# Supplementary material for: Genomic selection with fixed-effect markers improves the prediction accuracy for Capsaicinoid contents in Capsicum annuum
Source: Hortic Res. 2022 Sep 13;9:uhac204. doi: 10.1093/hr/uhac204 (PMC9714256; doi:10.1093/hr/uhac204)
Supplement: supp_data_uhac204 [file supp_data_uhac204.zip]

Archive with 12 entries (12 files):
- 20220503_Fig. S1_GWAS_whole marker set_capsaicinoid BLUP.png
- 20220503_Fig. S2_GWAS_3387 marker set.png
- 20220503_Table S1.xlsx
- 20220503_Table S2.xlsx
- 20220503_Table S3.xlsx
- 20220503_Table S4.xlsx
- Horticulture research_GS_Table S6.xlsx
- Horticulture research_GS_Table S8.xlsx
- Horticulture research_GS_TableS5.docx
- Horticulture research_GS_TableS7.docx
- Supplementary data 1.xlsx
- Supplementary data 2.xlsx
