# Supplementary material for: Genomic selection with fixed-effect markers improves the prediction accuracy for Capsaicinoid contents in Capsicum annuum
Source: Hortic Res. 2022 Sep 13;9:uhac204. doi: 10.1093/hr/uhac204 (PMC9714256; doi:10.1093/hr/uhac204)
Supplement: supp_data_uhac204 [file supp_data_uhac204.zip › 20220503_Table S1.xlsx]

## Sheet: Sheet1
Table S1. The means and standard deviations of the prediction accuracies of different models.
Models	Mean (n = 6)	Standard deviation
RR	0.568	0.074
RKHS	0.611	0.037
EN	0.371	0.097
RR-BLUP	0.621	0.034
LASSO	0.308	0.063
BLASSO	0.568	0.051
EBLASSO	0.388	0.07
BayesB	0.514	0.181
BayesC	0.608	0.051
RF	0.594	0.082
