# Supplementary material for: Genomic selection with fixed-effect markers improves the prediction accuracy for Capsaicinoid contents in Capsicum annuum
Source: Hortic Res. 2022 Sep 13;9:uhac204. doi: 10.1093/hr/uhac204 (PMC9714256; doi:10.1093/hr/uhac204)
Supplement: supp_data_uhac204 [file supp_data_uhac204.zip › 20220503_Table S2.xlsx]

## Sheet: Sheet1
Table S2. The means and standard deviations of the prediction accuracies using different marker sets.
LD (r2)	Number of SNPs	Mean (n = 10)	Standard deviation
1	18029	0.522	0.098
0.9	11796	0.537	0.13
0.7	7496	0.55	0.126
0.5	5207	0.55	0.134
0.3	3294	0.55	0.111
0.1	896	0.381	0.141
