# Supplementary material for: Genomic selection with fixed-effect markers improves the prediction accuracy for Capsaicinoid contents in Capsicum annuum
Source: Hortic Res. 2022 Sep 13;9:uhac204. doi: 10.1093/hr/uhac204 (PMC9714256; doi:10.1093/hr/uhac204)
Supplement: supp_data_uhac204 [file supp_data_uhac204.zip › 20220503_Table S3.xlsx]

## Sheet: Sheet1
Table S3. The number of SNPs from GWAS using different models with 18,029 markers.
Models	Numbers of SNPs over threshold	Numbers of non-redundant SNPs1	Numbers of SNPs after ANOVA1
BLINK	6	6	6
FarmCPU	10	10	8
MLMM	10	6	5
ECMLM	91	85	62
CMLM	63	6	5
MLM	91	0	0
GLM	119	33	12
Total	390	146	98
1 The SNP set used as genotypic data to GS
