# Supplementary material for: Genomic selection with fixed-effect markers improves the prediction accuracy for Capsaicinoid contents in Capsicum annuum
Source: Hortic Res. 2022 Sep 13;9:uhac204. doi: 10.1093/hr/uhac204 (PMC9714256; doi:10.1093/hr/uhac204)
Supplement: supp_data_uhac204 [file supp_data_uhac204.zip › 20220503_Table S4.xlsx]

## Sheet: Sheet1
Table S4. The prediction accuracy and statistical values of two marker sets derived from GWAS.
Number of markers	Model	Accuracy	Mean (n = 10)	Standard deviation
146	RR	0.597	0.579	0.037
	RKHS	0.571
	EN	0.586
	RR-BLUP	0.58
	LASSO	0.585
	BLASSO	0.582
	EBLASSO	0.581
	BayesB	0.626
	BayesC	0.605
	RF	0.479
98	RR	0.601	0.583	0.044
	RKHS	0.531
	EN	0.588
	RR-BLUP	0.612
	LASSO	0.582
	BLASSO	0.62
	EBLASSO	0.623
	BayesB	0.601
	BayesC	0.599
	RF	0.473
