# Supplementary material for: Genomic selection with fixed-effect markers improves the prediction accuracy for Capsaicinoid contents in Capsicum annuum
Source: Hortic Res. 2022 Sep 13;9:uhac204. doi: 10.1093/hr/uhac204 (PMC9714256; doi:10.1093/hr/uhac204)
Supplement: supp_data_uhac204 [file supp_data_uhac204.zip › Horticulture research_GS_Table S6.xlsx]

## Sheet: Sheet1
Table S6. The number of SNPs per GWAS model using the 3,387 marker set, comprising the 3,294 genome-wide markers (LD 0.3) and significant GWAS markers.
Models	Numbers of SNPs over threshold	Numbers of SNPs after ANOVA
BLINK	8	8
FarmCPU	6	2
MLMM	5	3
ECMLM	79	72
CMLM	78	0
MLM	79	0
GLM	81	3
Total	336	88
