# Supplementary material for: Genomic selection with fixed-effect markers improves the prediction accuracy for Capsaicinoid contents in Capsicum annuum
Source: Hortic Res. 2022 Sep 13;9:uhac204. doi: 10.1093/hr/uhac204 (PMC9714256; doi:10.1093/hr/uhac204)
Supplement: supp_data_uhac204 [file supp_data_uhac204.zip › Horticulture research_GS_Table S8.xlsx]

## Sheet: Sheet1
Table S8. Fixed-effect marker composition for the top 10 most accurate RKHS and RR-BLUP models.
Models	Combination of fixed effects	Accuracy
RKHS	14_29575792, 14_49166074, 7_230338271, 1_154297181, 3_220454148	0.696159
	14_29575792, 14_49166074, 7_230338271, 1_83051978, 1_154297181, 3_220454148	0.695404
	14_29575792, 14_49166074, 7_275650607, 1_83051978, 1_154297181, 3_220454148	0.694435
	14_29575792, 14_49166074, 7_230338271, 1_154297181	0.694404
	14_29575792, 14_49166074, 7_230338271, 1_83051978, 3_220454148	0.694333
	14_29575792, 14_49166074, 7_230338271, 1_83051978, 1_154297181	0.693446
	14_29575792, 14_49166074, 7_230338271, 7_275650607, 3_220454148	0.693429
	14_29575792, 14_49166074, 1_83051978, 1_154297181, 3_220454148	0.693373
	14_29575792, 14_49166074, 7_230338271, 3_220454148	0.693171
	14_29575792, 14_49166074, 7_230338271, 1_154297181, 4_127051517, 3_220454148	0.69313
RR-BLUP	5_93211388, 14_29575792, 7_230338271, 6_154345277	0.688851
	5_93211388, 14_29575792, 6_154345277	0.688528
	5_93211388, 14_29575792, 1_78145242, 6_154345277	0.686768
	5_93211388, 14_29575792, 7_230338271, 1_78145242, 6_154345277	0.686732
	5_93211388, 14_29575792, 1_77539838, 6_154345277	0.685915
	5_93211388, 14_29575792, 7_230338271, 1_77539838, 6_154345277	0.685879
	5_93211388, 14_29575792, 1_77539838	0.685708
	5_93211388, 14_29575792, 1_77539838, 1_78145242, 6_154345277	0.685629
	5_93211388, 14_29575792, 1_77539838, 12_235645145	0.685625
	5_93211388, 14_29575792, 7_230338271, 1_77539838, 1_78145242, 6_154345277	0.685576
