# Supplementary material for: Genomic selection with fixed-effect markers improves the prediction accuracy for Capsaicinoid contents in Capsicum annuum
Source: Hortic Res. 2022 Sep 13;9:uhac204. doi: 10.1093/hr/uhac204 (PMC9714256; doi:10.1093/hr/uhac204)
Supplement: supp_data_uhac204 [file supp_data_uhac204.zip › Supplementary data 2.xlsx]

## Sheet: Supplementary data 2
Supplementary data 2. Genotypic data of the testing population
ID	CHR	POS	HNAL-01	HNAL-10	HNAL-11	HNAL-12	HNAL-13	HNAL-14	HNAL-15	HNAL-16	HNAL-17	HNAL-18	HNAL-19	HNAL-02	HNAL-20	HNAL-21	HNAL-22	HNAL-23	HNAL-24	HNAL-25	HNAL-26	HNAL-27	HNAL-28	HNAL-29	HNAL-03	HNAL-30	HNAL-31	HNAL-32	HNAL-33	HNAL-34	HNAL-35	HNAL-36	HNAL-37	HNAL-38	HNAL-39	HNAL-04	HNAL-40	HNAL-41	HNAL-42	HNAL-43	HNAL-44	HNAL-45	HNAL-46	HNAL-48	HNAL-49	HNAL-05	HNAL-50	HNAL-51	HNAL-52
Scaffold_5;HRSCAF_214_320654	1	320654	-1	-1	-1	1	-1	-1	-1	-1	1	-1	-1	-1	0	-1	-1	-1	-1	-1	-1	-1	-1	-1	-1	-1	-1	-1	-1	-1	0	-1	-1	-1	-1	-1	-1	-1	-1	-1	0	-1	-1	-1	1	1	0	-1	-1
Scaffold_5;HRSCAF_214_1074744	1	1074744	-1	-1	1	-1	-1	1	-1	-1	-1	-1	1	-1	-1	-1	-1	-1	-1	-1	-1	-1	-1	1	-1	1	-1	-1	-1	-1	-1	-1	-1	-1	-1	-1	-1	-1	-1	-1	-1	-1	-1	-1	-1	1	-1	-1	-1
Scaffold_5;HRSCAF_214_1349478	1	1349478	1	1	-1	1	1	-1	-1	-1	1	-1	-1	-1	1	-1	1	1	1	-1	1	-1	-1	-1	1	-1	1	1	1	1	-1	-1	-1	-1	-1	0	-1	-1	1	-1	-1	-1	-1	-1	-1	-1	-1	-1	-1
Scaffold_5;HRSCAF_214_1349526	1	1349526	-1	-1	1	-1	-1	1	1	-1	-1	1	1	0	-1	1	-1	-1	-1	1	-1	1	1	1	-1	1	-1	-1	-1	-1	1	1	1	1	1	0	1	1	-1	1	1	1	1	1	1	1	1	-1	1
Scaffold_5;HRSCAF_214_1491999	1	1491999	1	1	-1	1	1	-1	1	-1	1	1	0	1	1	1	1	1	1	-1	1	1	1	-1	1	-1	1	1	1	1	-1	1	1	-1	-1	0	-1	-1	1	1	1	1	1	-1	1	-1	1	-1	1
Scaffold_5;HRSCAF_214_1954259	1	1954259	-1	-1	-1	-1	-1	-1	-1	-1	-1	-1	-1	-1	-1	-1	-1	-1	-1	-1	-1	-1	-1	-1	-1	-1	-1	-1	-1	-1	-1	-1	-1	-1	-1	-1	-1	-1	-1	-1	-1	-1	-1	-1	-1	-1	-1	-1	-1
Scaffold_5;HRSCAF_214_2108146	1	2108146	-1	-1	-1	-1	-1	-1	-1	-1	-1	-1	-1	-1	-1	-1	-1	-1	-1	-1	-1	-1	-1	-1	-1	-1	-1	-1	-1	-1	-1	-1	-1	-1	-1	-1	-1	-1	-1	-1	-1	-1	-1	-1	-1	-1	-1	-1	-1
Scaffold_5;HRSCAF_214_2112118	1	2112118	-1	-1	-1	-1	-1	-1	-1	-1	-1	-1	-1	-1	-1	-1	-1	-1	-1	-1	-1	-1	-1	-1	-1	-1	-1	-1	-1	-1	-1	-1	-1	-1	-1	-1	-1	-1	-1	-1	-1	-1	-1	-1	-1	0	-1	1	-1
Scaffold_5;HRSCAF_214_3196315	1	3196315	-1	-1	-1	-1	-1	-1	-1	1	-1	-1	-1	-1	-1	-1	1	1	1	-1	1	-1	-1	-1	1	-1	-1	-1	-1	-1	-1	-1	-1	-1	-1	0	-1	-1	1	-1	-1	-1	-1	-1	-1	-1	-1	-1	-1
Scaffold_5;HRSCAF_214_3553354	1	3553354	-1	-1	1	-1	-1	1	-1	1	-1	-1	1	-1	-1	-1	1	1	1	-1	1	-1	-1	1	1	-1	-1	-1	-1	-1	1	-1	-1	1	1	1	1	1	1	-1	-1	-1	-1	-1	-1	1	-1	1	-1
Scaffold_5;HRSCAF_214_3686315	1	3686315	-1	-1	-1	-1	-1	-1	-1	-1	-1	-1	-1	-1	-1	-1	-1	-1	-1	-1	-1	-1	-1	-1	-1	-1	-1	-1	-1	-1	1	-1	-1	1	1	0	1	1	-1	-1	-1	-1	-1	-1	-1	-1	-1	1	-1
Scaffold_5;HRSCAF_214_3730450	1	3730450	-1	-1	-1	-1	-1	-1	-1	-1	-1	-1	-1	-1	-1	-1	-1	-1	-1	-1	-1	-1	-1	-1	-1	-1	-1	-1	-1	-1	-1	-1	-1	-1	-1	-1	-1	-1	-1	-1	-1	-1	-1	-1	-1	-1	-1	-1	-1
Scaffold_5;HRSCAF_214_3753374	1	3753374	-1	-1	-1	-1	-1	-1	-1	-1	-1	-1	-1	-1	-1	-1	-1	-1	-1	-1	-1	-1	-1	-1	-1	-1	-1	-1	-1	-1	-1	-1	-1	-1	-1	-1	-1	-1	-1	-1	-1	-1	-1	-1	-1	-1	-1	-1	-1
Scaffold_5;HRSCAF_214_3753377	1	3753377	-1	-1	-1	-1	-1	-1	-1	-1	-1	-1	-1	-1	-1	-1	-1	-1	-1	-1	-1	-1	-1	-1	-1	-1	-1	-1	-1	-1	-1	-1	-1	-1	-1	-1	-1	-1	-1	-1	-1	-1	-1	-1	-1	-1	-1	-1	-1
Scaffold_5;HRSCAF_214_4392005	1	4392005	1	1	1	1	1	1	-1	-1	1	1	1	1	1	-1	-1	-1	-1	0	-1	1	1	1	-1	-1	1	1	1	1	1	1	1	1	1	0	1	1	-1	1	1	-1	-1	1	1	1	1	-1	-1
Scaffold_5;HRSCAF_214_4737851	1	4737851	-1	-1	-1	-1	-1	-1	1	-1	-1	-1	-1	-1	-1	1	-1	-1	-1	-1	-1	-1	-1	-1	-1	1	0	-1	-1	-1	-1	-1	-1	-1	-1	-1	0	-1	-1	-1	-1	1	1	-1	-1	-1	-1	1	1
Scaffold_5;HRSCAF_214_4748632	1	4748632	-1	-1	0	-1	-1	0	-1	1	-1	-1	0	-1	-1	-1	1	1	1	-1	1	-1	-1	1	1	-1	-1	-1	-1	-1	0	-1	-1	-1	0	0	-1	-1	1	-1	-1	-1	-1	-1	-1	0	-1	-1	-1
Scaffold_5;HRSCAF_214_5036234	1	5036234	-1	-1	-1	-1	-1	-1	1	-1	-1	-1	-1	1	-1	1	-1	-1	-1	1	-1	0	-1	-1	-1	-1	-1	-1	-1	-1	1	-1	0	-1	-1	-1	-1	-1	-1	-1	1	1	1	-1	0	-1	0	1	1
Scaffold_5;HRSCAF_214_5642670	1	5642670	-1	-1	-1	-1	-1	-1	-1	-1	-1	-1	-1	-1	-1	-1	-1	-1	-1	-1	-1	-1	-1	-1	-1	-1	-1	-1	-1	-1	-1	-1	-1	-1	-1	-1	-1	-1	-1	-1	-1	-1	-1	-1	-1	-1	-1	-1	-1
Scaffold_5;HRSCAF_214_6913443	1	6913443	-1	-1	-1	-1	-1	-1	1	-1	-1	-1	-1	-1	-1	1	-1	-1	-1	-1	-1	-1	-1	-1	-1	1	-1	-1	-1	-1	-1	-1	-1	1	1	0	1	1	-1	-1	-1	1	1	-1	-1	-1	-1	-1	1
Scaffold_5;HRSCAF_214_8850195	1	8850195	-1	1	1	-1	-1	1	-1	-1	-1	0	1	-1	-1	-1	-1	-1	-1	-1	-1	0	0	1	-1	-1	-1	-1	-1	-1	-1	1	0	-1	-1	-1	-1	-1	-1	0	-1	-1	-1	1	0	0	0	-1	-1
Scaffold_5;HRSCAF_214_9071872	1	9071872	1	-1	-1	1	1	-1	-1	-1	1	-1	-1	-1	1	-1	-1	-1	-1	-1	-1	-1	-1	-1	-1	-1	1	1	1	1	-1	-1	-1	-1	-1	-1	-1	-1	-1	-1	-1	-1	-1	-1	-1	0	-1	-1	-1
Scaffold_5;HRSCAF_214_9085950	1	9085950	-1	-1	1	-1	-1	1	1	1	-1	-1	1	-1	-1	1	1	1	1	1	1	-1	-1	1	1	1	-1	-1	-1	-1	0	-1	-1	-1	0	0	-1	-1	1	-1	-1	1	1	-1	-1	0	-1	-1	1
Scaffold_5;HRSCAF_214_9484305	1	9484305	-1	1	-1	-1	-1	-1	-1	-1	1	-1	-1	-1	-1	-1	0	-1	-1	-1	-1	-1	-1	-1	-1	-1	-1	-1	-1	-1	-1	-1	-1	-1	-1	-1	-1	-1	-1	-1	-1	-1	-1	1	-1	-1	-1	-1	-1
Scaffold_5;HRSCAF_214_9872930	1	9872930	-1	-1	-1	-1	-1	-1	-1	-1	-1	1	-1	1	-1	-1	-1	-1	-1	-1	-1	1	1	-1	-1	-1	-1	-1	-1	1	1	1	1	-1	-1	-1	-1	-1	-1	1	1	-1	-1	-1	1	-1	1	-1	-1
Scaffold_5;HRSCAF_214_10093582	1	10093582	-1	-1	-1	-1	-1	-1	-1	-1	-1	-1	-1	-1	-1	-1	-1	-1	-1	-1	-1	-1	-1	-1	-1	-1	-1	-1	-1	-1	-1	-1	-1	-1	-1	-1	-1	-1	-1	-1	-1	-1	-1	-1	-1	-1	-1	-1	-1
Scaffold_5;HRSCAF_214_10093623	1	10093623	-1	-1	1	-1	-1	1	1	-1	-1	1	1	1	-1	1	-1	0	-1	1	-1	1	1	1	-1	-1	-1	-1	-1	1	1	1	1	1	1	0	1	1	-1	1	1	1	1	-1	1	0	1	1	1
Scaffold_5;HRSCAF_214_10093679	1	10093679	-1	-1	-1	-1	-1	-1	1	-1	-1	-1	-1	-1	-1	1	-1	-1	-1	-1	-1	-1	-1	-1	-1	-1	-1	-1	-1	-1	-1	-1	-1	-1	-1	-1	-1	-1	-1	-1	-1	1	1	-1	-1	-1	-1	1	1
Scaffold_5;HRSCAF_214_10206977	1	10206977	-1	-1	1	-1	-1	1	1	-1	-1	-1	1	-1	-1	1	-1	-1	-1	1	-1	-1	-1	1	-1	1	-1	-1	-1	-1	-1	-1	-1	-1	-1	-1	-1	-1	-1	-1	-1	1	1	-1	-1	0	-1	-1	1
Scaffold_5;HRSCAF_214_11750411	1	11750411	-1	-1	-1	-1	-1	-1	-1	-1	-1	-1	-1	-1	-1	-1	-1	-1	-1	-1	-1	-1	-1	-1	-1	-1	-1	-1	-1	-1	-1	-1	-1	1	1	0	1	1	-1	-1	-1	-1	-1	-1	-1	-1	-1	-1	-1
Scaffold_5;HRSCAF_214_12338034	1	12338034	-1	-1	-1	-1	-1	-1	1	-1	-1	-1	-1	-1	-1	1	-1	-1	-1	-1	-1	-1	-1	-1	-1	-1	-1	-1	-1	-1	-1	-1	-1	1	1	0	1	1	-1	-1	-1	1	1	-1	-1	-1	-1	-1	1
Scaffold_5;HRSCAF_214_13206134	1	13206134	-1	-1	-1	-1	-1	-1	-1	-1	-1	1	-1	1	-1	-1	-1	-1	-1	-1	-1	1	1	-1	-1	-1	-1	-1	-1	1	1	1	1	-1	1	-1	-1	-1	-1	1	1	-1	1	-1	1	-1	1	-1	-1
Scaffold_5;HRSCAF_214_13505459	1	13505459	-1	-1	-1	-1	-1	-1	-1	-1	1	-1	-1	-1	-1	-1	-1	-1	-1	-1	-1	-1	-1	-1	-1	1	-1	-1	-1	-1	-1	-1	-1	-1	-1	-1	-1	-1	-1	-1	-1	-1	-1	1	-1	-1	-1	-1	-1
Scaffold_5;HRSCAF_214_14650426	1	14650426	-1	1	-1	-1	-1	-1	-1	-1	-1	-1	-1	-1	-1	-1	1	1	1	-1	1	-1	-1	-1	1	-1	-1	-1	-1	-1	-1	-1	-1	-1	-1	0	-1	-1	1	-1	-1	-1	-1	-1	-1	-1	-1	-1	-1
Scaffold_5;HRSCAF_214_15138865	1	15138865	-1	0	-1	-1	-1	-1	-1	-1	-1	-1	-1	-1	-1	-1	1	1	0	-1	0	-1	-1	-1	1	-1	-1	-1	-1	-1	-1	-1	-1	-1	-1	-1	-1	-1	1	-1	-1	-1	-1	-1	-1	-1	-1	-1	-1
Scaffold_5;HRSCAF_214_15774212	1	15774212	1	-1	1	1	1	1	-1	-1	-1	1	1	1	1	-1	-1	0	-1	1	-1	1	1	0	-1	-1	1	1	1	1	1	1	1	1	1	-1	1	1	-1	1	1	-1	1	1	1	1	1	-1	-1
Scaffold_5;HRSCAF_214_16814156	1	16814156	-1	-1	-1	-1	-1	-1	-1	-1	-1	-1	-1	-1	-1	-1	-1	-1	-1	-1	-1	-1	-1	-1	-1	-1	-1	-1	-1	-1	-1	-1	-1	-1	-1	-1	-1	-1	-1	-1	-1	-1	-1	-1	-1	-1	-1	-1	-1
Scaffold_5;HRSCAF_214_17303394	1	17303394	1	0	1	1	1	1	-1	1	-1	-1	1	-1	1	-1	-1	-1	-1	1	-1	-1	-1	1	-1	-1	1	1	1	1	-1	-1	-1	-1	-1	0	1	1	-1	-1	-1	-1	-1	1	-1	1	-1	1	-1
Scaffold_5;HRSCAF_214_17657154	1	17657154	1	-1	1	1	1	1	-1	-1	-1	-1	1	-1	1	-1	-1	-1	-1	-1	-1	-1	-1	-1	-1	-1	1	1	1	1	-1	-1	-1	-1	-1	-1	-1	-1	-1	-1	-1	-1	-1	1	-1	1	-1	1	-1
Scaffold_5;HRSCAF_214_18392316	1	18392316	1	-1	1	1	1	1	1	-1	-1	-1	1	-1	1	1	-1	-1	-1	1	-1	-1	-1	-1	-1	-1	1	1	1	1	-1	-1	-1	-1	-1	-1	-1	-1	-1	-1	-1	1	-1	1	-1	1	-1	1	1
Scaffold_5;HRSCAF_214_18392320	1	18392320	-1	-1	-1	-1	-1	-1	-1	-1	-1	-1	-1	-1	-1	-1	-1	-1	-1	-1	-1	-1	-1	-1	-1	1	-1	-1	-1	-1	-1	1	1	1	-1	0	1	1	0	-1	-1	-1	-1	-1	-1	-1	-1	-1	-1
Scaffold_5;HRSCAF_214_18486552	1	18486552	-1	-1	-1	-1	-1	-1	-1	-1	-1	-1	-1	-1	-1	-1	-1	-1	-1	-1	-1	-1	-1	-1	-1	-1	-1	-1	-1	-1	-1	-1	-1	-1	-1	-1	-1	-1	-1	-1	-1	-1	-1	-1	-1	-1	-1	-1	-1
Scaffold_5;HRSCAF_214_21817438	1	21817438	-1	-1	-1	-1	-1	-1	1	-1	-1	-1	-1	-1	-1	-1	-1	-1	-1	-1	-1	-1	-1	-1	-1	-1	-1	-1	-1	-1	-1	-1	-1	-1	-1	-1	-1	-1	-1	-1	-1	-1	-1	-1	-1	-1	-1	1	-1
Scaffold_5;HRSCAF_214_21817460	1	21817460	-1	-1	-1	-1	-1	-1	-1	-1	-1	1	-1	1	-1	-1	-1	-1	-1	-1	-1	1	1	1	-1	1	-1	-1	-1	-1	1	1	1	1	1	0	1	1	-1	1	1	-1	1	-1	1	-1	1	-1	-1
Scaffold_5;HRSCAF_214_26624073	1	26624073	1	-1	1	0	1	1	-1	-1	1	-1	1	-1	1	-1	-1	-1	-1	1	-1	-1	-1	-1	-1	1	1	1	1	1	-1	1	1	1	-1	0	1	1	-1	-1	-1	-1	-1	1	-1	1	-1	-1	-1
Scaffold_5;HRSCAF_214_29079727	1	29079727	-1	-1	-1	0	-1	-1	-1	-1	-1	-1	-1	-1	-1	-1	-1	-1	-1	-1	-1	-1	-1	-1	-1	-1	-1	-1	-1	-1	-1	-1	-1	-1	-1	-1	-1	-1	-1	-1	-1	-1	-1	-1	-1	-1	-1	-1	-1
Scaffold_5;HRSCAF_214_29079737	1	29079737	-1	-1	-1	-1	-1	-1	-1	-1	-1	-1	-1	-1	-1	-1	-1	-1	-1	-1	-1	-1	-1	-1	-1	-1	-1	-1	-1	-1	-1	-1	-1	-1	-1	-1	-1	-1	-1	-1	-1	-1	-1	-1	-1	-1	-1	-1	-1
Scaffold_5;HRSCAF_214_32082527	1	32082527	-1	-1	-1	-1	-1	-1	-1	1	-1	-1	-1	-1	-1	-1	-1	-1	-1	-1	-1	-1	-1	1	-1	-1	-1	-1	-1	-1	-1	-1	-1	-1	-1	-1	-1	-1	-1	-1	-1	-1	-1	-1	-1	-1	-1	-1	-1
Scaffold_5;HRSCAF_214_32082610	1	32082610	-1	1	-1	-1	-1	-1	-1	-1	-1	-1	-1	-1	-1	1	1	0	1	-1	1	-1	-1	-1	1	-1	-1	-1	-1	-1	-1	-1	-1	-1	-1	0	-1	-1	1	-1	-1	1	-1	-1	-1	-1	-1	-1	-1
Scaffold_5;HRSCAF_214_33120600	1	33120600	-1	-1	-1	-1	-1	-1	1	-1	-1	1	-1	1	-1	-1	-1	-1	-1	-1	-1	1	1	-1	0	1	-1	-1	-1	-1	1	1	1	1	1	0	-1	1	-1	1	1	-1	1	-1	1	-1	1	-1	1
Scaffold_5;HRSCAF_214_33736187	1	33736187	-1	-1	-1	-1	-1	-1	-1	-1	-1	-1	-1	-1	-1	-1	-1	-1	-1	-1	-1	-1	-1	-1	-1	-1	-1	-1	-1	-1	-1	-1	-1	-1	-1	-1	-1	-1	-1	-1	-1	-1	-1	-1	-1	-1	-1	-1	-1
Scaffold_5;HRSCAF_214_35357931	1	35357931	1	-1	1	0	1	1	-1	1	1	-1	1	-1	1	-1	0	0	-1	1	-1	-1	-1	1	-1	-1	1	1	1	1	-1	-1	-1	-1	-1	-1	1	-1	-1	-1	-1	-1	-1	1	-1	1	-1	-1	-1
Scaffold_5;HRSCAF_214_37503138	1	37503138	-1	1	-1	-1	-1	-1	-1	1	-1	-1	-1	-1	-1	1	-1	1	1	-1	1	-1	-1	1	1	1	-1	-1	-1	-1	-1	1	1	1	-1	1	-1	1	1	-1	-1	1	-1	-1	-1	-1	-1	-1	-1
Scaffold_5;HRSCAF_214_37583774	1	37583774	-1	-1	-1	-1	-1	-1	-1	-1	-1	-1	-1	-1	-1	-1	-1	-1	-1	-1	-1	-1	-1	-1	-1	-1	-1	-1	-1	-1	-1	-1	-1	-1	-1	-1	-1	-1	-1	-1	-1	-1	-1	-1	-1	-1	-1	-1	-1
Scaffold_5;HRSCAF_214_39518771	1	39518771	1	1	1	1	1	1	-1	-1	1	-1	1	-1	1	1	1	1	1	1	1	-1	-1	-1	1	-1	1	1	1	1	-1	-1	-1	-1	-1	0	1	-1	1	-1	-1	1	-1	1	-1	1	-1	-1	-1
Scaffold_5;HRSCAF_214_39618865	1	39618865	1	-1	1	1	1	1	-1	-1	1	-1	1	-1	1	-1	1	-1	-1	1	-1	-1	-1	-1	-1	-1	1	1	1	1	-1	-1	-1	-1	-1	-1	1	-1	-1	-1	-1	-1	-1	1	-1	1	-1	-1	-1
Scaffold_5;HRSCAF_214_39679613	1	39679613	-1	-1	-1	-1	-1	-1	1	-1	-1	0	0	1	-1	-1	-1	-1	-1	-1	-1	1	1	-1	-1	1	-1	-1	-1	-1	1	1	1	1	1	0	-1	1	-1	1	1	-1	1	-1	1	-1	1	1	1
Scaffold_5;HRSCAF_214_43540425	1	43540425	-1	-1	-1	-1	-1	0	-1	1	0	-1	-1	-1	-1	-1	-1	-1	-1	-1	-1	-1	-1	-1	-1	-1	-1	-1	-1	-1	-1	-1	-1	-1	-1	-1	-1	-1	-1	-1	-1	-1	-1	-1	-1	-1	-1	-1	-1
Scaffold_5;HRSCAF_214_43540461	1	43540461	-1	1	-1	-1	-1	-1	1	1	0	1	-1	1	-1	1	-1	1	1	-1	1	1	1	1	1	1	-1	-1	-1	-1	1	1	1	1	1	1	-1	1	1	1	1	1	1	-1	1	-1	1	1	1
Scaffold_5;HRSCAF_214_45898759	1	45898759	-1	1	-1	-1	-1	-1	-1	-1	-1	-1	-1	-1	-1	1	-1	1	1	-1	1	-1	-1	-1	1	-1	-1	-1	-1	-1	-1	-1	-1	-1	-1	0	-1	-1	1	-1	-1	-1	-1	-1	-1	-1	-1	-1	-1
Scaffold_5;HRSCAF_214_46445976	1	46445976	-1	1	-1	-1	-1	-1	1	-1	-1	1	-1	1	-1	1	-1	1	1	-1	1	1	1	-1	1	-1	-1	-1	-1	-1	1	-1	-1	-1	1	0	0	-1	1	1	1	1	1	-1	1	-1	1	-1	1
Scaffold_5;HRSCAF_214_46919470	1	46919470	-1	-1	-1	-1	-1	-1	-1	-1	-1	-1	-1	-1	-1	-1	-1	-1	-1	-1	-1	-1	-1	-1	-1	-1	-1	-1	-1	-1	-1	-1	-1	-1	-1	-1	-1	-1	-1	-1	-1	-1	-1	-1	-1	-1	-1	-1	-1
Scaffold_5;HRSCAF_214_47233799	1	47233799	1	-1	1	1	1	1	-1	-1	1	-1	1	-1	1	-1	1	-1	-1	1	-1	-1	-1	1	-1	1	1	1	1	1	-1	1	1	1	-1	0	1	1	-1	-1	-1	-1	-1	1	-1	1	-1	1	-1
Scaffold_5;HRSCAF_214_48156929	1	48156929	-1	-1	-1	-1	-1	-1	-1	-1	-1	-1	-1	-1	-1	-1	-1	-1	-1	-1	-1	-1	-1	1	-1	-1	-1	-1	-1	-1	-1	-1	-1	-1	-1	-1	-1	-1	-1	-1	-1	-1	-1	-1	-1	-1	-1	-1	-1
Scaffold_5;HRSCAF_214_48311327	1	48311327	-1	0	0	0	0	0	0	0	0	0	0	0	0	0	0	0	0	0	0	0	0	0	0	1	0	0	0	0	0	0	0	0	0	0	0	0	0	1	0	0	0	0	0	0	0	0	-1
Scaffold_5;HRSCAF_214_48329838	1	48329838	-1	-1	-1	-1	-1	-1	1	-1	-1	-1	-1	-1	-1	-1	-1	-1	-1	-1	-1	-1	-1	-1	-1	-1	-1	-1	-1	-1	-1	-1	-1	-1	-1	-1	-1	-1	-1	-1	-1	-1	-1	-1	-1	-1	-1	-1	-1
Scaffold_5;HRSCAF_214_49478806	1	49478806	-1	1	-1	-1	-1	-1	1	0	-1	-1	0	-1	-1	1	-1	1	1	-1	1	-1	-1	-1	1	-1	-1	-1	-1	-1	-1	-1	-1	-1	-1	0	-1	-1	1	-1	-1	-1	-1	-1	-1	-1	-1	-1	-1
Scaffold_5;HRSCAF_214_50246738	1	50246738	-1	-1	-1	-1	-1	-1	-1	-1	-1	1	-1	1	-1	-1	-1	-1	-1	-1	-1	1	1	-1	-1	-1	-1	-1	-1	-1	1	-1	-1	-1	1	-1	-1	-1	-1	1	1	1	0	-1	1	-1	1	-1	1
Scaffold_5;HRSCAF_214_51933306	1	51933306	-1	-1	-1	-1	-1	-1	-1	-1	-1	-1	-1	-1	-1	-1	-1	-1	-1	-1	-1	-1	-1	-1	-1	-1	-1	-1	-1	-1	-1	-1	-1	-1	-1	-1	-1	-1	-1	-1	-1	-1	-1	-1	-1	-1	-1	-1	-1
Scaffold_5;HRSCAF_214_51978603	1	51978603	-1	-1	-1	-1	-1	-1	-1	-1	-1	1	-1	1	-1	-1	-1	-1	-1	-1	-1	1	1	-1	-1	-1	-1	-1	-1	-1	1	-1	-1	-1	1	-1	-1	-1	-1	1	1	1	1	-1	1	-1	1	-1	1
Scaffold_5;HRSCAF_214_52423054	1	52423054	-1	-1	-1	-1	-1	-1	-1	-1	-1	1	-1	1	-1	-1	-1	-1	-1	-1	-1	1	1	-1	-1	-1	-1	-1	-1	-1	1	-1	-1	0	1	-1	-1	-1	-1	1	1	1	1	-1	1	-1	1	-1	1
Scaffold_5;HRSCAF_214_52792421	1	52792421	-1	1	-1	-1	-1	-1	-1	-1	-1	-1	-1	-1	-1	1	-1	1	1	-1	1	-1	-1	-1	1	-1	-1	-1	-1	-1	-1	-1	-1	-1	-1	0	-1	-1	1	-1	-1	-1	-1	-1	-1	-1	-1	-1	-1
Scaffold_5;HRSCAF_214_53276913	1	53276913	-1	-1	-1	-1	-1	-1	-1	-1	-1	-1	-1	-1	-1	-1	-1	-1	-1	-1	-1	-1	-1	-1	-1	-1	-1	-1	-1	-1	-1	-1	-1	-1	-1	-1	-1	-1	-1	-1	-1	-1	-1	-1	-1	-1	-1	-1	-1
Scaffold_5;HRSCAF_214_53909085	1	53909085	-1	-1	-1	-1	-1	-1	-1	-1	-1	-1	-1	-1	-1	-1	-1	-1	-1	-1	-1	-1	-1	-1	-1	1	-1	-1	-1	-1	-1	1	1	1	-1	0	0	1	-1	-1	-1	-1	-1	-1	-1	-1	-1	-1	-1
Scaffold_5;HRSCAF_214_56497217	1	56497217	-1	-1	-1	-1	-1	-1	-1	-1	-1	0	-1	1	-1	-1	-1	-1	-1	-1	-1	1	1	-1	-1	-1	-1	-1	-1	-1	1	-1	-1	-1	1	-1	-1	-1	-1	1	1	1	1	-1	1	-1	1	-1	1
Scaffold_5;HRSCAF_214_59500839	1	59500839	-1	-1	-1	-1	-1	-1	-1	-1	-1	-1	-1	-1	-1	-1	-1	-1	-1	-1	-1	-1	-1	-1	-1	-1	-1	-1	-1	-1	-1	-1	-1	-1	-1	-1	-1	-1	-1	-1	-1	-1	-1	-1	-1	-1	-1	-1	-1
Scaffold_5;HRSCAF_214_60914350	1	60914350	-1	-1	-1	-1	-1	-1	-1	-1	-1	-1	-1	-1	-1	-1	-1	-1	-1	-1	-1	-1	-1	-1	-1	-1	-1	-1	-1	-1	-1	-1	-1	-1	-1	-1	-1	-1	-1	-1	-1	-1	-1	-1	-1	-1	-1	-1	-1
Scaffold_5;HRSCAF_214_65387318	1	65387318	-1	-1	-1	-1	-1	-1	-1	1	-1	1	-1	1	-1	-1	-1	-1	-1	-1	-1	1	1	-1	-1	1	-1	-1	-1	-1	1	-1	-1	-1	1	-1	-1	-1	-1	1	1	1	1	-1	1	-1	1	-1	1
Scaffold_5;HRSCAF_214_66990201	1	66990201	-1	-1	-1	-1	-1	-1	-1	-1	-1	-1	-1	-1	-1	-1	-1	-1	-1	-1	-1	-1	-1	-1	-1	-1	-1	-1	-1	-1	-1	-1	-1	-1	-1	-1	-1	-1	-1	-1	-1	-1	-1	-1	-1	-1	-1	-1	-1
Scaffold_5;HRSCAF_214_74066660	1	74066660	-1	-1	-1	-1	-1	-1	-1	-1	-1	-1	-1	-1	-1	-1	-1	-1	-1	-1	-1	-1	-1	-1	-1	-1	-1	-1	-1	-1	-1	-1	-1	-1	-1	-1	-1	-1	-1	-1	-1	-1	-1	-1	-1	-1	-1	-1	-1
Scaffold_5;HRSCAF_214_78007162	1	78007162	-1	1	-1	-1	-1	-1	-1	-1	-1	-1	-1	-1	-1	-1	1	1	1	-1	1	-1	-1	-1	1	-1	-1	-1	-1	-1	-1	-1	-1	-1	-1	0	-1	-1	1	-1	-1	-1	-1	-1	-1	-1	-1	1	-1
Scaffold_5;HRSCAF_214_78221153	1	78221153	-1	1	-1	-1	-1	-1	-1	1	-1	-1	-1	-1	-1	-1	1	1	1	-1	1	-1	-1	-1	1	-1	-1	-1	-1	-1	-1	1	1	1	1	1	1	1	1	-1	-1	-1	-1	-1	-1	-1	-1	1	-1
Scaffold_5;HRSCAF_214_80053553	1	80053553	-1	-1	-1	-1	-1	-1	0	0	1	-1	-1	-1	-1	-1	-1	-1	-1	-1	-1	-1	-1	-1	-1	-1	-1	-1	-1	-1	-1	-1	-1	-1	-1	-1	-1	-1	-1	-1	1	-1	-1	-1	-1	-1	-1	1	-1
Scaffold_5;HRSCAF_214_81042319	1	81042319	-1	1	-1	-1	-1	-1	1	-1	1	-1	-1	-1	-1	-1	1	1	1	-1	1	-1	-1	-1	1	-1	-1	-1	-1	-1	-1	-1	-1	-1	-1	0	-1	-1	1	-1	1	-1	-1	-1	-1	-1	-1	-1	-1
Scaffold_5;HRSCAF_214_81897579	1	81897579	-1	-1	-1	-1	-1	-1	-1	-1	-1	-1	-1	-1	-1	-1	-1	-1	-1	-1	-1	-1	-1	-1	-1	-1	-1	-1	-1	-1	-1	-1	-1	-1	-1	-1	-1	-1	-1	-1	-1	-1	-1	-1	-1	-1	-1	-1	-1
Scaffold_5;HRSCAF_214_82645676	1	82645676	-1	-1	-1	-1	-1	-1	-1	-1	-1	-1	-1	-1	-1	-1	-1	-1	-1	-1	-1	-1	-1	-1	-1	-1	-1	-1	-1	-1	-1	-1	-1	-1	-1	-1	-1	-1	-1	-1	-1	-1	-1	-1	-1	-1	-1	1	-1
Scaffold_5;HRSCAF_214_83136923	1	83136923	-1	-1	-1	-1	-1	-1	-1	-1	-1	-1	-1	-1	-1	-1	-1	-1	-1	-1	-1	-1	-1	-1	-1	-1	-1	-1	-1	-1	-1	-1	-1	-1	-1	-1	-1	-1	-1	-1	-1	-1	-1	-1	-1	-1	-1	-1	-1
Scaffold_5;HRSCAF_214_83136925	1	83136925	1	0	0	1	-1	1	-1	0	1	-1	0	1	-1	-1	0	1	-1	1	-1	-1	0	1	0	0	0	0	-1	1	-1	1	0	1	-1	-1	-1	0	-1	-1	1	1	-1	1	0	-1	-1	0	-1
Scaffold_5;HRSCAF_214_83712211	1	83712211	1	-1	-1	1	-1	-1	-1	-1	-1	-1	-1	-1	1	-1	-1	-1	-1	1	-1	-1	-1	-1	-1	-1	-1	-1	-1	-1	-1	-1	-1	0	-1	-1	-1	-1	-1	-1	-1	-1	-1	1	-1	1	-1	-1	-1
Scaffold_5;HRSCAF_214_84327035	1	84327035	-1	-1	-1	-1	-1	-1	-1	-1	-1	-1	-1	-1	-1	-1	-1	-1	-1	-1	-1	-1	-1	1	-1	-1	-1	-1	-1	-1	-1	-1	-1	-1	-1	-1	-1	-1	-1	-1	-1	-1	-1	-1	-1	-1	-1	-1	-1
Scaffold_5;HRSCAF_214_85442087	1	85442087	-1	-1	-1	-1	-1	-1	-1	-1	-1	-1	-1	-1	-1	-1	-1	-1	-1	-1	-1	-1	-1	-1	-1	-1	-1	-1	0	-1	-1	-1	-1	-1	-1	-1	-1	-1	-1	-1	-1	-1	-1	-1	-1	-1	-1	-1	-1
Scaffold_5;HRSCAF_214_86242614	1	86242614	-1	-1	-1	-1	-1	-1	-1	-1	-1	-1	-1	-1	0	-1	-1	-1	-1	-1	-1	-1	-1	-1	-1	-1	-1	-1	-1	-1	-1	-1	-1	-1	-1	-1	-1	-1	-1	-1	-1	-1	-1	-1	-1	-1	-1	-1	-1
Scaffold_5;HRSCAF_214_89692947	1	89692947	-1	1	-1	-1	-1	-1	-1	-1	-1	-1	-1	-1	-1	-1	1	1	1	-1	1	-1	-1	-1	1	-1	-1	-1	-1	-1	-1	-1	-1	-1	-1	0	-1	-1	1	-1	-1	-1	-1	-1	-1	-1	-1	-1	-1
Scaffold_5;HRSCAF_214_90204567	1	90204567	1	1	1	1	1	1	1	-1	1	1	1	1	1	1	1	1	1	1	1	1	1	1	1	1	1	1	1	1	1	1	1	1	1	1	1	1	1	1	1	1	1	1	1	1	1	-1	1
Scaffold_5;HRSCAF_214_92063280	1	92063280	-1	-1	-1	-1	-1	-1	-1	-1	-1	-1	-1	-1	-1	-1	-1	-1	-1	-1	-1	-1	-1	-1	-1	-1	-1	-1	-1	-1	-1	-1	-1	-1	-1	-1	-1	-1	-1	-1	-1	-1	-1	-1	-1	-1	-1	-1	-1
Scaffold_5;HRSCAF_214_93211388	1	93211388	-1	-1	-1	-1	-1	-1	-1	-1	-1	-1	-1	-1	-1	-1	-1	-1	-1	-1	-1	-1	-1	-1	-1	-1	-1	-1	-1	-1	-1	-1	-1	-1	-1	-1	-1	-1	-1	-1	-1	-1	-1	-1	-1	-1	-1	-1	-1
Scaffold_5;HRSCAF_214_93471809	1	93471809	-1	1	-1	-1	-1	-1	-1	1	-1	-1	-1	-1	-1	-1	1	1	1	-1	1	-1	-1	-1	1	-1	-1	-1	-1	-1	-1	-1	-1	-1	-1	0	-1	-1	1	-1	-1	-1	-1	-1	-1	-1	-1	1	-1
Scaffold_5;HRSCAF_214_95836631	1	95836631	-1	-1	1	-1	1	1	-1	-1	-1	1	-1	1	-1	0	-1	-1	-1	-1	-1	1	1	1	-1	1	1	0	1	1	1	1	1	1	1	0	1	1	-1	1	-1	0	1	0	1	-1	1	-1	1
Scaffold_5;HRSCAF_214_96151169	1	96151169	-1	-1	-1	-1	-1	-1	-1	-1	-1	-1	-1	-1	-1	-1	-1	-1	-1	-1	-1	-1	-1	-1	-1	-1	-1	-1	-1	-1	-1	-1	-1	-1	-1	-1	-1	-1	-1	-1	-1	-1	-1	-1	-1	-1	-1	-1	-1
Scaffold_5;HRSCAF_214_98410042	1	98410042	1	-1	-1	1	-1	-1	1	-1	1	-1	-1	-1	1	-1	-1	-1	-1	1	-1	-1	-1	-1	-1	-1	-1	-1	-1	-1	-1	-1	-1	-1	-1	-1	-1	-1	-1	-1	1	0	-1	1	-1	1	-1	-1	-1
Scaffold_5;HRSCAF_214_98507173	1	98507173	-1	-1	-1	-1	-1	-1	-1	-1	-1	-1	-1	-1	-1	-1	-1	-1	-1	-1	-1	-1	-1	-1	-1	-1	-1	-1	-1	-1	-1	-1	-1	-1	-1	-1	-1	-1	-1	-1	-1	-1	-1	-1	-1	-1	-1	-1	-1
Scaffold_5;HRSCAF_214_98810141	1	98810141	-1	-1	-1	-1	-1	-1	-1	1	-1	-1	-1	-1	-1	-1	-1	-1	-1	-1	-1	-1	-1	-1	-1	-1	-1	-1	-1	-1	-1	-1	-1	-1	-1	-1	-1	-1	-1	-1	-1	-1	-1	-1	-1	-1	-1	-1	-1
Scaffold_5;HRSCAF_214_99291686	1	99291686	-1	-1	1	-1	1	0	-1	-1	-1	1	1	1	-1	1	-1	-1	-1	-1	-1	1	1	1	-1	1	1	0	0	1	1	-1	1	0	1	-1	1	1	-1	1	-1	0	1	-1	1	-1	1	-1	1
Scaffold_5;HRSCAF_214_100540544	1	100540544	-1	-1	-1	-1	-1	-1	-1	-1	-1	-1	-1	-1	-1	-1	-1	-1	-1	-1	-1	-1	-1	-1	-1	-1	-1	-1	-1	-1	-1	-1	-1	-1	-1	-1	-1	-1	-1	-1	-1	-1	-1	-1	-1	-1	-1	1	-1
Scaffold_5;HRSCAF_214_100613465	1	100613465	-1	-1	-1	-1	-1	-1	-1	-1	-1	-1	-1	-1	-1	-1	-1	-1	-1	-1	-1	-1	-1	-1	-1	-1	-1	-1	-1	-1	-1	-1	-1	-1	-1	-1	-1	-1	-1	-1	-1	-1	-1	-1	-1	-1	-1	1	-1
Scaffold_5;HRSCAF_214_101821958	1	101821958	-1	-1	-1	-1	-1	-1	-1	-1	-1	-1	-1	-1	-1	-1	-1	-1	-1	-1	-1	-1	-1	-1	-1	-1	-1	-1	-1	-1	-1	-1	-1	-1	-1	-1	-1	-1	-1	-1	-1	-1	-1	-1	-1	-1	-1	1	-1
Scaffold_5;HRSCAF_214_102224550	1	102224550	-1	1	1	-1	1	1	1	-1	0	1	1	1	-1	1	1	1	1	-1	1	0	1	1	1	1	1	1	1	1	1	1	1	1	1	1	1	1	1	1	1	1	1	-1	1	-1	1	-1	1
Scaffold_5;HRSCAF_214_104243553	1	104243553	-1	-1	-1	-1	-1	-1	1	-1	-1	-1	-1	-1	-1	-1	-1	-1	-1	-1	-1	-1	-1	-1	-1	-1	-1	-1	-1	-1	-1	-1	0	-1	-1	-1	-1	-1	-1	-1	-1	-1	-1	-1	-1	-1	-1	-1	-1
Scaffold_5;HRSCAF_214_104811555	1	104811555	-1	-1	-1	-1	-1	-1	-1	-1	-1	-1	-1	-1	-1	-1	-1	-1	-1	-1	-1	-1	-1	-1	-1	-1	-1	-1	-1	-1	-1	-1	-1	-1	-1	-1	-1	-1	-1	-1	-1	-1	-1	-1	-1	-1	-1	-1	-1
Scaffold_5;HRSCAF_214_105354754	1	105354754	-1	-1	-1	-1	-1	-1	1	-1	0	-1	-1	-1	-1	-1	-1	-1	-1	-1	-1	-1	-1	-1	-1	-1	-1	-1	-1	-1	-1	-1	-1	-1	-1	-1	-1	-1	-1	-1	-1	-1	-1	-1	-1	-1	-1	-1	-1
Scaffold_5;HRSCAF_214_105853428	1	105853428	-1	-1	-1	-1	-1	-1	-1	-1	-1	-1	-1	-1	-1	-1	-1	-1	-1	-1	-1	-1	-1	-1	-1	-1	-1	-1	-1	-1	-1	-1	-1	-1	-1	-1	-1	-1	-1	-1	-1	-1	-1	-1	-1	-1	-1	-1	-1
Scaffold_5;HRSCAF_214_106519785	1	106519785	-1	-1	-1	-1	-1	-1	-1	1	-1	-1	-1	-1	-1	-1	-1	-1	-1	-1	-1	-1	-1	1	-1	-1	-1	-1	-1	-1	-1	-1	-1	-1	-1	-1	-1	-1	-1	-1	-1	-1	-1	-1	-1	-1	-1	1	-1
Scaffold_5;HRSCAF_214_107128009	1	107128009	-1	-1	-1	-1	-1	-1	-1	-1	-1	-1	-1	-1	-1	-1	-1	-1	-1	-1	-1	-1	-1	-1	-1	-1	-1	-1	-1	-1	-1	-1	-1	-1	-1	-1	-1	-1	-1	-1	-1	-1	-1	-1	-1	-1	-1	-1	-1
Scaffold_5;HRSCAF_214_108167415	1	108167415	-1	-1	-1	-1	-1	-1	-1	-1	-1	-1	-1	-1	-1	-1	-1	-1	-1	-1	-1	-1	-1	-1	-1	-1	-1	-1	-1	-1	-1	-1	-1	-1	-1	-1	-1	-1	-1	-1	-1	-1	-1	-1	-1	-1	-1	-1	-1
Scaffold_5;HRSCAF_214_111672551	1	111672551	-1	-1	-1	-1	-1	-1	-1	-1	-1	-1	-1	-1	-1	-1	-1	-1	-1	-1	-1	-1	-1	-1	-1	-1	-1	-1	-1	-1	-1	-1	-1	-1	-1	-1	-1	-1	0	-1	-1	-1	-1	-1	-1	-1	-1	1	-1
Scaffold_5;HRSCAF_214_114078051	1	114078051	1	-1	-1	1	-1	-1	1	-1	1	-1	1	-1	1	-1	-1	-1	-1	1	-1	-1	-1	-1	-1	-1	-1	-1	-1	-1	-1	-1	-1	-1	-1	-1	-1	-1	-1	-1	1	0	-1	1	-1	1	-1	1	-1
Scaffold_5;HRSCAF_214_116512039	1	116512039	-1	-1	-1	-1	-1	-1	-1	-1	-1	-1	-1	-1	-1	-1	-1	-1	-1	-1	-1	-1	-1	-1	-1	-1	-1	-1	-1	-1	-1	-1	-1	-1	-1	-1	-1	-1	-1	-1	-1	-1	-1	-1	-1	-1	-1	-1	-1
Scaffold_5;HRSCAF_214_116512063	1	116512063	-1	-1	-1	-1	-1	-1	-1	-1	-1	-1	-1	-1	-1	-1	-1	-1	-1	-1	-1	-1	-1	-1	-1	-1	-1	-1	-1	-1	-1	-1	-1	-1	-1	-1	-1	-1	-1	-1	-1	-1	-1	-1	-1	-1	-1	-1	-1
Scaffold_5;HRSCAF_214_116844108	1	116844108	-1	-1	-1	-1	-1	-1	-1	-1	-1	-1	-1	-1	-1	-1	-1	-1	-1	-1	-1	-1	-1	-1	-1	-1	-1	-1	-1	-1	-1	-1	-1	-1	-1	-1	-1	-1	-1	-1	-1	-1	-1	-1	-1	-1	-1	-1	-1
Scaffold_5;HRSCAF_214_118461280	1	118461280	-1	-1	-1	-1	-1	-1	-1	-1	-1	-1	-1	-1	-1	-1	-1	-1	-1	-1	-1	-1	-1	-1	-1	-1	-1	-1	-1	-1	-1	-1	-1	-1	-1	-1	-1	-1	-1	-1	-1	-1	-1	-1	-1	-1	-1	-1	-1
Scaffold_5;HRSCAF_214_118580420	1	118580420	-1	-1	1	-1	1	1	-1	0	-1	-1	-1	-1	-1	-1	-1	-1	-1	-1	-1	-1	-1	-1	-1	-1	-1	-1	-1	-1	-1	-1	-1	-1	-1	-1	-1	-1	-1	-1	-1	-1	-1	-1	-1	-1	-1	-1	1
Scaffold_5;HRSCAF_214_122086348	1	122086348	-1	-1	-1	-1	-1	-1	1	-1	1	-1	-1	-1	-1	-1	-1	-1	-1	-1	-1	-1	-1	1	-1	-1	-1	-1	-1	-1	-1	-1	-1	-1	-1	-1	-1	-1	-1	-1	1	0	-1	-1	-1	-1	-1	-1	-1
Scaffold_5;HRSCAF_214_122186441	1	122186441	-1	-1	-1	-1	-1	-1	-1	-1	-1	-1	-1	-1	-1	-1	-1	-1	-1	-1	-1	-1	-1	1	-1	-1	-1	-1	-1	-1	-1	-1	-1	-1	-1	-1	-1	-1	-1	-1	-1	-1	-1	-1	-1	-1	-1	-1	-1
Scaffold_5;HRSCAF_214_122202092	1	122202092	-1	-1	-1	-1	-1	-1	-1	-1	-1	-1	-1	-1	-1	-1	-1	-1	-1	-1	-1	-1	-1	1	-1	-1	-1	-1	-1	-1	-1	-1	-1	-1	-1	-1	-1	-1	-1	-1	-1	-1	-1	-1	-1	-1	-1	-1	-1
Scaffold_5;HRSCAF_214_122604637	1	122604637	-1	-1	-1	-1	-1	-1	-1	-1	-1	-1	-1	-1	-1	-1	-1	-1	-1	-1	-1	-1	-1	-1	-1	-1	-1	-1	-1	-1	-1	-1	-1	-1	-1	-1	-1	-1	-1	-1	-1	-1	-1	-1	-1	-1	-1	-1	-1
Scaffold_5;HRSCAF_214_122737008	1	122737008	-1	-1	-1	-1	-1	-1	-1	-1	-1	-1	-1	-1	-1	-1	-1	-1	-1	-1	-1	-1	-1	-1	-1	-1	-1	-1	-1	-1	-1	-1	-1	-1	-1	-1	-1	-1	-1	-1	-1	-1	-1	-1	-1	-1	-1	-1	-1
Scaffold_5;HRSCAF_214_122947359	1	122947359	-1	1	1	-1	1	1	-1	1	-1	1	0	1	-1	1	1	1	1	-1	1	1	1	1	1	1	1	1	1	1	1	1	1	1	1	1	1	1	1	1	-1	0	1	-1	1	-1	1	-1	-1
Scaffold_5;HRSCAF_214_123082215	1	123082215	-1	-1	-1	-1	-1	-1	-1	-1	-1	-1	-1	-1	-1	-1	-1	-1	-1	-1	-1	-1	-1	-1	-1	-1	-1	-1	-1	-1	-1	-1	-1	-1	-1	-1	-1	-1	-1	-1	-1	-1	-1	-1	-1	-1	-1	-1	-1
Scaffold_5;HRSCAF_214_123236410	1	123236410	-1	0	-1	-1	-1	-1	-1	0	-1	-1	-1	-1	-1	-1	-1	-1	-1	-1	-1	-1	-1	-1	-1	-1	-1	-1	-1	-1	-1	-1	-1	-1	-1	-1	-1	-1	-1	-1	-1	-1	-1	-1	-1	-1	-1	-1	-1
Scaffold_5;HRSCAF_214_123618112	1	123618112	-1	-1	-1	-1	-1	-1	1	-1	1	-1	-1	-1	-1	-1	-1	-1	-1	-1	-1	-1	-1	-1	-1	-1	-1	-1	-1	-1	-1	-1	-1	-1	-1	-1	-1	-1	-1	-1	1	0	-1	-1	-1	-1	-1	-1	1
Scaffold_5;HRSCAF_214_123880232	1	123880232	-1	0	1	-1	1	1	-1	-1	-1	1	0	1	-1	1	-1	-1	-1	-1	-1	0	0	1	-1	1	1	1	1	1	1	1	1	1	1	1	1	1	1	1	-1	-1	1	-1	1	-1	1	-1	-1
Scaffold_5;HRSCAF_214_124586068	1	124586068	1	-1	-1	1	-1	-1	-1	-1	-1	-1	1	-1	1	-1	-1	-1	-1	1	-1	-1	1	-1	-1	-1	-1	-1	-1	-1	-1	-1	-1	-1	-1	-1	-1	-1	-1	-1	-1	-1	-1	1	-1	1	-1	-1	-1
Scaffold_5;HRSCAF_214_124919464	1	124919464	-1	-1	-1	-1	-1	-1	1	-1	1	-1	-1	-1	-1	-1	-1	-1	-1	-1	-1	-1	-1	-1	-1	-1	-1	-1	-1	-1	-1	-1	-1	-1	-1	-1	-1	-1	-1	-1	1	-1	-1	-1	-1	-1	-1	-1	1
Scaffold_5;HRSCAF_214_126649531	1	126649531	1	-1	-1	1	-1	-1	-1	-1	-1	-1	1	-1	1	-1	-1	-1	-1	1	-1	-1	1	-1	-1	-1	-1	-1	-1	-1	-1	-1	-1	-1	-1	-1	-1	-1	-1	-1	-1	-1	-1	1	-1	1	-1	1	-1
Scaffold_5;HRSCAF_214_127003290	1	127003290	-1	-1	-1	-1	-1	-1	-1	-1	-1	-1	-1	-1	-1	-1	-1	-1	-1	-1	-1	-1	-1	-1	-1	-1	-1	-1	-1	-1	-1	0	-1	-1	-1	-1	-1	-1	-1	-1	-1	-1	-1	-1	-1	-1	-1	-1	-1
Scaffold_5;HRSCAF_214_127154755	1	127154755	-1	1	1	-1	-1	-1	-1	1	-1	-1	-1	-1	-1	-1	1	1	1	-1	1	0	-1	-1	1	-1	-1	-1	-1	-1	-1	-1	-1	-1	-1	0	-1	-1	-1	-1	-1	-1	-1	-1	-1	-1	-1	-1	-1
Scaffold_5;HRSCAF_214_129294842	1	129294842	-1	-1	-1	-1	1	1	1	1	1	-1	-1	-1	-1	-1	-1	-1	-1	-1	-1	-1	-1	1	-1	-1	-1	-1	-1	-1	-1	-1	-1	-1	-1	-1	-1	-1	-1	-1	1	0	-1	-1	-1	-1	-1	-1	1
Scaffold_5;HRSCAF_214_129371744	1	129371744	-1	1	0	-1	1	1	1	1	0	-1	-1	-1	-1	-1	1	1	1	-1	1	1	-1	1	1	-1	-1	-1	-1	-1	-1	-1	-1	-1	-1	0	-1	-1	-1	-1	1	0	-1	-1	-1	-1	-1	-1	1
Scaffold_5;HRSCAF_214_129745760	1	129745760	-1	1	1	-1	-1	-1	-1	-1	-1	-1	-1	-1	-1	-1	1	1	1	-1	1	1	-1	-1	1	-1	-1	-1	-1	-1	-1	-1	-1	-1	-1	0	-1	-1	-1	-1	-1	-1	-1	-1	-1	-1	-1	-1	-1
Scaffold_5;HRSCAF_214_129899006	1	129899006	1	1	1	1	1	1	1	1	1	1	1	1	1	1	1	1	1	1	1	1	1	1	1	1	1	1	1	1	1	1	1	1	1	1	1	1	1	1	1	1	1	1	1	1	1	0	1
Scaffold_5;HRSCAF_214_129899021	1	129899021	-1	-1	-1	-1	-1	-1	-1	-1	-1	-1	-1	-1	-1	-1	-1	-1	-1	-1	-1	-1	-1	-1	-1	-1	-1	-1	-1	-1	-1	-1	-1	-1	-1	-1	-1	-1	-1	-1	-1	-1	-1	-1	-1	-1	-1	-1	-1
Scaffold_5;HRSCAF_214_130228362	1	130228362	-1	-1	-1	-1	-1	-1	-1	1	-1	-1	-1	-1	-1	-1	-1	-1	-1	-1	-1	-1	-1	-1	-1	-1	-1	-1	-1	-1	-1	-1	-1	-1	-1	-1	-1	-1	-1	-1	-1	-1	-1	-1	-1	-1	-1	-1	-1
Scaffold_5;HRSCAF_214_131652450	1	131652450	-1	-1	-1	-1	-1	-1	-1	-1	-1	-1	-1	-1	-1	-1	-1	-1	-1	-1	-1	-1	-1	-1	-1	-1	-1	-1	-1	-1	-1	-1	-1	-1	-1	-1	-1	-1	-1	-1	-1	-1	-1	-1	-1	-1	-1	0	-1
Scaffold_5;HRSCAF_214_132002688	1	132002688	-1	-1	-1	-1	-1	-1	-1	-1	-1	-1	-1	-1	-1	-1	-1	-1	-1	-1	-1	-1	-1	-1	-1	-1	-1	-1	-1	-1	-1	-1	-1	-1	-1	-1	-1	-1	-1	-1	-1	-1	-1	-1	-1	-1	-1	-1	-1
Scaffold_5;HRSCAF_214_132338804	1	132338804	-1	-1	-1	-1	-1	-1	-1	1	-1	-1	-1	-1	-1	-1	-1	-1	-1	-1	-1	-1	-1	-1	-1	-1	-1	-1	-1	-1	-1	-1	-1	-1	-1	-1	-1	-1	-1	-1	-1	-1	-1	-1	-1	-1	-1	-1	-1
Scaffold_5;HRSCAF_214_132370281	1	132370281	1	1	-1	1	1	1	0	-1	0	0	1	-1	1	-1	1	1	1	1	1	1	1	1	1	-1	-1	-1	-1	-1	-1	-1	-1	-1	-1	0	-1	-1	-1	-1	0	-1	-1	1	-1	1	-1	1	0
Scaffold_5;HRSCAF_214_132542150	1	132542150	1	-1	-1	1	-1	-1	-1	1	-1	0	1	-1	1	-1	-1	-1	-1	1	-1	-1	1	-1	-1	-1	-1	-1	-1	-1	-1	-1	-1	-1	-1	-1	-1	-1	-1	-1	-1	-1	-1	1	-1	1	-1	-1	-1
Scaffold_5;HRSCAF_214_133793399	1	133793399	-1	1	1	-1	-1	-1	-1	1	-1	-1	-1	-1	-1	-1	1	1	1	-1	1	1	-1	-1	1	-1	-1	-1	-1	-1	-1	-1	-1	-1	-1	0	-1	-1	-1	-1	-1	-1	-1	-1	-1	-1	-1	-1	-1
Scaffold_5;HRSCAF_214_135196651	1	135196651	-1	-1	-1	-1	-1	-1	-1	-1	-1	-1	-1	-1	-1	-1	-1	-1	-1	-1	-1	-1	-1	-1	-1	-1	-1	-1	-1	-1	-1	-1	-1	-1	-1	-1	-1	-1	-1	-1	-1	-1	-1	-1	-1	-1	-1	-1	-1
Scaffold_5;HRSCAF_214_135706097	1	135706097	-1	-1	-1	-1	0	-1	-1	-1	-1	1	-1	1	-1	1	-1	-1	-1	-1	-1	-1	-1	0	-1	1	1	1	1	1	1	-1	1	1	1	0	1	1	1	1	-1	0	1	-1	1	-1	1	-1	-1
Scaffold_5;HRSCAF_214_135765276	1	135765276	-1	-1	-1	-1	-1	-1	-1	-1	-1	-1	-1	-1	-1	-1	-1	-1	-1	-1	-1	-1	-1	-1	-1	-1	-1	-1	-1	-1	-1	-1	-1	-1	-1	-1	-1	-1	-1	-1	-1	-1	-1	-1	-1	-1	-1	-1	-1
Scaffold_5;HRSCAF_214_136169363	1	136169363	-1	-1	-1	-1	-1	-1	-1	-1	-1	1	-1	1	-1	1	-1	-1	-1	-1	-1	-1	-1	-1	-1	1	1	1	1	1	1	-1	1	1	1	0	1	1	1	1	-1	0	1	-1	1	-1	1	-1	-1
Scaffold_5;HRSCAF_214_136954670	1	136954670	-1	-1	-1	-1	-1	-1	-1	-1	-1	-1	-1	-1	-1	-1	-1	-1	-1	-1	-1	-1	-1	-1	-1	-1	-1	-1	-1	-1	-1	-1	-1	-1	-1	-1	-1	-1	-1	-1	-1	-1	-1	-1	-1	-1	-1	-1	-1
Scaffold_5;HRSCAF_214_137524864	1	137524864	1	-1	-1	1	1	1	1	1	1	1	1	1	1	1	-1	-1	-1	1	-1	-1	1	1	-1	1	1	1	1	1	1	1	1	1	1	0	1	1	1	1	1	1	1	1	1	1	1	-1	1
Scaffold_5;HRSCAF_214_138599092	1	138599092	-1	-1	-1	-1	-1	-1	-1	-1	-1	0	-1	-1	-1	-1	-1	-1	-1	-1	-1	-1	-1	-1	-1	-1	-1	-1	-1	-1	-1	-1	-1	-1	-1	-1	-1	-1	-1	-1	-1	-1	-1	-1	-1	0	-1	-1	-1
Scaffold_5;HRSCAF_214_140205865	1	140205865	1	1	1	1	1	1	1	1	1	-1	1	-1	1	-1	1	1	1	1	1	1	1	1	1	-1	-1	-1	-1	-1	-1	1	-1	-1	-1	0	-1	-1	-1	-1	1	-1	-1	1	-1	1	-1	-1	1
Scaffold_5;HRSCAF_214_140208575	1	140208575	-1	-1	-1	-1	-1	-1	-1	-1	-1	0	-1	0	-1	0	-1	-1	-1	-1	-1	-1	-1	-1	-1	0	1	0	0	0	0	-1	0	0	0	0	0	0	1	0	-1	0	0	-1	0	-1	0	0	-1
Scaffold_5;HRSCAF_214_140272810	1	140272810	0	-1	-1	1	1	1	-1	-1	-1	-1	-1	-1	1	-1	-1	-1	-1	1	-1	-1	1	1	-1	1	-1	-1	-1	-1	-1	1	-1	-1	-1	-1	-1	-1	-1	-1	-1	-1	-1	1	-1	1	-1	-1	-1
Scaffold_5;HRSCAF_214_140570093	1	140570093	-1	-1	-1	-1	-1	-1	-1	-1	-1	-1	-1	-1	-1	-1	-1	-1	-1	-1	-1	-1	-1	-1	-1	-1	-1	-1	-1	-1	-1	-1	-1	-1	-1	-1	-1	-1	-1	-1	-1	-1	-1	-1	-1	-1	-1	-1	-1
Scaffold_5;HRSCAF_214_140762504	1	140762504	1	-1	-1	1	1	1	1	1	1	1	-1	1	1	1	-1	-1	-1	1	-1	-1	1	1	-1	1	1	1	1	1	1	1	1	1	1	0	1	1	1	1	1	1	1	1	1	1	1	1	1
Scaffold_5;HRSCAF_214_140998570	1	140998570	1	-1	-1	1	1	1	1	1	1	1	-1	1	1	1	1	-1	-1	1	-1	-1	1	1	-1	1	1	1	1	1	1	1	1	1	1	0	1	1	1	1	1	1	1	1	1	1	1	1	1
Scaffold_5;HRSCAF_214_141814081	1	141814081	-1	-1	-1	-1	-1	-1	-1	-1	-1	-1	-1	-1	-1	-1	-1	-1	-1	-1	-1	-1	-1	-1	-1	1	-1	-1	-1	-1	-1	-1	-1	-1	-1	-1	-1	-1	-1	-1	-1	-1	-1	-1	-1	-1	-1	1	-1
Scaffold_5;HRSCAF_214_142264220	1	142264220	-1	1	1	-1	-1	-1	-1	1	-1	-1	1	-1	-1	-1	-1	1	1	-1	1	1	-1	-1	1	-1	-1	-1	-1	-1	-1	-1	-1	-1	-1	0	-1	-1	-1	-1	-1	-1	-1	-1	-1	-1	-1	-1	-1
Scaffold_5;HRSCAF_214_142798544	1	142798544	-1	-1	-1	-1	-1	-1	-1	1	-1	0	-1	-1	-1	-1	-1	-1	-1	-1	-1	-1	-1	-1	-1	-1	-1	-1	-1	-1	-1	-1	-1	-1	-1	-1	-1	-1	-1	-1	-1	-1	-1	-1	-1	-1	-1	-1	-1
Scaffold_5;HRSCAF_214_151113589	1	151113589	-1	-1	-1	-1	-1	-1	-1	-1	-1	-1	-1	-1	-1	-1	-1	-1	-1	-1	-1	-1	-1	-1	-1	-1	-1	-1	-1	-1	-1	-1	-1	-1	-1	-1	-1	-1	-1	-1	-1	-1	-1	-1	-1	-1	-1	-1	-1
Scaffold_5;HRSCAF_214_151949557	1	151949557	-1	1	0	-1	-1	-1	1	-1	-1	-1	-1	-1	-1	-1	-1	1	1	-1	-1	1	-1	-1	1	-1	-1	-1	-1	-1	-1	-1	-1	-1	-1	0	-1	-1	-1	0	-1	-1	-1	-1	-1	-1	-1	-1	-1
Scaffold_5;HRSCAF_214_157196426	1	157196426	-1	1	0	-1	-1	-1	-1	-1	-1	-1	-1	-1	-1	-1	-1	1	1	-1	-1	1	-1	-1	1	-1	-1	-1	-1	-1	-1	-1	-1	-1	-1	0	-1	-1	-1	0	-1	-1	-1	-1	-1	-1	-1	1	-1
Scaffold_5;HRSCAF_214_158733077	1	158733077	-1	-1	-1	-1	-1	-1	-1	-1	-1	-1	-1	-1	-1	-1	-1	-1	-1	-1	-1	-1	-1	-1	-1	-1	-1	-1	-1	-1	-1	-1	-1	-1	-1	-1	-1	-1	-1	-1	-1	-1	-1	-1	-1	-1	-1	-1	-1
Scaffold_5;HRSCAF_214_160107486	1	160107486	-1	-1	-1	-1	-1	-1	-1	-1	-1	-1	-1	-1	-1	-1	-1	-1	-1	-1	-1	-1	-1	-1	-1	-1	-1	-1	-1	-1	-1	-1	-1	-1	-1	-1	-1	0	-1	-1	-1	-1	-1	-1	-1	-1	-1	-1	-1
Scaffold_5;HRSCAF_214_160283944	1	160283944	-1	-1	-1	-1	-1	-1	-1	-1	-1	-1	-1	-1	-1	-1	-1	-1	-1	-1	-1	-1	0	-1	-1	-1	-1	-1	-1	-1	-1	-1	-1	-1	-1	-1	-1	-1	-1	-1	-1	-1	-1	-1	-1	-1	-1	-1	-1
Scaffold_5;HRSCAF_214_164884251	1	164884251	-1	-1	-1	-1	-1	0	1	-1	-1	-1	-1	-1	-1	-1	-1	-1	-1	-1	-1	-1	-1	-1	-1	1	-1	-1	-1	0	-1	-1	-1	-1	-1	-1	-1	-1	-1	-1	-1	-1	-1	-1	-1	-1	-1	-1	-1
Scaffold_5;HRSCAF_214_169695694	1	169695694	1	-1	-1	1	1	1	-1	1	-1	-1	-1	-1	1	-1	1	-1	-1	1	-1	-1	1	0	-1	-1	-1	-1	-1	-1	-1	1	-1	-1	-1	-1	-1	-1	-1	-1	-1	-1	-1	1	-1	1	-1	0	-1
Scaffold_5;HRSCAF_214_174456148	1	174456148	-1	-1	-1	-1	-1	-1	-1	-1	-1	-1	-1	-1	-1	-1	-1	-1	-1	-1	-1	-1	-1	-1	-1	1	-1	-1	-1	-1	-1	-1	-1	-1	-1	-1	-1	-1	-1	-1	-1	-1	-1	-1	-1	-1	-1	-1	-1
Scaffold_5;HRSCAF_214_184839934	1	184839934	-1	-1	-1	-1	-1	-1	-1	-1	1	1	-1	1	-1	1	-1	-1	-1	-1	-1	1	-1	-1	-1	-1	1	1	1	1	1	-1	1	1	1	0	1	1	1	0	1	1	1	-1	1	-1	1	-1	1
Scaffold_5;HRSCAF_214_189227898	1	189227898	-1	-1	0	-1	-1	-1	-1	-1	-1	-1	1	-1	-1	-1	-1	1	1	-1	1	-1	-1	-1	1	-1	-1	-1	-1	-1	-1	-1	-1	-1	-1	0	-1	-1	-1	-1	-1	-1	-1	-1	-1	-1	-1	-1	-1
Scaffold_5;HRSCAF_214_196556257	1	196556257	1	1	0	1	1	1	-1	1	1	1	-1	1	1	1	1	-1	-1	1	-1	1	1	1	-1	-1	1	1	1	1	1	1	1	1	1	0	1	1	1	1	1	1	1	1	1	1	1	1	1
Scaffold_5;HRSCAF_214_197309975	1	197309975	0	-1	-1	-1	-1	-1	-1	-1	-1	-1	-1	-1	-1	-1	-1	-1	-1	-1	-1	-1	-1	-1	-1	-1	-1	-1	-1	-1	-1	-1	-1	-1	-1	-1	-1	-1	-1	-1	-1	-1	-1	-1	-1	-1	-1	-1	-1
Scaffold_5;HRSCAF_214_201246434	1	201246434	-1	-1	0	-1	-1	-1	1	-1	1	0	1	1	-1	1	-1	1	1	-1	1	1	-1	-1	1	-1	1	1	1	1	1	0	0	1	1	1	1	1	1	0	1	1	1	-1	1	-1	1	-1	1
Scaffold_5;HRSCAF_214_203815060	1	203815060	-1	-1	0	-1	-1	-1	1	-1	1	0	1	1	-1	1	-1	1	1	-1	1	1	-1	-1	1	-1	1	1	1	1	1	1	1	1	1	1	1	1	1	0	1	1	1	-1	1	-1	1	-1	1
Scaffold_5;HRSCAF_214_203983850	1	203983850	1	1	0	1	1	1	-1	1	-1	-1	-1	-1	1	-1	1	-1	-1	1	-1	-1	1	1	-1	1	-1	-1	-1	-1	-1	-1	-1	-1	-1	-1	-1	-1	-1	0	-1	-1	-1	1	-1	1	-1	1	-1
Scaffold_5;HRSCAF_214_208032115	1	208032115	1	-1	-1	1	0	1	-1	-1	1	1	-1	1	1	1	1	-1	-1	1	-1	1	1	1	-1	-1	1	1	0	1	1	1	1	1	1	-1	1	1	1	-1	1	0	1	1	1	1	1	-1	1
Scaffold_5;HRSCAF_214_215299591	1	215299591	-1	-1	-1	-1	-1	-1	-1	-1	-1	-1	-1	-1	-1	-1	-1	-1	-1	-1	-1	0	-1	-1	-1	-1	-1	-1	-1	-1	-1	-1	-1	0	-1	-1	-1	-1	-1	-1	-1	-1	-1	-1	-1	-1	-1	-1	-1
Scaffold_5;HRSCAF_214_217002900	1	217002900	-1	-1	-1	-1	-1	-1	-1	-1	-1	-1	0	-1	-1	-1	-1	-1	-1	-1	-1	-1	-1	-1	-1	-1	-1	-1	-1	-1	-1	-1	-1	-1	-1	-1	-1	-1	-1	-1	-1	-1	-1	-1	-1	-1	-1	-1	-1
Scaffold_5;HRSCAF_214_218028261	1	218028261	-1	-1	-1	-1	-1	-1	-1	-1	-1	-1	-1	-1	-1	-1	-1	-1	-1	-1	-1	-1	-1	-1	-1	-1	-1	-1	-1	-1	-1	-1	-1	-1	-1	-1	-1	-1	-1	-1	-1	-1	-1	-1	-1	-1	-1	-1	-1
Scaffold_5;HRSCAF_214_218560799	1	218560799	-1	-1	-1	-1	-1	-1	-1	-1	-1	-1	-1	-1	-1	-1	-1	-1	-1	-1	-1	-1	-1	-1	-1	-1	-1	-1	-1	-1	-1	-1	-1	-1	-1	-1	-1	-1	-1	-1	-1	-1	-1	-1	-1	-1	-1	-1	-1
Scaffold_5;HRSCAF_214_219482835	1	219482835	-1	-1	-1	-1	-1	-1	-1	-1	-1	-1	-1	-1	-1	-1	-1	-1	-1	-1	-1	-1	-1	-1	-1	-1	-1	-1	-1	-1	-1	-1	-1	-1	-1	-1	-1	-1	-1	-1	-1	-1	-1	-1	-1	-1	-1	-1	-1
Scaffold_5;HRSCAF_214_221375435	1	221375435	-1	-1	0	-1	-1	-1	-1	-1	-1	-1	1	-1	-1	-1	-1	1	1	-1	1	-1	-1	-1	1	-1	-1	-1	-1	-1	-1	-1	-1	-1	-1	0	-1	-1	-1	-1	-1	-1	-1	-1	-1	-1	-1	-1	-1
Scaffold_5;HRSCAF_214_227130935	1	227130935	-1	-1	-1	-1	-1	-1	1	-1	-1	-1	-1	-1	-1	-1	-1	-1	-1	-1	-1	-1	-1	-1	-1	-1	-1	-1	-1	-1	-1	-1	-1	-1	-1	-1	-1	-1	-1	-1	-1	-1	-1	-1	-1	-1	-1	-1	-1
Scaffold_5;HRSCAF_214_227532840	1	227532840	-1	-1	-1	-1	-1	-1	-1	-1	-1	-1	-1	-1	-1	-1	-1	-1	-1	-1	-1	-1	-1	-1	-1	-1	-1	-1	-1	-1	-1	-1	-1	-1	-1	-1	-1	-1	-1	-1	-1	-1	-1	-1	-1	-1	-1	-1	-1
Scaffold_5;HRSCAF_214_231098485	1	231098485	1	-1	-1	1	1	1	-1	-1	-1	-1	-1	-1	1	-1	1	-1	-1	1	-1	-1	1	1	-1	-1	-1	-1	-1	-1	-1	-1	-1	-1	-1	-1	-1	-1	-1	-1	-1	-1	-1	1	-1	1	-1	-1	-1
Scaffold_5;HRSCAF_214_235419226	1	235419226	-1	1	0	-1	-1	-1	-1	1	-1	-1	-1	-1	-1	-1	-1	-1	-1	-1	-1	-1	-1	-1	-1	-1	-1	-1	-1	-1	-1	-1	-1	-1	-1	-1	-1	-1	-1	0	-1	-1	-1	-1	-1	-1	-1	1	-1
Scaffold_5;HRSCAF_214_235991822	1	235991822	-1	-1	-1	-1	-1	-1	-1	-1	-1	-1	-1	-1	-1	-1	-1	-1	-1	-1	-1	-1	-1	-1	-1	-1	-1	-1	-1	-1	-1	-1	-1	-1	-1	-1	-1	-1	-1	-1	-1	-1	-1	-1	-1	-1	-1	-1	-1
Scaffold_5;HRSCAF_214_236968466	1	236968466	-1	-1	-1	-1	-1	-1	-1	-1	1	1	-1	1	-1	1	-1	-1	-1	-1	-1	1	-1	-1	-1	-1	1	1	1	1	1	1	1	1	1	-1	1	1	1	1	1	1	1	-1	1	-1	1	-1	1
Scaffold_5;HRSCAF_214_237780760	1	237780760	-1	-1	-1	-1	-1	-1	-1	-1	-1	-1	-1	-1	-1	-1	-1	-1	-1	-1	-1	-1	-1	-1	-1	-1	-1	-1	-1	-1	-1	-1	-1	-1	-1	-1	-1	-1	-1	-1	-1	-1	-1	-1	-1	-1	-1	-1	-1
Scaffold_5;HRSCAF_214_239120140	1	239120140	1	1	0	1	1	1	1	-1	-1	-1	-1	-1	1	-1	1	1	1	1	-1	-1	1	1	1	1	-1	-1	-1	-1	-1	-1	-1	-1	-1	0	-1	-1	-1	0	-1	-1	-1	1	-1	1	-1	1	-1
Scaffold_5;HRSCAF_214_240005462	1	240005462	-1	-1	-1	-1	-1	-1	-1	-1	-1	-1	-1	-1	-1	-1	-1	-1	-1	-1	-1	-1	-1	-1	-1	-1	-1	-1	-1	-1	-1	-1	-1	-1	-1	-1	-1	-1	-1	-1	-1	-1	-1	-1	-1	-1	-1	-1	-1
Scaffold_5;HRSCAF_214_241653511	1	241653511	-1	-1	-1	-1	-1	-1	-1	1	-1	-1	-1	-1	-1	-1	-1	-1	-1	-1	-1	-1	-1	-1	-1	-1	-1	-1	-1	-1	-1	-1	-1	-1	-1	-1	-1	-1	-1	-1	-1	-1	-1	-1	-1	-1	-1	-1	-1
Scaffold_5;HRSCAF_214_241750913	1	241750913	-1	-1	-1	-1	-1	-1	-1	-1	-1	-1	-1	-1	-1	-1	-1	-1	-1	-1	-1	-1	-1	-1	-1	-1	-1	-1	-1	-1	-1	-1	-1	-1	-1	-1	-1	-1	-1	-1	-1	-1	-1	-1	-1	-1	-1	-1	-1
Scaffold_5;HRSCAF_214_243852022	1	243852022	-1	-1	0	-1	-1	-1	-1	-1	-1	-1	1	-1	-1	-1	-1	-1	-1	-1	1	-1	-1	-1	-1	-1	-1	-1	-1	-1	-1	-1	-1	-1	-1	-1	-1	-1	-1	-1	-1	-1	-1	-1	-1	-1	-1	-1	-1
Scaffold_5;HRSCAF_214_245473311	1	245473311	-1	-1	-1	-1	-1	-1	1	-1	-1	-1	-1	-1	-1	-1	-1	-1	-1	-1	-1	-1	-1	-1	-1	1	-1	-1	-1	-1	-1	-1	-1	-1	-1	-1	-1	-1	-1	-1	-1	-1	-1	-1	-1	-1	-1	-1	-1
Scaffold_5;HRSCAF_214_245887293	1	245887293	-1	-1	-1	-1	-1	-1	1	1	-1	-1	-1	-1	-1	-1	-1	-1	-1	-1	-1	-1	-1	-1	-1	1	-1	-1	-1	-1	-1	-1	-1	-1	-1	-1	-1	-1	-1	-1	-1	-1	-1	-1	-1	-1	-1	-1	-1
Scaffold_5;HRSCAF_214_247022544	1	247022544	-1	-1	-1	-1	-1	-1	-1	-1	-1	-1	-1	-1	-1	-1	-1	-1	-1	-1	-1	-1	-1	-1	-1	-1	-1	-1	-1	-1	-1	-1	-1	-1	-1	-1	-1	-1	-1	-1	-1	0	-1	-1	-1	-1	-1	-1	-1
Scaffold_5;HRSCAF_214_247652629	1	247652629	-1	-1	0	-1	-1	-1	-1	-1	-1	-1	1	-1	-1	-1	-1	-1	-1	-1	1	-1	-1	-1	-1	-1	-1	-1	-1	-1	-1	-1	-1	-1	-1	-1	-1	-1	-1	-1	-1	-1	-1	-1	-1	-1	-1	-1	-1
Scaffold_5;HRSCAF_214_247652638	1	247652638	-1	-1	-1	-1	-1	-1	-1	-1	-1	-1	-1	-1	-1	-1	-1	-1	-1	-1	-1	-1	-1	-1	-1	-1	-1	-1	-1	-1	-1	-1	-1	-1	-1	-1	-1	-1	-1	-1	-1	-1	-1	-1	-1	-1	-1	-1	-1
Scaffold_5;HRSCAF_214_247834639	1	247834639	1	-1	0	1	1	1	1	-1	1	1	1	1	1	1	1	1	1	1	1	-1	1	1	1	1	1	1	1	1	1	1	1	1	1	1	1	1	1	1	1	1	1	1	1	1	1	-1	1
Scaffold_5;HRSCAF_214_248634409	1	248634409	-1	-1	-1	-1	-1	-1	-1	-1	-1	-1	-1	-1	-1	-1	-1	-1	-1	-1	-1	-1	-1	-1	-1	-1	-1	-1	-1	-1	-1	-1	-1	-1	-1	-1	-1	-1	-1	-1	-1	-1	-1	-1	-1	-1	-1	-1	-1
Scaffold_5;HRSCAF_214_249514831	1	249514831	1	-1	0	1	1	1	-1	-1	-1	-1	1	-1	1	-1	1	1	1	1	1	-1	1	1	1	-1	-1	-1	-1	-1	-1	-1	-1	-1	-1	0	-1	-1	-1	-1	-1	-1	-1	1	-1	1	-1	-1	-1
Scaffold_5;HRSCAF_214_250195331	1	250195331	-1	-1	0	-1	-1	-1	-1	-1	-1	-1	-1	-1	-1	-1	-1	-1	-1	-1	1	-1	-1	-1	-1	-1	-1	-1	-1	-1	-1	-1	-1	-1	-1	-1	-1	-1	-1	-1	-1	-1	-1	-1	-1	-1	-1	-1	-1
Scaffold_5;HRSCAF_214_251110165	1	251110165	-1	1	0	-1	-1	-1	-1	-1	-1	-1	-1	-1	-1	-1	-1	-1	-1	-1	-1	1	-1	-1	-1	-1	-1	-1	-1	-1	-1	-1	-1	-1	-1	-1	-1	-1	-1	-1	-1	-1	-1	-1	-1	-1	-1	-1	-1
Scaffold_5;HRSCAF_214_251129518	1	251129518	-1	-1	-1	-1	-1	-1	-1	-1	-1	-1	-1	-1	-1	-1	-1	-1	-1	-1	-1	-1	-1	-1	-1	-1	-1	-1	-1	-1	-1	-1	-1	-1	-1	-1	-1	-1	-1	-1	-1	-1	-1	-1	-1	-1	-1	1	-1
Scaffold_5;HRSCAF_214_252099694	1	252099694	-1	-1	0	-1	-1	-1	1	1	1	1	-1	1	-1	1	-1	-1	-1	-1	1	-1	-1	-1	-1	1	1	1	1	1	1	1	1	1	1	0	1	1	1	1	1	1	1	-1	1	-1	1	1	1
Scaffold_5;HRSCAF_214_252142261	1	252142261	-1	-1	-1	-1	-1	-1	-1	-1	-1	-1	-1	-1	-1	-1	-1	-1	-1	-1	-1	-1	-1	-1	-1	-1	-1	-1	-1	-1	-1	-1	-1	-1	-1	-1	-1	-1	-1	-1	-1	-1	-1	-1	-1	-1	-1	-1	-1
Scaffold_5;HRSCAF_214_252837563	1	252837563	-1	-1	-1	-1	-1	-1	-1	-1	-1	-1	-1	-1	-1	-1	-1	-1	0	0	-1	-1	-1	-1	0	-1	-1	-1	-1	-1	1	-1	-1	-1	-1	-1	-1	-1	-1	0	-1	-1	-1	-1	1	-1	-1	-1	-1
Scaffold_5;HRSCAF_214_252837572	1	252837572	-1	0	-1	1	-1	-1	0	-1	-1	-1	-1	-1	-1	-1	-1	-1	-1	-1	-1	-1	-1	-1	-1	0	-1	-1	-1	-1	-1	-1	1	-1	0	-1	-1	-1	-1	-1	1	-1	-1	-1	-1	-1	-1	-1	-1
Scaffold_5;HRSCAF_214_252837573	1	252837573	-1	-1	-1	-1	1	-1	-1	0	-1	-1	-1	-1	-1	0	-1	-1	0	0	0	-1	-1	0	-1	0	-1	-1	1	0	-1	-1	-1	0	-1	-1	-1	-1	-1	-1	-1	-1	-1	1	-1	0	-1	-1	-1
Scaffold_5;HRSCAF_214_252837578	1	252837578	-1	-1	0	-1	-1	-1	-1	0	-1	-1	-1	1	0	0	-1	1	-1	-1	0	-1	-1	0	-1	-1	-1	-1	-1	-1	-1	0	-1	-1	-1	1	-1	1	-1	-1	-1	1	-1	-1	-1	-1	-1	1	0
Scaffold_5;HRSCAF_214_254660497	1	254660497	-1	-1	-1	-1	-1	-1	-1	-1	-1	-1	-1	-1	-1	-1	-1	-1	-1	-1	-1	-1	-1	-1	-1	-1	-1	-1	-1	-1	-1	-1	-1	-1	-1	-1	-1	-1	-1	-1	-1	-1	-1	-1	-1	-1	-1	-1	-1
Scaffold_5;HRSCAF_214_254812436	1	254812436	-1	-1	-1	-1	-1	-1	-1	-1	-1	-1	-1	-1	-1	-1	-1	-1	-1	-1	-1	-1	-1	-1	-1	-1	-1	-1	-1	-1	-1	-1	-1	-1	-1	-1	-1	-1	-1	-1	-1	-1	-1	-1	-1	-1	-1	1	-1
Scaffold_5;HRSCAF_214_257951076	1	257951076	1	-1	-1	1	1	1	-1	1	0	-1	1	-1	1	-1	1	1	1	1	-1	-1	1	1	1	-1	-1	-1	-1	-1	-1	-1	-1	-1	-1	0	-1	-1	-1	-1	-1	-1	-1	1	-1	1	-1	-1	-1
Scaffold_5;HRSCAF_214_258359084	1	258359084	-1	-1	-1	-1	-1	-1	-1	-1	1	1	-1	1	-1	1	-1	-1	-1	-1	-1	-1	-1	-1	-1	-1	1	1	1	1	1	1	1	1	1	0	1	1	1	1	1	1	1	-1	1	-1	1	-1	1
Scaffold_5;HRSCAF_214_262628281	1	262628281	-1	-1	-1	-1	-1	-1	0	-1	0	1	-1	1	-1	1	-1	-1	-1	-1	-1	-1	-1	-1	-1	0	1	1	1	0	1	0	1	1	1	-1	1	0	1	1	1	1	1	-1	1	-1	1	1	1
Scaffold_5;HRSCAF_214_263550860	1	263550860	-1	-1	-1	-1	-1	-1	-1	-1	-1	-1	-1	-1	-1	-1	-1	-1	-1	-1	-1	-1	-1	-1	-1	-1	-1	-1	-1	-1	-1	-1	-1	-1	-1	-1	-1	-1	-1	-1	-1	-1	-1	-1	-1	-1	-1	-1	-1
Scaffold_5;HRSCAF_214_265602199	1	265602199	-1	-1	-1	-1	-1	-1	-1	-1	-1	-1	-1	-1	-1	-1	-1	-1	-1	-1	-1	-1	-1	-1	-1	-1	-1	-1	-1	-1	-1	-1	-1	-1	-1	-1	-1	-1	-1	-1	-1	-1	-1	-1	-1	-1	-1	-1	-1
Scaffold_5;HRSCAF_214_266211247	1	266211247	-1	0	0	-1	-1	-1	-1	-1	-1	-1	-1	-1	-1	-1	-1	-1	-1	-1	1	1	-1	-1	-1	-1	-1	-1	-1	-1	-1	-1	-1	-1	-1	-1	-1	-1	-1	-1	-1	-1	-1	-1	-1	-1	0	-1	-1
Scaffold_5;HRSCAF_214_266822585	1	266822585	1	-1	-1	1	1	1	-1	-1	-1	-1	1	-1	1	-1	1	1	1	1	-1	-1	1	1	1	-1	-1	-1	-1	-1	-1	-1	-1	-1	-1	0	-1	-1	-1	-1	-1	-1	-1	1	-1	1	-1	-1	-1
Scaffold_5;HRSCAF_214_267960937	1	267960937	1	-1	-1	1	1	1	-1	-1	-1	-1	1	-1	1	-1	1	1	1	1	-1	-1	1	1	1	-1	-1	-1	-1	-1	-1	-1	-1	-1	-1	0	-1	-1	-1	-1	-1	-1	-1	1	-1	1	-1	-1	-1
Scaffold_5;HRSCAF_214_268993821	1	268993821	-1	-1	-1	-1	-1	-1	-1	-1	-1	-1	-1	-1	-1	-1	-1	-1	-1	-1	-1	-1	-1	-1	-1	-1	-1	-1	-1	-1	-1	-1	-1	-1	-1	-1	-1	-1	-1	-1	-1	-1	-1	-1	-1	-1	-1	-1	-1
Scaffold_5;HRSCAF_214_269241609	1	269241609	-1	-1	-1	-1	-1	-1	-1	-1	-1	-1	-1	-1	-1	-1	-1	0	-1	-1	-1	-1	-1	-1	-1	-1	-1	-1	-1	-1	-1	-1	-1	-1	-1	-1	-1	-1	-1	-1	-1	-1	-1	-1	-1	-1	-1	-1	-1
Scaffold_5;HRSCAF_214_269745450	1	269745450	-1	0	1	-1	-1	-1	-1	1	-1	-1	-1	-1	-1	-1	-1	-1	-1	-1	1	1	-1	-1	-1	-1	-1	-1	-1	-1	-1	-1	-1	-1	-1	-1	-1	-1	-1	-1	-1	-1	-1	-1	-1	-1	-1	-1	-1
Scaffold_5;HRSCAF_214_269833840	1	269833840	-1	-1	-1	-1	-1	-1	-1	-1	-1	-1	-1	-1	-1	-1	-1	-1	-1	-1	-1	-1	-1	-1	-1	-1	-1	-1	-1	-1	-1	-1	-1	-1	-1	-1	-1	-1	-1	-1	-1	-1	-1	-1	-1	-1	-1	-1	-1
Scaffold_5;HRSCAF_214_269867099	1	269867099	-1	-1	-1	-1	-1	-1	-1	1	-1	-1	-1	-1	-1	-1	-1	-1	-1	-1	-1	-1	-1	-1	-1	-1	-1	-1	-1	-1	-1	-1	-1	-1	-1	-1	-1	-1	-1	-1	-1	-1	-1	-1	-1	-1	-1	-1	-1
Scaffold_5;HRSCAF_214_269867118	1	269867118	-1	-1	1	-1	-1	-1	1	1	1	1	-1	1	-1	1	-1	-1	-1	-1	1	1	-1	-1	-1	1	1	1	1	1	1	1	1	0	1	1	1	1	1	1	1	1	1	-1	1	-1	1	1	1
Scaffold_5;HRSCAF_214_269905160	1	269905160	1	-1	-1	1	1	1	-1	-1	-1	-1	1	-1	1	-1	1	1	1	1	-1	-1	1	1	1	-1	-1	-1	-1	-1	-1	-1	-1	-1	-1	0	-1	-1	-1	-1	-1	-1	-1	1	-1	1	-1	-1	-1
Scaffold_5;HRSCAF_214_270795988	1	270795988	1	1	1	1	1	1	-1	-1	-1	-1	1	-1	1	-1	1	1	1	1	1	1	1	1	1	-1	-1	-1	-1	-1	-1	-1	-1	-1	-1	0	-1	-1	-1	-1	-1	-1	-1	1	-1	1	-1	-1	-1
Scaffold_5;HRSCAF_214_270894454	1	270894454	-1	-1	-1	-1	-1	-1	-1	-1	-1	-1	-1	-1	-1	-1	-1	-1	-1	-1	-1	-1	-1	-1	-1	-1	-1	-1	-1	-1	-1	-1	-1	-1	-1	-1	-1	-1	-1	-1	-1	-1	-1	-1	-1	-1	-1	-1	-1
Scaffold_5;HRSCAF_214_271447554	1	271447554	-1	-1	-1	-1	-1	-1	-1	-1	-1	-1	-1	-1	-1	-1	-1	-1	-1	-1	-1	-1	-1	-1	-1	-1	-1	-1	-1	-1	-1	-1	-1	-1	-1	-1	-1	-1	-1	-1	-1	-1	-1	-1	-1	-1	-1	-1	-1
Scaffold_5;HRSCAF_214_271881622	1	271881622	-1	1	0	-1	-1	-1	1	1	1	1	-1	1	-1	1	-1	-1	-1	-1	1	1	-1	-1	-1	1	1	1	1	1	1	1	1	1	1	0	1	1	1	1	1	1	1	-1	1	-1	1	1	1
Scaffold_5;HRSCAF_214_272371840	1	272371840	-1	-1	-1	-1	-1	-1	-1	-1	-1	-1	-1	-1	-1	-1	-1	-1	-1	-1	-1	-1	-1	-1	-1	-1	-1	-1	-1	-1	-1	-1	-1	-1	-1	-1	-1	-1	-1	-1	-1	-1	-1	-1	-1	-1	-1	-1	-1
Scaffold_5;HRSCAF_214_272700758	1	272700758	-1	-1	1	0	1	1	-1	-1	-1	-1	-1	-1	0	-1	-1	1	-1	1	-1	-1	-1	0	0	-1	-1	-1	-1	-1	-1	-1	-1	-1	-1	-1	-1	-1	-1	-1	-1	-1	-1	0	-1	-1	-1	-1	-1
Scaffold_5;HRSCAF_214_273910267	1	273910267	1	-1	1	1	1	1	-1	-1	-1	0	1	-1	1	-1	1	1	1	1	-1	-1	1	1	1	-1	-1	-1	-1	-1	-1	-1	-1	-1	-1	0	-1	-1	-1	-1	-1	-1	-1	1	-1	1	-1	-1	-1
Scaffold_5;HRSCAF_214_274305814	1	274305814	0	-1	1	1	1	1	-1	-1	-1	-1	1	-1	1	-1	-1	1	1	1	-1	-1	1	1	1	-1	-1	-1	-1	-1	-1	-1	-1	-1	-1	-1	-1	-1	-1	-1	-1	-1	-1	0	-1	1	-1	-1	-1
Scaffold_5;HRSCAF_214_275337363	1	275337363	-1	-1	-1	-1	-1	-1	-1	1	1	1	-1	1	-1	1	1	-1	-1	-1	-1	-1	-1	-1	-1	-1	1	1	1	1	1	1	1	1	1	0	1	1	1	-1	1	1	1	-1	1	-1	1	1	1
Scaffold_5;HRSCAF_214_277355224	1	277355224	-1	1	-1	-1	-1	-1	-1	-1	-1	-1	-1	-1	-1	-1	-1	-1	-1	-1	-1	-1	1	-1	-1	-1	-1	-1	-1	-1	-1	-1	-1	-1	-1	-1	-1	-1	-1	-1	-1	-1	-1	1	-1	-1	-1	-1	-1
Scaffold_5;HRSCAF_214_277355359	1	277355359	-1	1	-1	-1	-1	-1	-1	-1	-1	-1	-1	-1	-1	-1	-1	-1	-1	-1	-1	-1	1	-1	-1	-1	-1	-1	-1	-1	-1	-1	-1	-1	-1	-1	-1	-1	-1	-1	-1	-1	-1	1	-1	-1	-1	-1	-1
Scaffold_5;HRSCAF_214_277866496	1	277866496	-1	-1	0	0	0	0	0	-1	0	0	-1	0	1	0	-1	-1	-1	0	-1	-1	-1	0	-1	0	0	0	-1	0	-1	0	0	0	0	-1	-1	-1	-1	-1	0	-1	0	-1	-1	0	0	0	0
Scaffold_5;HRSCAF_214_277866514	1	277866514	-1	-1	-1	-1	-1	-1	-1	1	-1	-1	-1	-1	-1	-1	-1	-1	-1	0	-1	-1	1	-1	-1	-1	-1	-1	-1	-1	1	-1	-1	-1	-1	-1	-1	1	-1	-1	-1	-1	-1	1	-1	-1	-1	-1	-1
Scaffold_5;HRSCAF_214_277931514	1	277931514	1	1	1	1	1	1	1	-1	1	1	1	1	1	1	-1	-1	1	1	-1	-1	-1	1	-1	1	1	1	1	1	-1	1	1	1	1	0	1	-1	-1	-1	1	1	1	-1	1	1	1	1	1
Scaffold_5;HRSCAF_214_278682356	1	278682356	-1	-1	-1	-1	-1	-1	-1	-1	-1	0	1	-1	-1	-1	-1	-1	-1	-1	-1	-1	1	-1	-1	-1	-1	-1	-1	-1	1	-1	-1	-1	-1	0	-1	1	-1	-1	-1	-1	-1	1	-1	-1	-1	-1	-1
Scaffold_5;HRSCAF_214_279322218	1	279322218	-1	1	-1	-1	-1	-1	-1	1	-1	-1	-1	-1	-1	-1	1	1	-1	-1	1	1	-1	-1	1	-1	-1	-1	-1	-1	-1	-1	-1	-1	-1	0	-1	-1	1	0	-1	-1	-1	-1	-1	-1	-1	-1	-1
Scaffold_5;HRSCAF_214_279623503	1	279623503	1	-1	1	1	1	1	1	-1	1	1	-1	1	1	1	-1	-1	1	1	-1	-1	-1	1	-1	1	1	1	1	1	1	1	1	1	1	0	1	1	-1	-1	1	1	1	-1	1	1	1	1	1
Scaffold_5;HRSCAF_214_282816208	1	282816208	-1	-1	-1	-1	-1	-1	-1	-1	1	0	-1	1	-1	1	-1	-1	-1	-1	-1	-1	-1	-1	-1	-1	1	1	1	1	-1	1	1	1	1	0	1	1	-1	-1	1	1	1	-1	-1	-1	-1	-1	1
Scaffold_5;HRSCAF_214_283345625	1	283345625	1	-1	1	1	-1	1	-1	-1	0	-1	-1	-1	1	-1	-1	1	1	1	-1	-1	-1	1	-1	-1	-1	-1	-1	-1	-1	-1	-1	-1	-1	-1	-1	-1	1	-1	-1	-1	-1	-1	1	1	1	-1	-1
Scaffold_5;HRSCAF_214_284694766	1	284694766	-1	-1	-1	-1	-1	-1	-1	-1	-1	-1	-1	-1	-1	-1	-1	-1	-1	-1	-1	-1	-1	-1	-1	-1	-1	-1	-1	-1	-1	-1	-1	-1	-1	-1	-1	-1	-1	-1	-1	-1	-1	-1	-1	-1	-1	-1	-1
Scaffold_5;HRSCAF_214_286671059	1	286671059	-1	-1	-1	-1	1	-1	1	-1	-1	-1	-1	-1	-1	-1	-1	-1	-1	-1	-1	-1	-1	-1	-1	1	-1	-1	-1	-1	1	-1	-1	-1	-1	-1	-1	-1	-1	-1	-1	-1	-1	-1	-1	-1	-1	1	-1
Scaffold_5;HRSCAF_214_286857637	1	286857637	1	-1	1	1	-1	1	-1	1	1	1	-1	1	1	1	-1	1	1	1	-1	-1	-1	1	-1	-1	1	1	1	1	-1	1	1	1	1	0	1	1	1	-1	1	1	1	-1	1	1	1	-1	1
Scaffold_5;HRSCAF_214_287994239	1	287994239	-1	-1	-1	-1	-1	-1	-1	-1	-1	-1	-1	-1	-1	-1	-1	-1	-1	-1	-1	-1	-1	-1	-1	-1	-1	-1	-1	-1	-1	-1	-1	-1	-1	-1	-1	-1	-1	-1	-1	-1	-1	-1	-1	-1	-1	1	-1
Scaffold_5;HRSCAF_214_288022159	1	288022159	-1	-1	-1	-1	-1	-1	-1	-1	-1	-1	-1	-1	-1	-1	-1	-1	-1	-1	-1	-1	-1	-1	-1	-1	-1	-1	-1	-1	-1	-1	-1	-1	-1	-1	-1	-1	-1	-1	-1	-1	-1	-1	-1	-1	-1	-1	-1
Scaffold_5;HRSCAF_214_288558350	1	288558350	-1	-1	-1	-1	-1	-1	-1	-1	-1	-1	-1	-1	-1	-1	-1	-1	-1	-1	-1	-1	-1	-1	-1	-1	-1	-1	-1	-1	-1	-1	-1	-1	-1	-1	-1	-1	-1	-1	-1	-1	-1	-1	-1	-1	-1	-1	-1
Scaffold_5;HRSCAF_214_288596523	1	288596523	1	-1	1	1	1	1	1	1	1	1	1	1	1	1	-1	1	1	1	-1	-1	1	1	-1	1	1	1	1	1	1	1	1	1	1	0	1	1	1	1	1	1	1	1	1	1	1	1	1
Scaffold_5;HRSCAF_214_289077259	1	289077259	1	-1	1	1	1	1	1	-1	1	1	-1	1	1	1	-1	1	1	1	-1	-1	-1	1	-1	1	1	1	1	1	1	1	1	1	1	0	1	1	1	1	1	1	1	-1	0	1	1	-1	1
Scaffold_5;HRSCAF_214_289077299	1	289077299	-1	-1	-1	-1	-1	-1	-1	1	-1	-1	-1	-1	-1	-1	-1	-1	-1	-1	-1	-1	-1	-1	-1	-1	-1	-1	-1	-1	-1	-1	-1	-1	-1	-1	-1	-1	-1	-1	-1	-1	-1	-1	-1	-1	-1	-1	-1
Scaffold_5;HRSCAF_214_289659224	1	289659224	-1	-1	-1	-1	-1	-1	1	1	-1	-1	1	-1	-1	-1	-1	-1	-1	-1	-1	-1	1	1	-1	1	-1	-1	-1	-1	1	-1	-1	-1	-1	-1	-1	-1	-1	-1	-1	-1	-1	1	-1	-1	-1	-1	-1
Scaffold_5;HRSCAF_214_289851782	1	289851782	1	-1	1	1	1	1	-1	-1	-1	0	-1	-1	1	-1	-1	1	0	1	-1	-1	-1	-1	-1	-1	-1	-1	-1	-1	-1	-1	-1	-1	-1	-1	-1	-1	1	-1	-1	-1	-1	-1	0	1	1	-1	-1
Scaffold_5;HRSCAF_214_290075775	1	290075775	-1	-1	-1	-1	-1	-1	-1	-1	1	1	-1	1	-1	1	-1	-1	-1	-1	0	-1	-1	-1	-1	-1	1	0	1	1	-1	1	1	1	1	0	1	1	-1	1	1	1	1	-1	-1	-1	-1	0	1
Scaffold_5;HRSCAF_214_291414551	1	291414551	-1	0	-1	-1	-1	-1	-1	-1	-1	-1	-1	-1	-1	-1	-1	-1	-1	-1	-1	-1	-1	-1	-1	-1	-1	-1	-1	-1	-1	-1	-1	-1	-1	-1	-1	-1	-1	-1	-1	-1	-1	-1	-1	-1	-1	-1	-1
Scaffold_5;HRSCAF_214_291470030	1	291470030	-1	-1	-1	-1	-1	-1	1	-1	-1	-1	-1	-1	-1	-1	1	-1	-1	-1	-1	-1	-1	0	0	0	-1	-1	-1	-1	1	-1	-1	-1	-1	0	-1	-1	-1	-1	-1	-1	-1	-1	-1	-1	-1	0	-1
Scaffold_5;HRSCAF_214_293847958	1	293847958	-1	-1	-1	-1	-1	-1	-1	-1	-1	-1	-1	-1	-1	-1	-1	-1	-1	-1	-1	-1	-1	-1	-1	-1	-1	-1	-1	-1	-1	-1	-1	-1	-1	-1	-1	-1	-1	-1	-1	-1	-1	-1	-1	-1	-1	-1	-1
Scaffold_5;HRSCAF_214_298883655	1	298883655	1	-1	1	1	1	1	1	-1	1	-1	-1	-1	1	-1	1	1	1	1	-1	-1	-1	1	1	1	-1	-1	-1	-1	1	-1	-1	-1	1	0	-1	-1	1	-1	-1	-1	-1	-1	1	1	1	1	-1
Scaffold_5;HRSCAF_214_302179781	1	302179781	-1	-1	-1	-1	-1	-1	-1	-1	-1	-1	-1	-1	-1	-1	-1	-1	-1	-1	-1	-1	-1	-1	-1	-1	-1	-1	-1	-1	-1	-1	-1	-1	-1	-1	-1	-1	-1	-1	-1	-1	-1	-1	-1	-1	-1	-1	-1
Scaffold_5;HRSCAF_214_303334471	1	303334471	-1	-1	-1	-1	-1	-1	-1	-1	-1	-1	-1	-1	-1	-1	-1	-1	-1	-1	-1	-1	-1	-1	-1	-1	-1	-1	-1	-1	-1	-1	-1	-1	-1	-1	-1	-1	-1	-1	-1	-1	-1	-1	-1	-1	-1	-1	-1
Scaffold_5;HRSCAF_214_303488928	1	303488928	1	-1	1	1	1	1	1	-1	1	1	-1	1	1	1	1	1	1	1	-1	-1	1	1	1	1	1	1	1	1	1	1	1	1	1	1	1	1	1	-1	1	1	1	-1	1	1	1	1	1
Scaffold_5;HRSCAF_214_303506712	1	303506712	-1	-1	-1	-1	-1	-1	-1	-1	-1	-1	1	-1	-1	-1	-1	-1	-1	-1	-1	-1	-1	-1	-1	-1	-1	-1	-1	-1	-1	-1	-1	-1	-1	-1	-1	-1	-1	-1	-1	-1	-1	1	-1	-1	-1	-1	-1
Scaffold_5;HRSCAF_214_303703222	1	303703222	1	-1	1	1	1	1	1	1	1	-1	-1	-1	1	-1	1	1	1	1	-1	-1	-1	1	1	1	-1	-1	-1	-1	1	-1	-1	-1	1	0	-1	-1	1	-1	-1	-1	1	-1	1	1	1	1	-1
Scaffold_5;HRSCAF_214_304089077	1	304089077	1	-1	-1	1	-1	1	-1	1	-1	-1	-1	-1	1	-1	-1	1	1	1	-1	-1	-1	-1	-1	-1	-1	-1	-1	-1	-1	-1	-1	-1	-1	-1	-1	-1	1	-1	-1	-1	-1	-1	1	1	1	-1	-1
Scaffold_5;HRSCAF_214_304513826	1	304513826	-1	-1	1	-1	1	-1	1	1	1	-1	1	-1	-1	-1	1	-1	-1	-1	-1	-1	-1	1	1	1	-1	-1	-1	-1	-1	-1	-1	-1	-1	0	-1	-1	-1	-1	-1	-1	1	1	-1	-1	-1	1	-1
Scaffold_5;HRSCAF_214_306500174	1	306500174	-1	-1	-1	-1	-1	-1	-1	-1	-1	-1	-1	-1	-1	-1	-1	-1	-1	-1	-1	-1	-1	-1	-1	-1	-1	-1	-1	-1	-1	-1	-1	-1	-1	-1	-1	-1	-1	-1	-1	-1	-1	-1	-1	-1	-1	-1	-1
Scaffold_5;HRSCAF_214_307411241	1	307411241	1	-1	-1	1	-1	-1	-1	-1	-1	-1	-1	-1	1	-1	-1	1	1	1	-1	-1	-1	-1	-1	-1	-1	-1	-1	1	-1	-1	-1	-1	-1	-1	-1	-1	1	-1	-1	-1	-1	-1	1	1	1	-1	-1
Scaffold_5;HRSCAF_214_307467439	1	307467439	1	-1	-1	1	-1	-1	1	-1	1	-1	-1	-1	1	-1	-1	1	1	1	-1	-1	-1	-1	-1	-1	-1	-1	-1	1	-1	-1	-1	-1	-1	-1	-1	-1	1	-1	-1	-1	1	-1	1	1	1	-1	-1
Scaffold_5;HRSCAF_214_307892309	1	307892309	-1	-1	-1	-1	-1	-1	-1	-1	-1	1	-1	1	-1	1	-1	-1	-1	-1	-1	-1	1	-1	-1	-1	1	1	1	-1	-1	-1	-1	-1	-1	-1	-1	-1	-1	-1	1	1	-1	-1	-1	-1	-1	-1	1
Scaffold_5;HRSCAF_214_308362754	1	308362754	1	-1	-1	1	-1	-1	-1	-1	-1	-1	-1	-1	1	-1	-1	1	1	1	-1	-1	-1	-1	-1	-1	-1	-1	-1	1	-1	-1	-1	-1	-1	-1	-1	-1	1	-1	-1	-1	-1	-1	1	1	1	-1	-1
Scaffold_5;HRSCAF_214_308459129	1	308459129	-1	1	-1	-1	-1	-1	-1	1	-1	-1	-1	-1	-1	-1	-1	-1	-1	-1	1	1	-1	-1	-1	-1	-1	-1	-1	-1	-1	-1	-1	-1	-1	-1	-1	-1	-1	1	-1	-1	-1	-1	-1	-1	-1	1	-1
Scaffold_5;HRSCAF_214_311105014	1	311105014	-1	-1	-1	-1	-1	-1	-1	-1	-1	-1	-1	-1	-1	-1	-1	-1	-1	-1	-1	-1	-1	-1	-1	-1	-1	-1	-1	-1	-1	-1	-1	-1	-1	-1	-1	-1	-1	-1	-1	-1	-1	-1	-1	-1	-1	-1	-1
Scaffold_5;HRSCAF_214_311755509	1	311755509	-1	-1	-1	-1	-1	-1	-1	-1	-1	-1	-1	-1	-1	-1	-1	-1	-1	-1	-1	-1	-1	-1	-1	-1	-1	-1	-1	-1	-1	-1	-1	-1	-1	-1	-1	-1	-1	-1	-1	-1	-1	-1	-1	-1	-1	-1	-1
Scaffold_5;HRSCAF_214_312882692	1	312882692	1	-1	-1	1	-1	-1	0	-1	-1	1	1	1	1	1	-1	1	1	1	-1	-1	1	-1	-1	1	1	1	1	-1	1	1	1	1	1	0	1	1	1	-1	1	1	-1	1	1	1	1	-1	1
Scaffold_5;HRSCAF_214_312882698	1	312882698	-1	1	1	-1	1	1	-1	1	-1	-1	-1	-1	-1	-1	1	-1	-1	-1	1	1	-1	-1	1	-1	-1	-1	-1	-1	-1	-1	-1	-1	-1	0	-1	-1	-1	1	-1	-1	-1	-1	-1	-1	-1	1	-1
Scaffold_5;HRSCAF_214_313029360	1	313029360	-1	1	-1	-1	-1	-1	-1	-1	-1	-1	-1	-1	-1	-1	-1	-1	-1	-1	1	1	-1	-1	-1	-1	-1	-1	-1	-1	-1	-1	-1	-1	-1	-1	-1	-1	-1	1	-1	-1	-1	-1	-1	-1	-1	-1	-1
Scaffold_5;HRSCAF_214_313473226	1	313473226	-1	-1	-1	-1	-1	-1	-1	-1	-1	-1	-1	-1	-1	-1	-1	-1	-1	-1	-1	-1	-1	-1	-1	-1	0	-1	-1	-1	-1	-1	-1	-1	-1	-1	-1	-1	-1	-1	-1	-1	-1	-1	-1	-1	-1	-1	-1
Scaffold_5;HRSCAF_214_313473275	1	313473275	-1	-1	-1	-1	-1	-1	-1	-1	-1	-1	-1	-1	-1	-1	-1	-1	-1	0	-1	-1	-1	-1	-1	-1	-1	-1	-1	-1	-1	-1	-1	-1	-1	-1	-1	-1	-1	-1	-1	-1	-1	-1	-1	-1	-1	-1	-1
Scaffold_5;HRSCAF_214_314176926	1	314176926	-1	1	1	-1	1	1	-1	-1	-1	-1	-1	-1	-1	-1	1	-1	-1	-1	1	1	-1	-1	1	-1	-1	-1	-1	-1	-1	-1	-1	-1	-1	0	-1	-1	-1	1	-1	-1	-1	-1	-1	-1	-1	1	-1
Scaffold_5;HRSCAF_214_314411603	1	314411603	1	-1	-1	1	-1	-1	1	-1	1	1	1	1	1	1	-1	1	1	1	-1	-1	1	-1	-1	1	1	1	1	1	1	1	1	1	1	0	1	1	1	-1	1	1	1	1	1	1	1	-1	1
Scaffold_5;HRSCAF_214_314487800	1	314487800	-1	-1	-1	-1	-1	-1	-1	-1	-1	-1	-1	-1	-1	-1	-1	-1	-1	-1	-1	-1	-1	1	-1	-1	-1	-1	-1	-1	-1	-1	-1	-1	-1	-1	-1	-1	-1	-1	-1	-1	-1	-1	-1	-1	-1	-1	-1
Scaffold_5;HRSCAF_214_314487834	1	314487834	-1	-1	-1	-1	-1	-1	1	-1	-1	1	-1	-1	-1	-1	-1	-1	-1	-1	-1	-1	1	-1	-1	1	1	1	1	-1	1	1	1	1	1	0	1	1	-1	-1	1	-1	1	1	-1	-1	-1	-1	-1
Scaffold_5;HRSCAF_214_314547227	1	314547227	-1	-1	-1	-1	-1	-1	-1	-1	-1	-1	-1	-1	-1	-1	-1	-1	-1	-1	-1	-1	-1	-1	-1	-1	-1	-1	-1	-1	-1	-1	-1	-1	-1	-1	-1	-1	-1	-1	-1	-1	-1	-1	-1	-1	-1	-1	-1
Scaffold_5;HRSCAF_214_314547237	1	314547237	1	-1	-1	1	-1	-1	-1	-1	1	-1	1	1	1	1	-1	-1	1	1	-1	-1	-1	-1	-1	-1	-1	-1	-1	1	-1	-1	-1	-1	-1	-1	-1	-1	-1	-1	-1	1	-1	-1	1	1	1	-1	1
Scaffold_5;HRSCAF_214_314599923	1	314599923	-1	-1	-1	-1	-1	-1	-1	-1	-1	-1	-1	-1	-1	-1	-1	-1	-1	-1	-1	-1	-1	-1	-1	-1	-1	-1	-1	-1	-1	-1	-1	-1	-1	-1	-1	-1	-1	-1	-1	-1	-1	-1	-1	-1	-1	-1	-1
Scaffold_5;HRSCAF_214_314635306	1	314635306	1	1	1	1	1	1	-1	1	1	-1	1	1	1	1	1	1	1	1	1	1	-1	1	1	-1	-1	-1	-1	1	-1	-1	-1	-1	-1	0	-1	-1	1	1	-1	1	-1	-1	1	1	1	1	1
Scaffold_5;HRSCAF_214_314996553	1	314996553	1	-1	-1	1	-1	-1	-1	-1	1	-1	1	1	1	1	-1	-1	1	1	-1	-1	-1	-1	-1	-1	-1	-1	-1	1	-1	-1	-1	-1	-1	-1	-1	-1	-1	-1	-1	1	-1	-1	1	1	1	-1	1
Scaffold_5;HRSCAF_214_315301327	1	315301327	1	-1	-1	1	-1	-1	-1	-1	1	-1	1	1	1	1	-1	-1	1	1	-1	-1	-1	-1	-1	-1	-1	-1	-1	1	-1	-1	-1	-1	-1	-1	-1	-1	-1	-1	-1	1	-1	-1	1	1	1	-1	1
Scaffold_5;HRSCAF_214_315912746	1	315912746	-1	1	1	-1	1	1	-1	1	-1	-1	-1	-1	-1	-1	1	1	-1	-1	1	1	-1	1	1	1	-1	-1	-1	-1	-1	1	1	-1	1	1	1	1	1	0	-1	-1	-1	-1	-1	0	-1	1	-1
Scaffold_5;HRSCAF_214_317517422	1	317517422	1	1	1	1	1	1	1	1	1	1	1	1	1	1	1	1	1	1	-1	-1	1	1	1	-1	1	1	1	1	1	1	1	1	1	1	1	0	1	-1	1	1	-1	1	1	1	1	-1	1
Scaffold_5;HRSCAF_214_317518062	1	317518062	-1	-1	-1	-1	-1	-1	-1	-1	-1	-1	-1	-1	-1	-1	-1	-1	-1	-1	1	1	-1	-1	-1	1	-1	-1	-1	-1	-1	-1	-1	-1	-1	-1	-1	0	-1	1	-1	-1	1	-1	-1	-1	-1	1	-1
Scaffold_5;HRSCAF_214_317705546	1	317705546	-1	-1	0	1	0	-1	-1	-1	1	-1	1	1	1	1	-1	-1	1	1	-1	-1	-1	-1	-1	-1	-1	-1	-1	1	-1	-1	-1	-1	-1	-1	-1	-1	-1	-1	0	1	-1	-1	1	1	1	-1	1
Scaffold_5;HRSCAF_214_317808782	1	317808782	-1	-1	-1	-1	-1	-1	1	-1	-1	1	-1	-1	-1	-1	-1	-1	-1	-1	-1	-1	1	-1	-1	-1	1	1	-1	-1	1	1	1	1	1	0	1	0	1	-1	0	-1	-1	1	-1	-1	-1	-1	-1
Scaffold_5;HRSCAF_214_318917780	1	318917780	-1	-1	-1	-1	-1	-1	-1	-1	-1	-1	-1	-1	-1	-1	-1	-1	-1	-1	1	1	-1	-1	-1	1	-1	-1	-1	-1	-1	-1	-1	-1	-1	-1	-1	-1	-1	1	-1	-1	-1	-1	-1	-1	-1	-1	-1
Scaffold_5;HRSCAF_214_318964327	1	318964327	-1	-1	-1	-1	-1	-1	-1	-1	-1	-1	-1	-1	-1	-1	-1	-1	-1	-1	-1	-1	-1	-1	-1	-1	-1	-1	-1	-1	-1	-1	-1	-1	-1	-1	-1	-1	-1	-1	-1	-1	-1	-1	-1	-1	-1	-1	-1
Scaffold_5;HRSCAF_214_319108864	1	319108864	-1	-1	-1	-1	-1	0	-1	-1	-1	-1	-1	-1	-1	-1	-1	-1	-1	-1	-1	-1	-1	-1	-1	-1	-1	-1	-1	-1	-1	-1	-1	-1	-1	-1	-1	-1	-1	-1	-1	-1	-1	-1	-1	-1	-1	1	-1
Scaffold_5;HRSCAF_214_319390046	1	319390046	-1	-1	-1	-1	-1	-1	-1	-1	-1	-1	-1	-1	-1	-1	-1	-1	-1	-1	1	1	-1	-1	-1	-1	-1	-1	-1	-1	-1	-1	-1	-1	-1	-1	-1	-1	-1	1	-1	-1	-1	-1	-1	-1	-1	-1	-1
Scaffold_5;HRSCAF_214_319535076	1	319535076	-1	-1	-1	-1	-1	-1	-1	-1	-1	-1	-1	-1	-1	-1	-1	-1	-1	-1	-1	-1	-1	-1	-1	1	-1	-1	-1	-1	-1	-1	-1	-1	-1	-1	-1	-1	-1	-1	-1	-1	-1	-1	-1	-1	-1	-1	-1
Scaffold_5;HRSCAF_214_319814570	1	319814570	-1	-1	1	-1	-1	-1	-1	-1	-1	-1	-1	-1	-1	-1	-1	-1	-1	-1	1	1	-1	-1	-1	1	-1	-1	-1	-1	-1	-1	-1	-1	-1	-1	-1	-1	-1	1	-1	-1	-1	-1	-1	-1	-1	-1	-1
Scaffold_5;HRSCAF_214_319882529	1	319882529	-1	-1	-1	1	-1	-1	-1	-1	1	-1	1	1	1	1	-1	-1	1	1	-1	-1	-1	-1	-1	-1	-1	-1	-1	1	-1	-1	-1	-1	-1	-1	-1	-1	-1	-1	1	1	-1	-1	0	1	1	-1	1
Scaffold_5;HRSCAF_214_320899332	1	320899332	-1	-1	-1	-1	-1	-1	-1	1	-1	-1	-1	-1	-1	-1	-1	-1	-1	-1	-1	-1	-1	1	-1	1	-1	-1	-1	-1	-1	-1	-1	-1	-1	-1	-1	-1	-1	-1	-1	-1	-1	-1	-1	-1	-1	-1	-1
Scaffold_5;HRSCAF_214_321188123	1	321188123	-1	-1	1	-1	-1	-1	-1	1	-1	-1	-1	-1	-1	-1	-1	-1	-1	-1	1	1	-1	1	-1	1	-1	-1	-1	-1	-1	-1	-1	-1	-1	-1	-1	-1	-1	1	-1	-1	-1	-1	-1	-1	-1	-1	-1
Scaffold_5;HRSCAF_214_321350729	1	321350729	-1	-1	-1	-1	-1	-1	-1	-1	-1	-1	-1	-1	-1	-1	-1	-1	-1	-1	-1	-1	-1	-1	-1	-1	-1	-1	-1	-1	-1	-1	-1	-1	-1	-1	-1	-1	-1	-1	-1	-1	-1	-1	-1	-1	-1	-1	-1
Scaffold_5;HRSCAF_214_321554494	1	321554494	-1	1	-1	1	1	1	-1	-1	1	-1	1	1	1	1	1	1	1	1	-1	-1	-1	-1	1	1	-1	-1	-1	1	-1	-1	-1	-1	-1	0	-1	-1	-1	-1	1	1	-1	-1	1	1	1	-1	1
Scaffold_5;HRSCAF_214_321783426	1	321783426	-1	-1	-1	-1	-1	-1	-1	-1	-1	-1	-1	-1	-1	-1	-1	-1	-1	-1	-1	-1	-1	-1	-1	-1	-1	-1	-1	-1	-1	-1	-1	-1	-1	-1	-1	-1	-1	-1	-1	-1	-1	-1	-1	-1	-1	0	-1
Scaffold_5;HRSCAF_214_322066963	1	322066963	-1	-1	-1	-1	-1	-1	1	1	-1	1	-1	-1	-1	-1	-1	-1	-1	-1	-1	-1	1	1	-1	1	1	1	1	-1	1	-1	1	1	1	0	1	1	1	-1	-1	-1	-1	-1	-1	-1	-1	-1	-1
Scaffold_5;HRSCAF_214_323568520	1	323568520	-1	1	-1	-1	1	-1	-1	1	-1	-1	-1	-1	-1	-1	1	1	-1	-1	-1	-1	-1	1	1	1	-1	-1	-1	-1	-1	-1	-1	-1	-1	0	-1	-1	-1	-1	-1	-1	1	-1	-1	-1	-1	-1	-1
Scaffold_5;HRSCAF_214_323568521	1	323568521	1	-1	-1	1	-1	-1	-1	-1	1	-1	-1	1	1	1	-1	-1	1	1	-1	-1	-1	-1	-1	-1	-1	-1	-1	1	-1	-1	-1	-1	-1	-1	-1	-1	-1	-1	1	1	-1	-1	1	1	1	1	1
Scaffold_5;HRSCAF_214_324258244	1	324258244	1	-1	-1	1	-1	-1	-1	1	-1	-1	-1	1	1	1	-1	-1	1	1	-1	-1	-1	1	-1	-1	-1	-1	-1	-1	-1	1	-1	-1	-1	-1	-1	-1	-1	-1	-1	1	-1	1	1	1	1	1	1
Scaffold_5;HRSCAF_214_324497789	1	324497789	1	1	-1	1	1	-1	-1	-1	1	-1	-1	1	1	1	1	1	1	1	-1	-1	-1	-1	1	1	-1	-1	-1	1	-1	1	-1	-1	-1	0	-1	-1	-1	0	1	1	1	1	1	1	1	1	1
Scaffold_5;HRSCAF_214_327909023	1	327909023	-1	-1	1	-1	-1	-1	-1	-1	-1	-1	1	-1	-1	-1	-1	-1	-1	-1	1	1	-1	-1	-1	-1	-1	-1	-1	-1	-1	-1	-1	-1	-1	-1	-1	-1	-1	1	-1	-1	-1	-1	-1	-1	-1	-1	-1
Scaffold_5;HRSCAF_214_328212156	1	328212156	1	-1	-1	1	-1	-1	1	-1	-1	1	1	1	1	1	-1	-1	1	1	-1	-1	1	1	-1	-1	1	1	1	-1	1	1	1	1	1	0	1	1	-1	-1	-1	1	-1	1	1	1	1	1	1
Scaffold_5;HRSCAF_214_328212159	1	328212159	1	-1	-1	1	-1	-1	1	-1	-1	1	-1	1	1	1	-1	-1	1	-1	-1	-1	1	1	-1	-1	1	1	1	-1	1	1	1	1	1	0	1	1	-1	-1	-1	1	-1	1	1	1	1	-1	1
Scaffold_5;HRSCAF_214_328212243	1	328212243	-1	-1	1	-1	-1	-1	-1	1	-1	-1	1	-1	-1	-1	-1	-1	-1	1	1	1	-1	-1	-1	-1	-1	-1	-1	-1	-1	-1	-1	-1	-1	-1	-1	-1	-1	1	-1	-1	-1	-1	-1	-1	-1	-1	-1
Scaffold_5;HRSCAF_214_328485196	1	328485196	-1	-1	-1	-1	-1	-1	-1	-1	-1	-1	-1	-1	-1	-1	-1	-1	-1	-1	-1	-1	-1	-1	-1	-1	-1	-1	-1	-1	-1	-1	-1	-1	-1	-1	-1	-1	-1	-1	-1	-1	-1	-1	-1	-1	-1	-1	-1
Scaffold_5;HRSCAF_214_329184278	1	329184278	-1	-1	-1	-1	-1	-1	-1	-1	-1	-1	-1	-1	-1	-1	-1	-1	-1	-1	-1	-1	-1	-1	-1	-1	-1	-1	-1	-1	-1	-1	-1	-1	-1	-1	-1	-1	-1	-1	-1	-1	-1	-1	-1	-1	-1	-1	-1
Scaffold_5;HRSCAF_214_329462867	1	329462867	1	-1	-1	1	-1	-1	-1	-1	-1	-1	-1	1	1	1	-1	-1	1	-1	-1	-1	-1	1	-1	-1	-1	-1	-1	-1	-1	-1	-1	-1	-1	-1	-1	-1	-1	-1	-1	1	-1	0	1	1	1	1	1
Scaffold_5;HRSCAF_214_329774511	1	329774511	1	-1	-1	1	-1	-1	1	-1	-1	1	-1	1	1	1	-1	-1	1	-1	-1	-1	1	-1	-1	-1	1	1	1	-1	1	1	1	1	1	0	1	1	-1	-1	-1	1	-1	1	1	1	1	-1	1
Scaffold_5;HRSCAF_214_329873949	1	329873949	-1	-1	1	-1	-1	-1	-1	-1	-1	-1	1	-1	-1	-1	-1	-1	-1	-1	1	1	-1	-1	-1	-1	-1	-1	-1	-1	-1	-1	-1	-1	-1	-1	-1	-1	-1	1	-1	-1	-1	-1	-1	-1	-1	-1	-1
Scaffold_5;HRSCAF_214_330758848	1	330758848	-1	-1	-1	-1	-1	-1	-1	-1	-1	-1	-1	-1	-1	-1	-1	-1	-1	-1	-1	-1	-1	-1	-1	-1	-1	-1	-1	-1	-1	-1	-1	-1	-1	-1	-1	-1	-1	-1	-1	-1	-1	-1	-1	-1	-1	1	-1
Scaffold_5;HRSCAF_214_330928737	1	330928737	-1	-1	-1	-1	-1	-1	-1	-1	-1	-1	-1	-1	-1	-1	-1	-1	-1	-1	0	-1	-1	-1	-1	-1	0	-1	-1	-1	-1	-1	-1	-1	-1	-1	-1	-1	-1	-1	-1	-1	-1	-1	-1	-1	-1	-1	-1
Scaffold_5;HRSCAF_214_330989802	1	330989802	-1	1	-1	-1	1	1	1	-1	1	-1	-1	-1	0	0	1	1	-1	1	-1	-1	-1	-1	1	1	-1	-1	-1	1	-1	-1	-1	-1	-1	0	-1	-1	1	-1	1	-1	1	-1	-1	-1	-1	-1	-1
Scaffold_5;HRSCAF_214_331051483	1	331051483	-1	-1	-1	-1	-1	-1	-1	-1	-1	-1	-1	-1	-1	-1	-1	-1	-1	-1	-1	-1	-1	-1	-1	-1	-1	-1	-1	-1	-1	-1	-1	-1	-1	-1	-1	-1	-1	-1	-1	-1	-1	-1	-1	-1	-1	-1	-1
Scaffold_5;HRSCAF_214_331824838	1	331824838	1	1	-1	1	1	1	1	-1	1	1	-1	1	1	1	1	1	1	1	-1	-1	1	-1	1	1	1	1	1	1	1	1	1	1	1	1	1	1	1	-1	1	1	1	-1	1	1	1	-1	1
Scaffold_5;HRSCAF_214_331824872	1	331824872	-1	-1	-1	-1	-1	-1	-1	1	-1	-1	-1	-1	-1	-1	-1	-1	-1	-1	-1	-1	-1	1	-1	-1	-1	-1	-1	-1	-1	-1	-1	-1	-1	-1	-1	-1	-1	-1	-1	-1	-1	-1	-1	-1	-1	1	-1
Scaffold_5;HRSCAF_214_332057847	1	332057847	-1	1	-1	-1	1	1	-1	-1	1	-1	-1	-1	-1	0	1	1	-1	-1	-1	-1	-1	-1	1	1	-1	-1	-1	1	-1	-1	-1	-1	-1	0	-1	-1	1	-1	1	-1	1	-1	-1	-1	-1	-1	-1
Scaffold_14;HRSCAF_345_28151	2	28151	-1	1	1	-1	-1	1	-1	1	-1	-1	1	-1	-1	-1	-1	-1	-1	1	1	1	-1	-1	-1	-1	1	-1	-1	-1	-1	-1	-1	-1	-1	-1	-1	-1	-1	1	-1	-1	-1	-1	-1	-1	-1	-1	-1
Scaffold_14;HRSCAF_345_154593	2	154593	1	-1	0	1	-1	-1	-1	-1	1	-1	-1	-1	1	1	0	-1	-1	-1	-1	-1	-1	-1	1	-1	0	-1	-1	1	1	-1	-1	-1	-1	0	-1	-1	-1	-1	1	1	1	-1	-1	1	-1	-1	1
Scaffold_14;HRSCAF_345_1875129	2	1875129	-1	-1	-1	-1	-1	-1	1	-1	-1	-1	-1	-1	-1	-1	-1	-1	-1	-1	-1	-1	-1	1	-1	-1	-1	-1	-1	-1	-1	-1	-1	1	-1	-1	-1	-1	-1	-1	-1	-1	-1	-1	-1	-1	-1	-1	-1
Scaffold_14;HRSCAF_345_2474331	2	2474331	-1	-1	-1	-1	-1	-1	-1	-1	-1	-1	-1	-1	-1	-1	-1	-1	-1	-1	-1	-1	-1	-1	-1	1	-1	-1	-1	-1	-1	-1	-1	-1	-1	-1	-1	-1	-1	-1	-1	-1	-1	-1	-1	-1	-1	-1	-1
Scaffold_14;HRSCAF_345_3225194	2	3225194	0	1	1	1	1	1	-1	1	0	-1	1	-1	1	1	-1	-1	-1	1	1	1	-1	-1	0	-1	0	-1	-1	0	1	-1	-1	-1	1	-1	-1	-1	-1	-1	1	1	1	1	-1	1	-1	-1	1
Scaffold_14;HRSCAF_345_4865023	2	4865023	-1	-1	0	-1	-1	-1	-1	-1	-1	-1	-1	-1	-1	-1	-1	-1	-1	-1	-1	-1	-1	-1	-1	-1	-1	-1	-1	-1	-1	-1	-1	-1	-1	-1	-1	-1	-1	-1	-1	-1	-1	-1	-1	-1	-1	-1	-1
Scaffold_14;HRSCAF_345_4967046	2	4967046	-1	1	-1	-1	-1	1	-1	-1	-1	-1	-1	-1	-1	-1	-1	-1	-1	-1	1	1	-1	1	-1	-1	-1	-1	-1	-1	-1	-1	-1	-1	-1	-1	-1	-1	-1	-1	-1	-1	-1	-1	-1	-1	-1	-1	-1
Scaffold_14;HRSCAF_345_4967047	2	4967047	1	1	0	1	1	1	0	-1	0	1	1	1	1	1	-1	-1	-1	1	1	1	1	1	1	-1	1	1	1	1	1	-1	-1	1	1	1	1	1	-1	1	1	1	1	1	1	1	0	1	1
Scaffold_14;HRSCAF_345_5513442	2	5513442	-1	-1	-1	-1	-1	-1	0	1	-1	-1	-1	-1	-1	-1	-1	-1	-1	-1	-1	-1	-1	-1	-1	1	-1	-1	-1	-1	-1	-1	-1	-1	-1	-1	-1	-1	-1	-1	-1	-1	-1	-1	-1	-1	-1	-1	-1
Scaffold_14;HRSCAF_345_5876817	2	5876817	-1	-1	-1	-1	-1	-1	-1	-1	-1	-1	-1	-1	-1	-1	-1	-1	-1	-1	-1	-1	-1	-1	-1	-1	-1	-1	-1	-1	-1	-1	-1	-1	-1	-1	-1	-1	-1	-1	-1	-1	-1	-1	-1	-1	-1	-1	-1
Scaffold_14;HRSCAF_345_6407276	2	6407276	1	-1	1	1	1	-1	1	-1	1	1	1	1	1	1	1	1	1	1	-1	-1	1	-1	1	1	0	1	1	1	1	1	1	1	1	1	1	1	1	1	1	1	1	1	1	1	1	1	1
Scaffold_14;HRSCAF_345_6797326	2	6797326	-1	-1	1	-1	-1	1	-1	1	1	-1	1	-1	-1	-1	-1	-1	-1	-1	1	1	-1	1	-1	-1	0	-1	-1	-1	-1	-1	-1	-1	-1	-1	-1	-1	-1	-1	1	-1	-1	-1	-1	-1	-1	-1	-1
Scaffold_14;HRSCAF_345_6892173	2	6892173	1	-1	-1	1	1	-1	0	-1	-1	-1	-1	-1	1	1	-1	1	1	1	-1	-1	-1	-1	1	-1	-1	-1	-1	1	1	1	1	-1	1	0	-1	-1	1	-1	-1	1	1	1	-1	1	-1	-1	1
Scaffold_14;HRSCAF_345_8040584	2	8040584	1	-1	-1	1	0	-1	-1	-1	1	-1	-1	-1	1	0	0	1	0	1	-1	-1	-1	-1	1	0	-1	-1	-1	0	0	1	0	-1	1	0	-1	-1	1	-1	0	0	1	0	-1	1	-1	-1	0
Scaffold_14;HRSCAF_345_8395289	2	8395289	-1	-1	-1	-1	-1	-1	-1	-1	-1	-1	-1	-1	-1	-1	-1	-1	-1	-1	-1	-1	-1	-1	-1	-1	-1	-1	-1	-1	-1	-1	-1	-1	-1	-1	-1	-1	-1	-1	-1	-1	-1	-1	-1	-1	-1	-1	-1
Scaffold_14;HRSCAF_345_8398363	2	8398363	-1	-1	-1	-1	-1	-1	-1	-1	1	-1	-1	-1	-1	-1	-1	-1	-1	-1	-1	-1	-1	-1	-1	1	-1	-1	-1	-1	-1	-1	-1	-1	-1	-1	-1	-1	-1	-1	-1	-1	-1	-1	-1	-1	-1	-1	-1
Scaffold_14;HRSCAF_345_8825904	2	8825904	1	-1	-1	1	1	-1	-1	-1	-1	-1	-1	-1	1	1	1	1	1	1	-1	-1	-1	-1	1	-1	-1	-1	-1	1	1	1	1	-1	1	0	-1	-1	1	-1	1	1	1	1	-1	1	-1	-1	1
Scaffold_14;HRSCAF_345_9053698	2	9053698	-1	-1	-1	-1	-1	-1	-1	-1	1	-1	-1	-1	-1	-1	-1	-1	-1	-1	-1	-1	-1	-1	-1	1	-1	-1	-1	-1	-1	-1	-1	-1	-1	-1	-1	-1	-1	-1	-1	-1	-1	-1	-1	-1	-1	-1	-1
Scaffold_14;HRSCAF_345_9841637	2	9841637	-1	1	-1	-1	-1	-1	-1	1	1	-1	-1	-1	-1	-1	-1	-1	-1	-1	-1	-1	-1	-1	-1	1	-1	-1	-1	-1	-1	-1	-1	-1	-1	-1	-1	-1	-1	-1	-1	-1	-1	-1	-1	-1	-1	1	-1
Scaffold_14;HRSCAF_345_9984370	2	9984370	-1	1	-1	-1	-1	-1	1	1	-1	1	-1	1	0	-1	-1	-1	-1	-1	-1	-1	1	1	-1	1	1	-1	-1	-1	1	-1	-1	1	-1	0	1	1	-1	1	-1	-1	-1	-1	1	-1	1	1	-1
Scaffold_14;HRSCAF_345_10984279	2	10984279	-1	-1	-1	-1	-1	-1	-1	-1	-1	-1	-1	-1	-1	-1	-1	-1	-1	-1	-1	-1	-1	-1	-1	-1	-1	-1	-1	-1	-1	-1	-1	-1	-1	-1	-1	-1	-1	-1	-1	-1	-1	-1	-1	-1	-1	-1	-1
Scaffold_14;HRSCAF_345_10984322	2	10984322	-1	-1	-1	-1	-1	-1	-1	-1	-1	-1	-1	-1	-1	-1	-1	-1	-1	-1	-1	-1	-1	-1	-1	-1	-1	-1	-1	-1	-1	-1	-1	-1	-1	-1	-1	-1	-1	-1	-1	-1	-1	-1	-1	-1	-1	1	-1
Scaffold_14;HRSCAF_345_11179760	2	11179760	-1	0	-1	-1	-1	0	0	-1	0	-1	0	-1	-1	-1	-1	-1	-1	-1	-1	-1	-1	-1	-1	-1	-1	-1	-1	-1	-1	-1	0	-1	-1	-1	-1	-1	-1	-1	-1	-1	-1	-1	-1	-1	0	-1	-1
Scaffold_14;HRSCAF_345_11363865	2	11363865	-1	1	1	-1	-1	1	-1	1	-1	-1	1	-1	-1	-1	-1	-1	-1	-1	1	1	-1	-1	0	1	-1	1	1	-1	-1	-1	-1	0	-1	-1	-1	-1	-1	-1	-1	-1	-1	-1	-1	-1	-1	-1	-1
Scaffold_14;HRSCAF_345_11475285	2	11475285	-1	-1	-1	-1	-1	-1	-1	-1	-1	-1	-1	-1	-1	-1	-1	-1	-1	-1	-1	-1	-1	-1	-1	-1	-1	-1	-1	-1	-1	-1	-1	-1	-1	-1	-1	-1	-1	-1	-1	-1	-1	-1	-1	-1	-1	-1	-1
Scaffold_14;HRSCAF_345_11709421	2	11709421	-1	-1	-1	-1	-1	-1	-1	-1	-1	-1	-1	-1	-1	-1	-1	-1	-1	-1	-1	-1	-1	-1	-1	-1	-1	-1	-1	-1	-1	-1	-1	-1	-1	-1	-1	-1	-1	-1	-1	-1	-1	-1	-1	-1	-1	1	-1
Scaffold_14;HRSCAF_345_12569391	2	12569391	-1	-1	1	-1	-1	1	-1	1	-1	-1	1	-1	-1	1	-1	-1	-1	-1	1	1	-1	-1	-1	-1	-1	-1	-1	-1	-1	-1	-1	-1	-1	-1	-1	-1	-1	-1	-1	1	1	-1	-1	-1	-1	-1	1
Scaffold_14;HRSCAF_345_12569448	2	12569448	-1	-1	1	-1	-1	1	-1	1	-1	-1	1	-1	-1	1	-1	-1	-1	-1	1	1	-1	-1	-1	-1	-1	-1	-1	-1	-1	-1	-1	-1	-1	-1	-1	-1	-1	-1	-1	1	1	-1	-1	-1	-1	-1	1
Scaffold_14;HRSCAF_345_12688445	2	12688445	-1	-1	-1	-1	-1	-1	1	1	1	1	0	1	-1	-1	-1	-1	-1	-1	-1	-1	1	1	-1	1	1	0	1	-1	1	-1	-1	1	-1	0	1	1	-1	1	1	-1	-1	1	1	-1	1	1	-1
Scaffold_14;HRSCAF_345_12779577	2	12779577	1	1	0	1	1	1	-1	-1	-1	-1	1	-1	1	1	1	1	1	1	0	1	-1	-1	1	-1	-1	-1	-1	1	-1	1	1	-1	1	-1	-1	-1	1	-1	-1	1	1	-1	-1	1	-1	-1	1
Scaffold_14;HRSCAF_345_13131196	2	13131196	-1	-1	-1	-1	-1	-1	-1	1	0	-1	-1	-1	-1	-1	-1	-1	-1	-1	-1	0	-1	-1	-1	-1	-1	-1	-1	-1	-1	-1	-1	-1	-1	-1	-1	-1	-1	-1	-1	-1	-1	1	-1	-1	-1	-1	-1
Scaffold_14;HRSCAF_345_13131232	2	13131232	-1	-1	-1	-1	-1	-1	-1	1	0	-1	-1	-1	-1	-1	-1	-1	-1	-1	-1	0	-1	-1	-1	-1	-1	-1	-1	-1	-1	-1	-1	-1	-1	-1	-1	-1	-1	-1	-1	-1	-1	1	-1	-1	-1	-1	-1
Scaffold_14;HRSCAF_345_13324286	2	13324286	-1	1	1	-1	-1	1	-1	-1	-1	-1	1	-1	-1	1	-1	-1	-1	-1	1	1	-1	-1	-1	-1	-1	-1	-1	-1	-1	-1	-1	-1	-1	-1	-1	-1	-1	-1	-1	1	1	1	-1	-1	-1	-1	1
Scaffold_14;HRSCAF_345_14102915	2	14102915	1	-1	-1	1	1	-1	1	-1	-1	1	-1	1	1	-1	1	1	1	1	-1	-1	1	-1	1	-1	1	1	1	1	1	1	1	1	1	1	1	1	1	1	1	-1	-1	-1	1	1	1	1	-1
Scaffold_14;HRSCAF_345_14521488	2	14521488	1	-1	-1	1	1	-1	-1	-1	-1	-1	-1	-1	1	-1	1	1	1	1	-1	-1	-1	-1	1	-1	-1	-1	-1	1	-1	1	-1	-1	1	0	-1	-1	-1	-1	-1	0	-1	-1	-1	1	-1	-1	-1
Scaffold_14;HRSCAF_345_15245839	2	15245839	-1	-1	-1	-1	-1	-1	-1	-1	-1	-1	-1	-1	-1	-1	-1	-1	-1	-1	-1	-1	-1	-1	-1	-1	-1	-1	-1	-1	-1	-1	-1	-1	-1	-1	-1	-1	-1	-1	-1	-1	-1	-1	-1	-1	-1	-1	-1
Scaffold_14;HRSCAF_345_17423171	2	17423171	-1	-1	-1	-1	-1	-1	-1	-1	-1	-1	-1	-1	-1	-1	-1	-1	-1	-1	-1	-1	-1	-1	-1	-1	-1	-1	-1	-1	-1	-1	-1	-1	-1	-1	-1	-1	-1	-1	-1	-1	-1	-1	-1	-1	-1	-1	-1
Scaffold_14;HRSCAF_345_17592945	2	17592945	-1	-1	-1	-1	-1	-1	-1	-1	-1	-1	-1	-1	-1	-1	-1	-1	-1	-1	-1	-1	-1	-1	-1	-1	-1	-1	-1	-1	-1	-1	-1	-1	-1	-1	-1	-1	-1	-1	-1	-1	-1	-1	-1	-1	-1	-1	-1
Scaffold_14;HRSCAF_345_17625746	2	17625746	-1	-1	1	-1	-1	1	-1	1	-1	-1	1	-1	-1	-1	1	-1	-1	1	1	1	-1	-1	-1	-1	-1	-1	-1	-1	-1	-1	-1	-1	-1	-1	-1	-1	-1	-1	-1	-1	1	1	-1	-1	-1	-1	1
Scaffold_14;HRSCAF_345_18423744	2	18423744	-1	1	1	-1	1	1	-1	1	1	-1	1	-1	-1	-1	-1	1	-1	-1	1	1	-1	1	-1	1	-1	-1	-1	-1	-1	-1	-1	-1	-1	-1	-1	-1	-1	-1	1	-1	1	-1	-1	1	-1	-1	1
Scaffold_14;HRSCAF_345_18762028	2	18762028	-1	-1	-1	-1	-1	-1	-1	-1	-1	-1	-1	-1	-1	-1	-1	-1	-1	-1	-1	-1	-1	-1	-1	-1	-1	-1	-1	-1	-1	-1	-1	-1	-1	-1	-1	-1	-1	-1	-1	-1	-1	-1	-1	-1	-1	1	-1
Scaffold_14;HRSCAF_345_18880622	2	18880622	-1	-1	-1	-1	-1	-1	-1	-1	-1	-1	-1	-1	-1	-1	-1	-1	-1	-1	-1	-1	-1	1	-1	-1	-1	-1	-1	-1	-1	-1	-1	-1	-1	-1	-1	-1	-1	-1	-1	-1	-1	-1	-1	-1	-1	-1	-1
Scaffold_14;HRSCAF_345_19305298	2	19305298	-1	-1	-1	-1	-1	-1	-1	-1	-1	-1	-1	-1	-1	-1	-1	-1	-1	-1	-1	-1	-1	-1	-1	-1	-1	-1	-1	-1	-1	-1	-1	-1	-1	-1	-1	-1	-1	-1	-1	-1	-1	-1	-1	-1	-1	-1	-1
Scaffold_14;HRSCAF_345_19437504	2	19437504	1	-1	-1	1	-1	-1	1	-1	-1	1	-1	1	-1	1	-1	0	1	-1	-1	-1	0	-1	1	-1	1	1	-1	1	1	1	1	1	1	1	-1	1	1	1	-1	1	-1	-1	1	-1	1	-1	-1
Scaffold_14;HRSCAF_345_19591312	2	19591312	1	-1	-1	1	-1	-1	-1	-1	-1	-1	-1	-1	1	-1	-1	0	1	-1	-1	-1	-1	-1	1	-1	-1	-1	-1	1	-1	-1	-1	-1	-1	0	-1	-1	-1	-1	-1	-1	-1	-1	-1	-1	-1	-1	-1
Scaffold_14;HRSCAF_345_21009013	2	21009013	-1	1	-1	-1	-1	1	-1	0	-1	0	0	1	-1	1	-1	0	1	-1	1	1	-1	-1	1	-1	1	1	1	-1	1	1	1	0	1	1	-1	1	1	1	-1	1	0	-1	1	-1	1	1	1
Scaffold_14;HRSCAF_345_21927611	2	21927611	1	-1	1	1	1	-1	1	-1	1	0	1	-1	1	-1	1	0	-1	1	-1	-1	1	-1	-1	1	-1	-1	-1	1	-1	-1	-1	-1	-1	-1	1	-1	-1	-1	1	-1	1	1	-1	1	-1	1	1
Scaffold_14;HRSCAF_345_22023803	2	22023803	-1	-1	-1	-1	-1	-1	-1	-1	-1	-1	-1	-1	-1	-1	-1	-1	-1	-1	-1	-1	-1	-1	-1	-1	-1	-1	-1	-1	-1	-1	-1	-1	-1	-1	-1	-1	-1	-1	-1	-1	-1	-1	-1	-1	-1	-1	-1
Scaffold_14;HRSCAF_345_23470616	2	23470616	-1	-1	-1	-1	-1	-1	-1	-1	-1	-1	-1	-1	-1	-1	-1	-1	-1	-1	-1	-1	-1	1	-1	-1	-1	-1	-1	-1	-1	-1	-1	-1	-1	-1	-1	-1	-1	-1	-1	-1	-1	-1	-1	-1	-1	-1	-1
Scaffold_14;HRSCAF_345_23892265	2	23892265	-1	1	-1	-1	-1	1	-1	-1	-1	1	-1	1	-1	1	1	1	1	1	1	1	1	-1	1	-1	1	1	1	-1	1	1	1	1	1	1	1	1	1	1	-1	1	-1	1	1	-1	1	-1	-1
Scaffold_14;HRSCAF_345_23955220	2	23955220	-1	-1	-1	-1	-1	-1	-1	-1	-1	1	-1	1	-1	1	-1	-1	-1	-1	-1	-1	-1	-1	-1	-1	1	1	1	-1	1	1	1	1	1	0	-1	1	1	-1	-1	1	-1	-1	1	-1	1	-1	-1
Scaffold_14;HRSCAF_345_24565293	2	24565293	-1	-1	-1	-1	-1	-1	-1	-1	-1	-1	-1	-1	-1	-1	-1	-1	-1	-1	-1	-1	-1	-1	-1	-1	-1	-1	-1	-1	-1	-1	-1	-1	-1	-1	-1	-1	-1	-1	-1	-1	-1	-1	-1	-1	-1	-1	-1
Scaffold_14;HRSCAF_345_24610783	2	24610783	-1	-1	-1	-1	-1	-1	-1	-1	-1	-1	-1	-1	-1	-1	-1	-1	-1	-1	-1	-1	-1	-1	-1	-1	-1	-1	-1	-1	-1	-1	-1	-1	-1	-1	-1	-1	-1	-1	-1	-1	-1	-1	-1	-1	-1	-1	-1
Scaffold_14;HRSCAF_345_24610804	2	24610804	-1	-1	1	-1	1	-1	-1	-1	1	-1	1	-1	-1	-1	-1	-1	-1	-1	-1	-1	-1	-1	-1	1	-1	-1	-1	-1	-1	-1	-1	-1	-1	-1	-1	-1	-1	-1	1	-1	-1	-1	-1	1	-1	-1	-1
Scaffold_14;HRSCAF_345_24713843	2	24713843	-1	-1	-1	-1	-1	1	-1	-1	0	-1	-1	-1	-1	-1	-1	1	1	-1	1	1	-1	-1	1	-1	-1	-1	-1	-1	-1	-1	-1	-1	-1	0	-1	-1	-1	1	-1	-1	-1	-1	-1	-1	-1	-1	-1
Scaffold_14;HRSCAF_345_24897536	2	24897536	-1	-1	1	-1	1	1	-1	-1	1	-1	1	-1	-1	-1	-1	1	1	-1	1	1	-1	-1	1	1	-1	-1	-1	-1	-1	-1	-1	-1	-1	0	-1	-1	-1	1	1	-1	-1	-1	0	1	-1	-1	-1
Scaffold_14;HRSCAF_345_25265934	2	25265934	-1	-1	-1	-1	-1	-1	-1	-1	-1	-1	-1	-1	-1	-1	-1	-1	-1	-1	-1	-1	-1	-1	-1	-1	-1	-1	-1	-1	-1	-1	-1	-1	-1	-1	-1	-1	-1	-1	-1	-1	-1	-1	-1	-1	-1	-1	-1
Scaffold_14;HRSCAF_345_25475067	2	25475067	-1	-1	1	-1	1	1	-1	0	1	-1	1	-1	-1	-1	-1	1	1	-1	1	1	-1	1	1	1	-1	-1	-1	-1	-1	-1	-1	-1	-1	0	-1	-1	-1	1	1	-1	-1	-1	-1	1	-1	1	1
Scaffold_14;HRSCAF_345_25475122	2	25475122	-1	1	-1	-1	-1	-1	-1	-1	-1	-1	-1	-1	-1	-1	-1	-1	-1	-1	-1	-1	-1	-1	-1	-1	-1	-1	-1	-1	-1	-1	-1	-1	-1	-1	-1	-1	-1	-1	-1	-1	-1	-1	-1	-1	-1	-1	-1
Scaffold_14;HRSCAF_345_26096525	2	26096525	1	-1	1	1	1	-1	-1	-1	1	-1	1	-1	1	-1	1	-1	-1	1	-1	-1	1	-1	-1	1	-1	-1	-1	1	-1	-1	-1	-1	-1	-1	1	-1	-1	-1	1	-1	-1	1	-1	1	-1	-1	-1
Scaffold_14;HRSCAF_345_26411246	2	26411246	-1	-1	-1	-1	-1	-1	-1	-1	-1	1	-1	1	-1	1	-1	-1	-1	-1	-1	-1	-1	-1	-1	-1	1	1	0	-1	1	1	1	1	1	-1	-1	1	1	-1	0	1	-1	-1	1	-1	1	-1	-1
Scaffold_14;HRSCAF_345_26549084	2	26549084	-1	1	-1	-1	-1	-1	1	-1	-1	-1	-1	-1	-1	-1	-1	0	-1	-1	-1	0	-1	-1	-1	-1	-1	-1	-1	-1	-1	-1	-1	-1	-1	-1	-1	-1	-1	0	-1	-1	1	-1	-1	-1	-1	1	1
Scaffold_14;HRSCAF_345_26549136	2	26549136	-1	-1	-1	-1	-1	-1	-1	-1	-1	-1	-1	-1	-1	-1	-1	-1	-1	-1	-1	-1	-1	-1	-1	-1	-1	-1	-1	-1	-1	0	-1	-1	-1	0	-1	-1	-1	-1	-1	-1	-1	-1	-1	-1	-1	-1	-1
Scaffold_14;HRSCAF_345_26683700	2	26683700	-1	-1	-1	-1	-1	1	-1	-1	-1	-1	-1	-1	-1	-1	-1	1	1	-1	1	1	-1	-1	1	-1	-1	-1	-1	-1	-1	-1	-1	-1	-1	0	-1	-1	-1	1	-1	-1	-1	-1	-1	-1	-1	-1	-1
Scaffold_14;HRSCAF_345_27844647	2	27844647	-1	-1	-1	-1	-1	1	1	-1	-1	1	-1	1	-1	1	1	1	1	-1	1	1	1	1	1	-1	1	1	1	1	1	1	1	1	1	1	1	1	1	1	-1	1	1	1	1	-1	1	1	1
Scaffold_14;HRSCAF_345_27904648	2	27904648	-1	1	-1	-1	-1	1	-1	-1	-1	-1	-1	-1	-1	-1	-1	1	1	-1	1	1	-1	-1	1	-1	-1	-1	-1	-1	-1	-1	-1	-1	-1	0	-1	-1	-1	1	-1	-1	-1	-1	-1	-1	-1	-1	-1
Scaffold_14;HRSCAF_345_27909800	2	27909800	-1	-1	-1	-1	-1	-1	-1	-1	-1	-1	-1	-1	-1	-1	-1	-1	-1	-1	-1	-1	-1	-1	-1	-1	-1	-1	-1	-1	-1	-1	-1	-1	-1	-1	-1	-1	-1	-1	-1	-1	-1	-1	-1	-1	-1	-1	-1
Scaffold_14;HRSCAF_345_28483142	2	28483142	-1	-1	-1	-1	-1	-1	-1	-1	-1	-1	-1	-1	-1	-1	-1	-1	-1	-1	-1	-1	-1	-1	-1	-1	-1	-1	-1	-1	-1	-1	-1	-1	-1	-1	-1	-1	-1	-1	-1	-1	-1	-1	-1	-1	-1	-1	-1
Scaffold_14;HRSCAF_345_28491447	2	28491447	-1	1	-1	-1	-1	1	-1	1	-1	0	-1	-1	-1	-1	-1	1	1	-1	1	1	-1	1	1	-1	-1	-1	-1	-1	-1	-1	-1	-1	-1	0	-1	-1	-1	1	-1	-1	-1	-1	-1	-1	-1	-1	-1
Scaffold_14;HRSCAF_345_29144080	2	29144080	-1	-1	-1	-1	-1	-1	-1	-1	-1	-1	-1	-1	-1	-1	-1	-1	-1	-1	-1	-1	-1	-1	-1	-1	-1	-1	-1	-1	-1	-1	-1	-1	-1	-1	-1	-1	-1	-1	-1	-1	-1	-1	-1	-1	-1	-1	-1
Scaffold_14;HRSCAF_345_29146735	2	29146735	-1	1	-1	-1	-1	1	-1	-1	-1	-1	-1	-1	-1	-1	-1	1	1	-1	1	1	-1	-1	1	-1	-1	-1	-1	-1	-1	-1	-1	-1	-1	0	-1	-1	-1	1	-1	-1	-1	-1	-1	-1	-1	-1	-1
Scaffold_14;HRSCAF_345_29420179	2	29420179	-1	-1	-1	-1	-1	-1	-1	-1	-1	-1	-1	-1	-1	-1	-1	-1	-1	-1	-1	-1	-1	-1	-1	-1	-1	-1	-1	-1	-1	-1	-1	-1	-1	-1	-1	-1	-1	-1	-1	-1	-1	-1	-1	-1	-1	-1	-1
Scaffold_14;HRSCAF_345_29433059	2	29433059	-1	1	-1	-1	-1	1	-1	-1	-1	-1	-1	-1	-1	-1	-1	0	1	-1	1	1	-1	-1	1	-1	-1	-1	-1	-1	-1	-1	-1	-1	-1	0	-1	-1	-1	1	-1	-1	-1	-1	-1	-1	-1	-1	-1
Scaffold_14;HRSCAF_345_29575792	2	29575792	-1	-1	-1	-1	-1	-1	-1	-1	-1	-1	-1	-1	-1	-1	-1	-1	-1	-1	-1	-1	-1	-1	-1	-1	-1	-1	-1	-1	-1	-1	-1	-1	-1	-1	-1	-1	-1	-1	-1	-1	-1	-1	-1	-1	-1	-1	-1
Scaffold_14;HRSCAF_345_31114061	2	31114061	-1	0	1	-1	1	-1	1	1	0	-1	1	-1	-1	-1	1	-1	-1	1	-1	-1	0	-1	-1	1	-1	-1	-1	-1	-1	-1	0	1	-1	-1	-1	-1	-1	-1	1	-1	1	1	-1	1	-1	-1	-1
Scaffold_14;HRSCAF_345_31114105	2	31114105	-1	-1	-1	-1	-1	-1	-1	-1	-1	-1	-1	-1	-1	-1	-1	-1	-1	-1	-1	-1	-1	-1	-1	-1	-1	-1	-1	-1	-1	-1	-1	-1	-1	-1	-1	-1	-1	-1	-1	-1	-1	-1	-1	-1	-1	-1	-1
Scaffold_14;HRSCAF_345_31114129	2	31114129	1	-1	-1	1	-1	-1	-1	-1	-1	1	-1	1	1	1	-1	-1	-1	-1	-1	-1	-1	1	-1	-1	1	1	1	1	1	1	-1	-1	1	0	1	1	1	-1	-1	1	-1	-1	1	-1	1	1	1
Scaffold_14;HRSCAF_345_31256820	2	31256820	-1	-1	-1	-1	-1	1	-1	-1	-1	-1	-1	-1	-1	-1	-1	1	1	-1	1	1	-1	-1	1	-1	-1	-1	-1	-1	-1	-1	-1	-1	-1	0	-1	-1	-1	1	-1	-1	-1	-1	-1	-1	-1	-1	-1
Scaffold_14;HRSCAF_345_31569422	2	31569422	-1	-1	-1	-1	-1	-1	-1	-1	-1	-1	-1	-1	-1	-1	-1	-1	-1	-1	-1	-1	-1	-1	-1	-1	-1	-1	-1	-1	-1	-1	-1	-1	-1	-1	-1	-1	-1	-1	-1	-1	-1	-1	-1	-1	-1	-1	-1
Scaffold_14;HRSCAF_345_32111745	2	32111745	-1	-1	1	-1	1	-1	-1	-1	1	-1	1	-1	-1	-1	-1	-1	-1	1	-1	-1	-1	-1	-1	-1	-1	-1	-1	-1	-1	-1	-1	-1	-1	-1	-1	-1	-1	-1	1	-1	-1	-1	-1	1	-1	-1	-1
Scaffold_14;HRSCAF_345_32417388	2	32417388	1	-1	1	1	1	1	-1	1	1	1	1	1	1	1	1	1	1	1	1	1	1	-1	1	1	1	1	1	1	1	1	1	1	1	1	1	1	1	1	1	1	-1	1	1	1	1	-1	1
Scaffold_14;HRSCAF_345_33364544	2	33364544	-1	1	-1	-1	-1	-1	-1	-1	-1	-1	-1	-1	-1	-1	-1	-1	-1	-1	-1	-1	-1	1	-1	-1	-1	-1	-1	-1	-1	-1	-1	-1	-1	-1	-1	-1	-1	-1	-1	-1	-1	-1	-1	-1	-1	-1	-1
Scaffold_14;HRSCAF_345_33408038	2	33408038	-1	1	-1	-1	-1	1	-1	1	-1	-1	-1	-1	-1	-1	1	1	1	-1	1	1	1	1	1	-1	-1	-1	-1	-1	-1	-1	1	1	-1	0	-1	-1	-1	1	-1	-1	-1	1	-1	-1	-1	1	-1
Scaffold_14;HRSCAF_345_33634450	2	33634450	-1	-1	1	-1	1	-1	0	1	0	-1	-1	-1	0	0	1	-1	-1	0	-1	-1	1	0	-1	-1	0	-1	1	-1	0	-1	1	1	0	-1	1	1	-1	-1	0	-1	1	1	-1	0	-1	0	-1
Scaffold_14;HRSCAF_345_33754791	2	33754791	-1	-1	-1	-1	-1	-1	-1	-1	-1	-1	-1	-1	-1	-1	-1	-1	-1	-1	-1	-1	-1	-1	-1	-1	-1	-1	-1	-1	-1	-1	-1	-1	-1	-1	-1	-1	-1	-1	-1	-1	-1	-1	-1	-1	-1	-1	-1
Scaffold_14;HRSCAF_345_35307387	2	35307387	-1	-1	-1	-1	-1	-1	0	0	-1	-1	-1	-1	-1	-1	-1	-1	-1	-1	-1	-1	-1	-1	-1	0	-1	0	0	-1	-1	0	-1	-1	-1	-1	0	-1	0	-1	-1	-1	0	-1	-1	-1	-1	0	0
Scaffold_14;HRSCAF_345_35307388	2	35307388	-1	-1	-1	-1	-1	-1	-1	-1	-1	-1	-1	-1	-1	-1	1	-1	-1	-1	-1	-1	1	1	-1	-1	-1	-1	-1	-1	-1	-1	1	1	-1	-1	-1	-1	-1	-1	-1	-1	-1	1	-1	-1	-1	-1	-1
Scaffold_14;HRSCAF_345_35517861	2	35517861	-1	-1	-1	-1	-1	-1	-1	-1	-1	-1	-1	-1	-1	-1	-1	-1	-1	-1	-1	-1	-1	-1	-1	-1	-1	-1	-1	-1	-1	-1	-1	-1	-1	-1	-1	-1	-1	-1	-1	-1	-1	-1	-1	-1	-1	-1	-1
Scaffold_14;HRSCAF_345_35701181	2	35701181	1	-1	-1	1	-1	1	-1	1	-1	1	-1	1	1	1	-1	1	-1	-1	1	1	-1	-1	1	-1	1	1	1	1	1	1	1	-1	1	1	1	1	1	1	-1	1	-1	-1	1	-1	1	-1	1
Scaffold_14;HRSCAF_345_36258350	2	36258350	-1	1	1	-1	1	-1	1	-1	-1	-1	1	-1	-1	-1	-1	-1	1	1	-1	-1	1	-1	-1	-1	-1	-1	-1	-1	-1	-1	-1	1	-1	-1	1	-1	-1	-1	-1	1	1	1	-1	1	-1	-1	-1
Scaffold_14;HRSCAF_345_36258368	2	36258368	0	-1	-1	1	-1	-1	-1	-1	-1	1	-1	1	1	1	-1	-1	-1	-1	-1	-1	-1	-1	-1	-1	1	1	1	1	1	1	1	-1	1	0	-1	1	1	1	-1	-1	-1	-1	1	-1	1	-1	1
Scaffold_14;HRSCAF_345_36832882	2	36832882	0	-1	-1	-1	-1	-1	-1	-1	-1	0	-1	-1	-1	-1	-1	-1	-1	-1	-1	-1	-1	-1	-1	-1	-1	-1	-1	-1	-1	-1	-1	-1	-1	-1	-1	-1	-1	-1	-1	-1	-1	-1	-1	-1	-1	-1	-1
Scaffold_14;HRSCAF_345_37019529	2	37019529	-1	-1	-1	-1	-1	-1	-1	-1	1	-1	-1	-1	-1	-1	-1	-1	-1	-1	-1	-1	-1	1	-1	1	-1	-1	-1	-1	-1	-1	-1	-1	-1	-1	0	-1	-1	-1	1	-1	-1	-1	-1	-1	-1	-1	-1
Scaffold_14;HRSCAF_345_37030117	2	37030117	-1	-1	-1	-1	-1	-1	-1	-1	1	-1	-1	-1	-1	-1	-1	-1	-1	-1	-1	-1	-1	-1	-1	1	-1	-1	-1	-1	-1	-1	-1	-1	-1	-1	-1	-1	-1	-1	1	-1	-1	-1	-1	-1	-1	-1	-1
Scaffold_14;HRSCAF_345_37635111	2	37635111	1	-1	1	1	1	-1	1	-1	1	-1	1	-1	1	-1	-1	-1	1	1	-1	-1	-1	-1	-1	1	-1	1	1	1	-1	-1	-1	1	-1	-1	1	-1	-1	-1	1	1	1	1	-1	1	-1	-1	-1
Scaffold_14;HRSCAF_345_37946586	2	37946586	-1	-1	-1	-1	-1	0	-1	-1	-1	-1	-1	-1	-1	-1	-1	-1	-1	-1	-1	-1	-1	-1	-1	-1	-1	-1	-1	-1	-1	-1	-1	-1	-1	-1	-1	-1	-1	-1	-1	-1	-1	-1	-1	-1	-1	-1	-1
Scaffold_14;HRSCAF_345_38083706	2	38083706	-1	-1	-1	-1	-1	-1	-1	1	-1	-1	-1	-1	-1	-1	-1	-1	-1	-1	-1	-1	-1	-1	-1	-1	-1	-1	-1	-1	-1	-1	-1	-1	-1	-1	-1	-1	-1	-1	-1	-1	-1	-1	-1	-1	-1	-1	-1
Scaffold_14;HRSCAF_345_38649057	2	38649057	1	1	-1	1	1	0	-1	-1	1	-1	-1	-1	0	-1	-1	0	-1	-1	-1	-1	-1	-1	-1	1	-1	1	1	1	-1	-1	-1	-1	-1	-1	-1	-1	-1	-1	1	-1	-1	-1	-1	-1	-1	-1	-1
Scaffold_14;HRSCAF_345_38994075	2	38994075	-1	-1	-1	-1	-1	-1	1	1	-1	1	-1	1	-1	1	-1	-1	-1	-1	-1	-1	1	1	-1	-1	1	-1	-1	-1	1	1	1	-1	1	0	-1	1	1	1	-1	-1	1	-1	1	-1	1	1	1
Scaffold_14;HRSCAF_345_39420197	2	39420197	-1	-1	1	-1	-1	1	-1	-1	-1	-1	1	-1	-1	-1	1	1	1	1	1	1	-1	-1	1	-1	-1	-1	-1	-1	-1	-1	-1	1	-1	1	-1	-1	-1	-1	-1	-1	-1	1	-1	1	-1	-1	-1
Scaffold_14;HRSCAF_345_39528731	2	39528731	-1	1	-1	-1	-1	-1	-1	-1	1	-1	-1	-1	-1	-1	-1	-1	-1	-1	-1	-1	-1	-1	-1	1	-1	-1	-1	-1	-1	-1	-1	-1	-1	-1	-1	-1	-1	-1	1	-1	-1	-1	-1	-1	-1	-1	-1
Scaffold_14;HRSCAF_345_40273955	2	40273955	-1	1	1	-1	-1	-1	-1	-1	1	-1	1	-1	-1	-1	-1	-1	1	1	-1	-1	-1	-1	-1	1	-1	-1	-1	-1	-1	-1	-1	-1	-1	-1	1	-1	-1	-1	1	0	-1	1	-1	1	-1	-1	-1
Scaffold_14;HRSCAF_345_40661652	2	40661652	-1	-1	-1	-1	-1	-1	-1	-1	-1	-1	-1	-1	-1	-1	-1	-1	-1	-1	-1	-1	-1	-1	-1	-1	-1	-1	-1	-1	-1	-1	-1	-1	-1	-1	-1	-1	-1	-1	-1	-1	-1	-1	-1	-1	-1	-1	-1
Scaffold_14;HRSCAF_345_40827463	2	40827463	-1	-1	-1	-1	-1	-1	-1	1	-1	-1	-1	-1	-1	-1	-1	-1	-1	-1	-1	-1	-1	-1	-1	-1	-1	-1	-1	-1	-1	-1	-1	-1	-1	-1	-1	-1	-1	-1	-1	-1	-1	-1	-1	-1	-1	-1	-1
Scaffold_14;HRSCAF_345_41738390	2	41738390	-1	-1	-1	-1	-1	-1	-1	-1	-1	-1	-1	-1	-1	-1	-1	-1	-1	-1	-1	-1	-1	-1	-1	-1	-1	-1	-1	-1	-1	-1	-1	-1	-1	-1	-1	-1	-1	-1	-1	-1	-1	-1	-1	-1	-1	-1	-1
Scaffold_14;HRSCAF_345_41738414	2	41738414	1	1	-1	1	1	1	1	1	-1	0	-1	1	1	1	1	1	-1	-1	1	1	1	1	1	-1	1	1	1	1	1	1	1	1	1	1	1	1	1	1	-1	-1	1	-1	1	-1	1	1	1
Scaffold_14;HRSCAF_345_42563858	2	42563858	1	-1	-1	1	1	-1	1	-1	-1	1	-1	1	1	1	-1	-1	-1	-1	-1	-1	1	1	-1	-1	1	1	1	1	1	1	1	1	1	0	1	1	1	1	-1	-1	1	-1	1	-1	1	-1	1
Scaffold_14;HRSCAF_345_42563887	2	42563887	-1	1	1	-1	-1	1	-1	-1	1	-1	1	-1	-1	-1	1	1	1	1	1	1	-1	-1	1	1	-1	-1	-1	-1	-1	-1	-1	-1	-1	0	-1	-1	-1	-1	1	1	-1	1	-1	1	-1	-1	-1
Scaffold_14;HRSCAF_345_43077706	2	43077706	-1	-1	1	-1	-1	1	-1	1	1	-1	1	-1	-1	-1	1	1	1	1	1	1	-1	-1	1	1	-1	-1	-1	-1	-1	-1	-1	-1	-1	0	-1	-1	-1	-1	1	1	-1	1	-1	1	-1	1	-1
Scaffold_14;HRSCAF_345_43114757	2	43114757	-1	-1	-1	-1	-1	-1	-1	-1	-1	-1	-1	-1	-1	-1	-1	-1	-1	-1	-1	-1	-1	-1	-1	-1	-1	-1	-1	-1	-1	-1	-1	-1	-1	-1	-1	-1	-1	-1	-1	-1	-1	-1	-1	-1	-1	-1	-1
Scaffold_14;HRSCAF_345_43732883	2	43732883	-1	1	-1	-1	-1	1	-1	1	-1	-1	-1	-1	-1	-1	1	1	-1	-1	1	1	-1	-1	1	-1	-1	-1	-1	-1	-1	-1	-1	-1	-1	0	-1	-1	-1	-1	-1	-1	-1	-1	-1	-1	-1	-1	-1
Scaffold_14;HRSCAF_345_43743162	2	43743162	-1	-1	-1	-1	-1	-1	-1	-1	-1	-1	-1	-1	-1	-1	-1	-1	-1	-1	-1	-1	-1	-1	-1	-1	-1	-1	-1	-1	-1	-1	-1	-1	-1	-1	-1	-1	-1	-1	-1	-1	-1	-1	-1	-1	-1	1	-1
Scaffold_14;HRSCAF_345_43771870	2	43771870	-1	-1	-1	-1	-1	-1	-1	-1	-1	-1	-1	-1	-1	-1	-1	-1	-1	-1	-1	-1	-1	-1	-1	-1	-1	-1	-1	-1	-1	-1	-1	-1	-1	-1	-1	-1	-1	-1	-1	-1	-1	-1	-1	-1	-1	-1	-1
Scaffold_14;HRSCAF_345_43771912	2	43771912	-1	-1	-1	-1	-1	-1	-1	-1	-1	-1	-1	-1	-1	-1	-1	-1	-1	-1	-1	-1	-1	-1	-1	-1	-1	-1	-1	-1	-1	-1	-1	-1	-1	-1	-1	-1	-1	-1	-1	-1	-1	-1	-1	-1	-1	-1	-1
Scaffold_14;HRSCAF_345_43992287	2	43992287	-1	1	0	-1	-1	-1	0	1	1	0	-1	-1	-1	-1	0	-1	-1	-1	-1	-1	-1	-1	0	1	0	-1	-1	-1	-1	0	0	0	0	0	0	0	0	-1	1	1	0	-1	-1	-1	-1	1	0
Scaffold_14;HRSCAF_345_44036232	2	44036232	-1	-1	-1	-1	-1	-1	-1	-1	-1	0	-1	-1	-1	-1	-1	-1	-1	-1	-1	-1	-1	-1	-1	-1	-1	-1	-1	-1	-1	-1	-1	-1	-1	-1	-1	-1	-1	-1	-1	-1	-1	-1	-1	-1	-1	-1	-1
Scaffold_14;HRSCAF_345_44332731	2	44332731	-1	-1	-1	-1	-1	-1	-1	-1	-1	-1	-1	-1	-1	-1	-1	-1	-1	-1	-1	-1	-1	-1	-1	-1	-1	-1	-1	-1	-1	-1	-1	-1	-1	-1	-1	-1	-1	-1	-1	-1	-1	-1	-1	-1	-1	-1	-1
Scaffold_14;HRSCAF_345_44580263	2	44580263	-1	-1	1	-1	-1	-1	-1	-1	-1	-1	1	-1	-1	-1	-1	-1	1	1	-1	-1	-1	1	-1	-1	-1	-1	-1	-1	-1	-1	-1	1	-1	-1	-1	-1	-1	-1	-1	-1	-1	1	-1	1	-1	-1	-1
Scaffold_14;HRSCAF_345_45451924	2	45451924	-1	1	-1	-1	-1	-1	-1	-1	-1	-1	-1	-1	-1	-1	-1	-1	-1	-1	-1	-1	-1	-1	-1	-1	-1	-1	-1	-1	-1	-1	-1	-1	-1	-1	-1	-1	-1	-1	-1	-1	-1	-1	-1	-1	-1	1	-1
Scaffold_14;HRSCAF_345_45451938	2	45451938	-1	1	-1	-1	-1	-1	-1	-1	-1	-1	-1	-1	-1	-1	-1	-1	-1	-1	-1	-1	-1	-1	-1	-1	-1	-1	-1	-1	-1	-1	-1	-1	-1	-1	-1	-1	-1	-1	-1	-1	-1	-1	-1	-1	-1	1	-1
Scaffold_14;HRSCAF_345_45670268	2	45670268	-1	-1	-1	-1	-1	-1	-1	-1	-1	-1	-1	-1	-1	-1	-1	-1	-1	-1	-1	-1	-1	-1	-1	-1	-1	-1	-1	-1	-1	-1	-1	-1	-1	-1	-1	-1	-1	-1	-1	-1	-1	-1	-1	-1	-1	-1	-1
Scaffold_14;HRSCAF_345_45670270	2	45670270	-1	-1	-1	-1	-1	1	-1	-1	-1	-1	-1	-1	-1	-1	1	1	-1	-1	1	1	-1	-1	1	-1	-1	-1	-1	-1	-1	-1	-1	-1	-1	-1	-1	-1	-1	-1	-1	-1	-1	-1	-1	-1	-1	-1	-1
Scaffold_14;HRSCAF_345_45707653	2	45707653	-1	1	1	-1	-1	-1	-1	-1	-1	-1	1	-1	-1	-1	-1	-1	1	1	-1	-1	-1	1	-1	-1	-1	-1	-1	-1	-1	-1	-1	1	-1	-1	-1	-1	-1	-1	-1	-1	0	1	-1	1	-1	1	-1
Scaffold_14;HRSCAF_345_45992737	2	45992737	-1	-1	-1	-1	-1	-1	-1	-1	-1	-1	-1	-1	-1	-1	-1	-1	-1	-1	-1	-1	-1	-1	-1	-1	-1	-1	-1	-1	-1	-1	-1	-1	-1	-1	-1	-1	-1	-1	-1	-1	-1	-1	-1	-1	-1	1	-1
Scaffold_14;HRSCAF_345_46049225	2	46049225	-1	-1	-1	-1	-1	-1	-1	-1	-1	-1	-1	-1	-1	-1	-1	-1	-1	-1	-1	-1	-1	-1	-1	-1	-1	-1	-1	-1	-1	-1	-1	-1	-1	-1	-1	-1	-1	-1	-1	-1	-1	-1	-1	-1	-1	0	-1
Scaffold_14;HRSCAF_345_46370156	2	46370156	-1	-1	-1	-1	-1	1	-1	-1	-1	-1	-1	-1	-1	-1	1	1	-1	-1	1	1	-1	-1	1	-1	-1	-1	-1	-1	-1	-1	-1	-1	-1	-1	-1	-1	-1	-1	-1	-1	-1	-1	-1	-1	-1	-1	-1
Scaffold_14;HRSCAF_345_46370157	2	46370157	-1	1	1	-1	-1	-1	-1	1	1	-1	1	-1	-1	-1	-1	-1	1	1	-1	-1	-1	1	-1	1	-1	-1	-1	-1	-1	-1	-1	1	-1	0	-1	-1	-1	-1	1	1	-1	1	-1	1	-1	0	-1
Scaffold_14;HRSCAF_345_46843224	2	46843224	-1	-1	-1	-1	-1	-1	-1	-1	-1	-1	-1	-1	-1	-1	0	0	-1	-1	1	-1	-1	-1	0	-1	-1	-1	-1	-1	-1	-1	-1	-1	-1	-1	-1	-1	-1	-1	-1	-1	-1	-1	-1	-1	-1	-1	-1
Scaffold_14;HRSCAF_345_47043708	2	47043708	-1	-1	-1	-1	-1	1	-1	-1	-1	-1	-1	-1	-1	-1	1	1	-1	-1	1	1	-1	-1	1	-1	-1	-1	-1	-1	-1	-1	-1	-1	-1	-1	-1	-1	-1	-1	-1	-1	-1	-1	-1	-1	-1	-1	-1
Scaffold_14;HRSCAF_345_47082669	2	47082669	-1	1	-1	-1	-1	1	-1	1	1	-1	-1	-1	-1	-1	0	0	-1	-1	-1	1	-1	-1	0	1	-1	-1	-1	-1	-1	-1	-1	-1	-1	-1	-1	-1	-1	-1	1	1	-1	-1	-1	-1	-1	-1	-1
Scaffold_14;HRSCAF_345_48014747	2	48014747	-1	-1	-1	-1	-1	-1	-1	1	-1	-1	-1	-1	-1	-1	-1	-1	-1	-1	-1	-1	-1	-1	-1	-1	-1	-1	-1	-1	-1	-1	-1	-1	-1	-1	-1	-1	-1	-1	-1	-1	-1	-1	-1	-1	-1	-1	-1
Scaffold_14;HRSCAF_345_48841953	2	48841953	1	1	-1	1	1	-1	-1	1	1	-1	-1	-1	1	-1	-1	-1	-1	-1	-1	-1	-1	-1	-1	1	-1	1	1	-1	-1	-1	-1	-1	-1	-1	-1	-1	-1	0	1	1	-1	-1	-1	-1	-1	1	-1
Scaffold_14;HRSCAF_345_49055176	2	49055176	1	-1	1	1	1	1	-1	-1	-1	-1	1	-1	1	-1	1	1	1	1	1	1	-1	1	1	-1	-1	1	1	-1	-1	1	-1	1	-1	0	-1	-1	-1	-1	-1	-1	-1	1	-1	1	-1	-1	-1
Scaffold_14;HRSCAF_345_49166074	2	49166074	-1	-1	-1	-1	-1	-1	-1	-1	-1	-1	-1	-1	-1	-1	-1	-1	-1	-1	-1	-1	-1	-1	-1	-1	-1	-1	-1	-1	-1	-1	-1	-1	-1	-1	-1	-1	-1	-1	-1	-1	-1	-1	-1	-1	-1	-1	-1
Scaffold_14;HRSCAF_345_49166715	2	49166715	-1	-1	-1	-1	-1	-1	-1	-1	-1	-1	-1	-1	-1	-1	-1	-1	-1	-1	-1	-1	-1	-1	-1	-1	-1	-1	-1	-1	-1	-1	-1	-1	-1	-1	-1	-1	-1	-1	-1	-1	-1	-1	-1	-1	-1	-1	-1
Scaffold_14;HRSCAF_345_50188895	2	50188895	-1	-1	-1	-1	-1	-1	1	-1	-1	1	-1	1	-1	1	-1	-1	-1	-1	-1	-1	1	-1	-1	-1	1	-1	-1	1	1	-1	1	-1	1	0	1	1	1	1	-1	-1	1	-1	1	-1	1	-1	1
Scaffold_14;HRSCAF_345_51027337	2	51027337	-1	1	1	-1	-1	1	-1	1	1	-1	1	-1	-1	-1	1	0	1	1	1	0	-1	1	0	1	-1	-1	-1	-1	-1	1	-1	1	-1	-1	-1	-1	-1	-1	1	1	-1	1	-1	1	-1	1	-1
Scaffold_14;HRSCAF_345_51733266	2	51733266	1	1	1	1	1	-1	-1	1	1	-1	1	-1	1	-1	-1	-1	1	1	-1	-1	-1	1	-1	1	-1	1	1	-1	-1	1	-1	1	-1	0	-1	-1	-1	0	1	1	-1	1	-1	1	-1	1	-1
Scaffold_14;HRSCAF_345_52472576	2	52472576	-1	-1	-1	-1	-1	-1	-1	-1	-1	-1	-1	-1	-1	-1	-1	-1	-1	-1	-1	-1	-1	-1	-1	-1	-1	-1	-1	-1	-1	-1	-1	-1	-1	-1	-1	-1	-1	-1	-1	-1	-1	-1	-1	-1	-1	-1	-1
Scaffold_14;HRSCAF_345_55341190	2	55341190	-1	-1	1	-1	-1	-1	-1	-1	-1	-1	1	-1	-1	-1	-1	-1	1	1	-1	-1	-1	1	-1	-1	-1	-1	-1	-1	-1	1	-1	1	-1	-1	-1	-1	-1	-1	-1	-1	-1	1	-1	1	-1	-1	-1
Scaffold_14;HRSCAF_345_55488526	2	55488526	-1	-1	-1	-1	-1	-1	-1	-1	-1	-1	-1	-1	-1	0	-1	-1	-1	-1	-1	-1	-1	-1	-1	-1	-1	-1	-1	-1	-1	-1	-1	-1	-1	-1	-1	-1	-1	-1	-1	-1	-1	-1	-1	-1	-1	-1	-1
Scaffold_14;HRSCAF_345_55886285	2	55886285	-1	1	-1	-1	-1	-1	1	-1	1	0	-1	1	-1	1	1	0	-1	-1	-1	-1	1	-1	1	0	0	-1	-1	-1	1	-1	0	-1	1	0	1	0	1	-1	1	1	1	-1	1	-1	1	-1	0
Scaffold_14;HRSCAF_345_56196887	2	56196887	1	-1	-1	1	1	-1	-1	-1	1	-1	-1	-1	1	1	1	0	-1	-1	-1	-1	-1	-1	1	1	-1	1	1	-1	-1	-1	-1	-1	-1	0	-1	-1	1	-1	1	1	-1	-1	-1	-1	-1	-1	-1
Scaffold_14;HRSCAF_345_56741224	2	56741224	-1	-1	-1	1	-1	-1	-1	-1	-1	-1	-1	-1	-1	-1	-1	-1	0	-1	-1	-1	-1	-1	-1	-1	-1	-1	-1	-1	-1	-1	-1	-1	-1	-1	-1	-1	-1	-1	-1	-1	-1	-1	-1	-1	-1	-1	-1
Scaffold_14;HRSCAF_345_56741467	2	56741467	1	-1	0	1	1	-1	1	1	1	1	-1	1	1	1	1	1	-1	-1	-1	-1	1	-1	1	-1	1	1	1	1	1	-1	0	-1	1	1	1	1	1	1	1	1	1	-1	1	-1	1	-1	1
Scaffold_14;HRSCAF_345_56787672	2	56787672	-1	-1	-1	-1	-1	-1	-1	-1	-1	-1	-1	-1	-1	-1	-1	-1	-1	-1	-1	-1	-1	-1	-1	1	-1	-1	-1	-1	-1	-1	-1	-1	-1	-1	-1	-1	-1	-1	-1	-1	-1	-1	-1	-1	-1	-1	-1
Scaffold_14;HRSCAF_345_56787679	2	56787679	-1	-1	-1	-1	-1	-1	-1	-1	-1	-1	-1	-1	-1	-1	-1	-1	-1	-1	-1	-1	-1	-1	-1	1	-1	-1	-1	-1	-1	-1	-1	-1	-1	-1	-1	-1	-1	-1	-1	-1	-1	-1	-1	-1	-1	-1	-1
Scaffold_14;HRSCAF_345_56787681	2	56787681	-1	-1	-1	-1	-1	-1	-1	-1	-1	-1	-1	-1	-1	-1	-1	-1	-1	-1	-1	-1	-1	-1	-1	-1	-1	-1	-1	-1	-1	-1	-1	-1	-1	-1	-1	-1	-1	-1	-1	-1	-1	-1	-1	-1	-1	-1	-1
Scaffold_14;HRSCAF_345_57221414	2	57221414	-1	1	-1	-1	-1	-1	-1	-1	-1	-1	-1	-1	-1	-1	-1	-1	-1	-1	-1	-1	-1	-1	-1	-1	-1	-1	-1	-1	-1	-1	-1	-1	-1	-1	-1	-1	-1	-1	-1	-1	-1	-1	-1	-1	-1	-1	-1
Scaffold_14;HRSCAF_345_57221418	2	57221418	-1	-1	1	-1	-1	1	-1	-1	-1	0	1	-1	-1	-1	-1	-1	1	1	1	1	-1	1	-1	1	-1	-1	-1	-1	-1	0	-1	1	-1	-1	-1	-1	-1	-1	-1	-1	-1	1	-1	1	-1	1	-1
Scaffold_14;HRSCAF_345_57455610	2	57455610	-1	1	-1	-1	-1	1	-1	-1	-1	-1	-1	-1	-1	-1	-1	-1	-1	-1	1	1	-1	-1	-1	-1	-1	-1	-1	-1	-1	-1	-1	-1	-1	-1	-1	-1	-1	-1	-1	-1	-1	-1	-1	-1	-1	-1	-1
Scaffold_14;HRSCAF_345_58381451	2	58381451	-1	-1	-1	-1	-1	0	1	-1	-1	1	-1	1	-1	-1	-1	-1	-1	-1	1	1	1	-1	-1	-1	1	1	1	1	1	-1	1	-1	1	-1	1	1	-1	1	-1	-1	1	-1	1	-1	1	-1	1
Scaffold_14;HRSCAF_345_58832516	2	58832516	-1	1	-1	-1	-1	-1	-1	-1	-1	-1	-1	-1	-1	-1	-1	-1	-1	-1	1	1	-1	-1	-1	1	-1	-1	-1	-1	-1	-1	-1	-1	-1	-1	-1	-1	-1	-1	-1	-1	-1	-1	-1	-1	-1	-1	-1
Scaffold_14;HRSCAF_345_59261496	2	59261496	-1	1	-1	-1	-1	-1	-1	-1	-1	-1	-1	-1	-1	-1	-1	-1	-1	-1	-1	-1	-1	-1	-1	-1	-1	-1	-1	-1	-1	-1	-1	-1	-1	-1	-1	-1	-1	-1	-1	-1	-1	-1	-1	-1	-1	-1	-1
Scaffold_14;HRSCAF_345_59354878	2	59354878	-1	-1	-1	-1	-1	-1	-1	1	-1	-1	-1	-1	-1	-1	-1	-1	-1	-1	1	1	-1	-1	-1	1	0	-1	-1	-1	-1	-1	-1	-1	-1	-1	-1	-1	-1	-1	-1	-1	-1	-1	-1	-1	-1	-1	-1
Scaffold_14;HRSCAF_345_59567689	2	59567689	-1	-1	1	-1	-1	1	-1	-1	-1	-1	1	-1	-1	-1	-1	-1	1	0	1	1	-1	0	-1	1	-1	-1	-1	-1	-1	1	-1	1	-1	-1	-1	-1	-1	-1	-1	-1	-1	1	-1	1	-1	-1	-1
Scaffold_14;HRSCAF_345_59689546	2	59689546	-1	1	-1	-1	-1	-1	0	-1	-1	0	-1	1	-1	-1	-1	-1	-1	-1	-1	-1	1	-1	-1	-1	1	1	1	1	1	-1	1	-1	1	0	1	1	-1	1	-1	-1	1	-1	1	-1	1	-1	1
Scaffold_14;HRSCAF_345_60009934	2	60009934	-1	-1	1	-1	-1	1	-1	-1	-1	0	1	-1	-1	-1	-1	-1	1	1	-1	-1	-1	1	-1	-1	-1	-1	-1	-1	-1	1	0	1	-1	-1	-1	-1	-1	-1	-1	-1	-1	1	-1	1	-1	1	-1
Scaffold_14;HRSCAF_345_60083865	2	60083865	-1	-1	1	-1	-1	1	-1	-1	-1	-1	1	-1	-1	-1	-1	-1	1	1	-1	-1	-1	1	-1	1	-1	-1	-1	-1	-1	1	-1	1	-1	-1	-1	-1	-1	-1	-1	-1	-1	0	-1	1	-1	-1	-1
Scaffold_14;HRSCAF_345_60241125	2	60241125	-1	-1	-1	-1	-1	-1	-1	-1	-1	-1	-1	-1	-1	-1	-1	-1	-1	-1	-1	-1	-1	-1	-1	-1	-1	-1	-1	-1	-1	-1	-1	-1	-1	-1	-1	-1	-1	-1	-1	-1	-1	-1	-1	-1	-1	-1	-1
Scaffold_14;HRSCAF_345_60695737	2	60695737	1	-1	1	1	1	1	-1	-1	1	-1	1	-1	1	1	-1	-1	1	1	-1	-1	-1	0	-1	-1	-1	-1	-1	-1	-1	1	-1	1	-1	0	-1	-1	-1	-1	1	1	-1	1	-1	1	-1	-1	-1
Scaffold_14;HRSCAF_345_60695803	2	60695803	-1	1	-1	-1	-1	-1	-1	-1	-1	0	-1	-1	-1	-1	1	1	-1	-1	-1	-1	-1	-1	1	1	-1	-1	-1	-1	-1	-1	1	-1	-1	0	-1	-1	1	-1	-1	-1	0	-1	-1	-1	-1	1	0
Scaffold_14;HRSCAF_345_61863122	2	61863122	1	-1	-1	1	1	-1	1	-1	1	1	-1	1	1	1	-1	-1	-1	-1	1	1	1	-1	-1	-1	1	1	1	1	1	-1	1	-1	1	1	1	1	-1	1	1	1	1	-1	1	-1	1	1	1
Scaffold_14;HRSCAF_345_61907457	2	61907457	-1	1	-1	-1	-1	-1	-1	-1	-1	-1	-1	-1	-1	-1	1	1	-1	-1	-1	-1	-1	-1	1	-1	-1	-1	-1	-1	-1	-1	-1	-1	-1	0	-1	-1	1	-1	-1	-1	-1	-1	-1	-1	-1	-1	-1
Scaffold_14;HRSCAF_345_62248109	2	62248109	-1	-1	-1	-1	-1	-1	-1	-1	1	-1	-1	-1	-1	-1	-1	-1	-1	-1	-1	-1	-1	-1	-1	-1	-1	-1	-1	-1	-1	-1	-1	-1	-1	-1	-1	-1	-1	-1	1	0	-1	-1	-1	-1	-1	-1	-1
Scaffold_14;HRSCAF_345_62662040	2	62662040	-1	-1	-1	-1	-1	-1	-1	-1	-1	-1	-1	-1	-1	-1	-1	-1	-1	-1	-1	-1	-1	-1	-1	-1	-1	-1	-1	-1	-1	-1	-1	-1	-1	-1	-1	-1	-1	-1	-1	-1	-1	-1	-1	-1	-1	-1	-1
Scaffold_14;HRSCAF_345_62662080	2	62662080	-1	-1	-1	-1	-1	-1	-1	-1	-1	-1	-1	-1	-1	-1	-1	-1	-1	-1	-1	-1	-1	-1	-1	1	-1	-1	-1	-1	-1	-1	-1	-1	-1	-1	-1	-1	-1	-1	-1	-1	-1	-1	-1	-1	-1	-1	-1
Scaffold_14;HRSCAF_345_62956629	2	62956629	-1	1	1	-1	-1	1	-1	-1	-1	-1	1	-1	-1	-1	1	1	1	1	1	1	-1	1	1	-1	-1	-1	-1	-1	-1	1	-1	1	-1	0	-1	-1	1	-1	-1	-1	-1	1	-1	1	-1	1	-1
Scaffold_14;HRSCAF_345_62956694	2	62956694	-1	-1	-1	-1	-1	-1	1	-1	1	1	-1	1	-1	-1	-1	-1	-1	-1	-1	-1	1	-1	-1	1	1	1	1	1	1	-1	1	-1	1	0	1	1	-1	1	1	0	1	-1	1	-1	1	-1	1
Scaffold_14;HRSCAF_345_63128488	2	63128488	-1	-1	1	-1	-1	1	-1	-1	-1	-1	1	-1	-1	-1	-1	-1	1	1	-1	-1	-1	-1	-1	1	-1	-1	-1	-1	-1	1	-1	1	-1	-1	-1	-1	-1	-1	-1	-1	-1	1	-1	1	-1	-1	-1
Scaffold_14;HRSCAF_345_63719350	2	63719350	-1	1	-1	-1	-1	-1	-1	-1	-1	-1	-1	-1	-1	-1	-1	-1	-1	-1	-1	-1	-1	-1	-1	-1	-1	-1	-1	-1	-1	-1	1	-1	-1	-1	-1	-1	-1	-1	-1	-1	-1	-1	-1	-1	-1	-1	-1
Scaffold_14;HRSCAF_345_64327396	2	64327396	1	-1	-1	1	1	-1	1	1	1	1	-1	1	1	1	1	1	-1	-1	1	1	1	1	1	1	1	1	1	1	1	-1	-1	-1	1	1	1	1	1	1	1	1	1	-1	1	-1	1	1	1
Scaffold_14;HRSCAF_345_64521084	2	64521084	-1	-1	-1	-1	-1	-1	-1	-1	-1	-1	-1	-1	-1	-1	-1	-1	-1	-1	-1	-1	-1	-1	-1	-1	-1	-1	-1	-1	-1	-1	-1	-1	-1	-1	-1	-1	-1	-1	-1	-1	-1	-1	-1	-1	-1	-1	-1
Scaffold_14;HRSCAF_345_64739499	2	64739499	-1	1	1	-1	-1	1	-1	-1	-1	-1	1	-1	-1	-1	-1	-1	1	1	-1	-1	-1	-1	-1	-1	-1	-1	-1	-1	-1	1	1	1	-1	-1	-1	-1	-1	-1	-1	-1	-1	1	-1	1	-1	-1	-1
Scaffold_14;HRSCAF_345_66503602	2	66503602	-1	-1	-1	-1	-1	-1	-1	-1	-1	-1	-1	-1	-1	-1	-1	-1	-1	-1	-1	-1	-1	-1	-1	-1	-1	-1	-1	-1	-1	-1	-1	-1	-1	-1	-1	-1	-1	-1	-1	-1	-1	-1	-1	-1	-1	-1	-1
Scaffold_14;HRSCAF_345_67150146	2	67150146	-1	-1	-1	-1	-1	-1	-1	1	-1	-1	-1	-1	-1	-1	-1	-1	-1	-1	-1	-1	-1	1	-1	-1	-1	-1	-1	-1	-1	-1	-1	-1	-1	-1	-1	-1	-1	-1	-1	-1	-1	-1	-1	-1	-1	-1	-1
Scaffold_14;HRSCAF_345_67468108	2	67468108	1	-1	-1	1	1	-1	-1	-1	-1	-1	-1	-1	1	1	1	1	-1	-1	-1	-1	-1	-1	1	-1	-1	-1	-1	-1	-1	-1	-1	-1	-1	0	-1	-1	1	-1	-1	0	1	-1	1	-1	0	1	-1
Scaffold_14;HRSCAF_345_68386551	2	68386551	-1	-1	-1	-1	-1	-1	-1	-1	-1	-1	-1	-1	-1	-1	-1	-1	-1	-1	-1	-1	-1	-1	-1	-1	-1	-1	-1	-1	-1	-1	-1	-1	-1	-1	-1	-1	-1	-1	-1	-1	-1	-1	-1	-1	-1	-1	-1
Scaffold_14;HRSCAF_345_69126926	2	69126926	1	1	1	1	0	1	-1	-1	-1	-1	1	-1	1	1	1	1	1	1	1	1	-1	-1	1	-1	-1	-1	-1	-1	-1	1	1	1	-1	0	-1	-1	1	-1	-1	0	1	1	1	1	0	-1	-1
Scaffold_14;HRSCAF_345_69328740	2	69328740	-1	-1	-1	-1	-1	-1	-1	1	-1	-1	-1	-1	-1	-1	-1	-1	-1	-1	-1	-1	-1	1	-1	-1	-1	-1	-1	-1	-1	-1	-1	-1	-1	-1	-1	-1	-1	-1	-1	-1	-1	-1	-1	-1	-1	1	-1
Scaffold_14;HRSCAF_345_69328780	2	69328780	0	0	-1	-1	-1	-1	-1	-1	-1	0	-1	-1	-1	-1	0	-1	-1	-1	-1	-1	0	-1	-1	-1	-1	0	-1	-1	-1	-1	0	-1	-1	-1	-1	-1	-1	-1	-1	-1	-1	-1	-1	-1	-1	-1	-1
Scaffold_14;HRSCAF_345_69565134	2	69565134	-1	-1	-1	-1	-1	-1	-1	-1	-1	-1	-1	-1	-1	-1	-1	-1	-1	-1	-1	-1	-1	-1	-1	-1	-1	-1	-1	-1	-1	-1	-1	-1	-1	-1	-1	-1	-1	-1	-1	-1	-1	-1	-1	-1	-1	-1	-1
Scaffold_14;HRSCAF_345_69847648	2	69847648	-1	-1	1	-1	-1	1	-1	1	-1	-1	1	-1	-1	-1	-1	-1	1	1	-1	-1	-1	1	-1	-1	-1	-1	-1	-1	-1	0	1	1	-1	-1	-1	-1	-1	-1	-1	-1	-1	0	-1	1	-1	-1	-1
Scaffold_14;HRSCAF_345_69847768	2	69847768	-1	-1	-1	-1	-1	-1	-1	-1	-1	-1	-1	-1	-1	-1	-1	-1	-1	-1	1	1	-1	-1	-1	-1	-1	-1	-1	-1	-1	-1	-1	-1	-1	-1	-1	-1	-1	-1	-1	-1	-1	-1	-1	-1	-1	1	-1
Scaffold_14;HRSCAF_345_70183723	2	70183723	-1	-1	1	-1	-1	1	-1	-1	-1	-1	1	-1	-1	-1	-1	-1	1	1	-1	-1	-1	-1	-1	-1	-1	-1	-1	-1	-1	1	1	1	-1	-1	-1	-1	-1	-1	-1	-1	-1	1	-1	1	-1	1	-1
Scaffold_14;HRSCAF_345_71064913	2	71064913	-1	-1	-1	-1	-1	-1	-1	-1	-1	-1	-1	-1	-1	-1	-1	-1	-1	-1	-1	-1	-1	-1	-1	-1	-1	-1	-1	-1	-1	-1	-1	-1	-1	-1	-1	-1	-1	-1	-1	-1	-1	-1	-1	-1	-1	1	-1
Scaffold_14;HRSCAF_345_71266222	2	71266222	-1	-1	1	-1	-1	1	-1	-1	-1	-1	1	-1	-1	-1	-1	-1	1	1	-1	-1	-1	-1	-1	-1	-1	-1	-1	-1	-1	1	1	1	-1	-1	-1	-1	-1	-1	-1	-1	-1	1	-1	1	-1	1	-1
Scaffold_14;HRSCAF_345_71266229	2	71266229	-1	1	-1	-1	-1	-1	-1	1	-1	-1	-1	-1	-1	-1	-1	-1	-1	-1	1	1	-1	1	-1	-1	-1	-1	-1	-1	-1	-1	-1	-1	-1	-1	-1	-1	-1	-1	-1	-1	-1	-1	-1	-1	-1	-1	-1
Scaffold_14;HRSCAF_345_72900976	2	72900976	-1	1	1	-1	-1	1	1	1	1	1	1	1	-1	-1	-1	-1	0	1	1	1	-1	1	-1	1	1	1	1	1	-1	1	1	1	1	0	1	1	-1	1	1	0	-1	1	-1	1	0	-1	1
Scaffold_14;HRSCAF_345_73662039	2	73662039	-1	1	-1	-1	-1	-1	1	-1	1	1	-1	1	-1	-1	-1	-1	-1	-1	-1	1	-1	-1	-1	1	1	1	1	1	-1	-1	-1	-1	1	0	1	1	-1	1	1	0	-1	-1	-1	-1	0	-1	1
Scaffold_14;HRSCAF_345_73764475	2	73764475	-1	-1	1	-1	-1	1	-1	-1	-1	-1	1	-1	-1	-1	-1	-1	1	1	-1	-1	-1	-1	-1	-1	-1	-1	-1	-1	-1	1	1	1	-1	-1	-1	-1	-1	-1	-1	-1	-1	1	-1	1	-1	-1	-1
Scaffold_14;HRSCAF_345_73904674	2	73904674	-1	-1	-1	-1	-1	-1	-1	-1	-1	-1	-1	-1	-1	-1	-1	-1	-1	-1	-1	-1	-1	-1	-1	-1	-1	-1	-1	-1	-1	-1	-1	-1	-1	-1	-1	-1	-1	-1	-1	-1	-1	-1	-1	-1	-1	-1	-1
Scaffold_14;HRSCAF_345_74247541	2	74247541	-1	-1	1	-1	-1	1	1	1	1	0	1	1	-1	-1	-1	-1	1	1	-1	1	-1	1	-1	1	1	1	1	1	-1	1	1	1	1	0	1	1	-1	1	1	0	-1	1	-1	1	0	-1	1
Scaffold_14;HRSCAF_345_74247545	2	74247545	1	1	-1	1	1	-1	-1	-1	-1	0	-1	-1	1	1	1	1	-1	-1	-1	0	1	-1	1	-1	-1	-1	-1	-1	1	-1	-1	-1	-1	0	-1	-1	1	-1	-1	0	1	-1	1	-1	0	1	-1
Scaffold_14;HRSCAF_345_74247604	2	74247604	-1	-1	-1	-1	-1	-1	-1	-1	-1	-1	-1	-1	-1	-1	-1	-1	-1	-1	1	-1	-1	-1	-1	-1	-1	-1	-1	-1	-1	-1	-1	-1	-1	-1	-1	-1	-1	-1	-1	-1	-1	-1	-1	-1	-1	-1	-1
Scaffold_14;HRSCAF_345_74817058	2	74817058	1	-1	-1	1	1	-1	-1	-1	-1	-1	-1	0	1	1	1	1	-1	-1	-1	-1	1	-1	1	-1	0	-1	-1	-1	0	-1	-1	-1	-1	0	-1	-1	1	-1	-1	1	1	-1	1	-1	0	1	-1
Scaffold_14;HRSCAF_345_76664015	2	76664015	-1	-1	1	-1	-1	1	-1	-1	-1	-1	1	-1	-1	-1	-1	-1	1	1	-1	-1	-1	-1	-1	-1	-1	-1	-1	-1	-1	1	1	1	-1	-1	-1	-1	-1	-1	-1	-1	-1	1	-1	1	-1	-1	-1
Scaffold_14;HRSCAF_345_77669230	2	77669230	-1	-1	-1	-1	-1	-1	1	-1	1	1	-1	1	-1	-1	-1	-1	-1	-1	-1	1	-1	-1	-1	1	1	1	1	1	-1	0	-1	-1	1	0	1	1	-1	1	1	0	-1	-1	-1	-1	0	-1	1
Scaffold_14;HRSCAF_345_77827875	2	77827875	-1	-1	-1	-1	-1	-1	-1	-1	-1	-1	-1	-1	-1	-1	-1	-1	-1	-1	-1	-1	-1	-1	-1	-1	-1	-1	-1	-1	-1	-1	-1	-1	-1	-1	-1	-1	-1	-1	-1	-1	-1	-1	-1	-1	-1	-1	-1
Scaffold_14;HRSCAF_345_78844132	2	78844132	-1	-1	-1	-1	-1	-1	-1	-1	-1	-1	-1	-1	-1	-1	-1	-1	-1	-1	-1	-1	-1	-1	-1	-1	-1	-1	-1	-1	-1	-1	-1	-1	-1	-1	-1	-1	-1	-1	-1	-1	-1	-1	-1	-1	-1	-1	-1
Scaffold_14;HRSCAF_345_80027136	2	80027136	1	-1	1	1	1	1	-1	1	-1	-1	1	-1	1	1	1	1	1	1	1	-1	1	1	1	-1	-1	-1	-1	-1	1	1	1	1	-1	0	-1	-1	1	-1	-1	0	1	1	1	1	0	1	-1
Scaffold_14;HRSCAF_345_80340401	2	80340401	-1	-1	1	-1	-1	1	-1	-1	-1	-1	0	-1	-1	-1	-1	-1	1	1	-1	-1	-1	-1	-1	-1	-1	-1	-1	-1	-1	1	1	1	-1	-1	-1	-1	-1	-1	-1	-1	-1	1	-1	1	-1	-1	-1
Scaffold_14;HRSCAF_345_81124353	2	81124353	-1	1	-1	-1	-1	-1	-1	-1	-1	-1	-1	-1	-1	-1	-1	-1	-1	-1	1	-1	-1	-1	-1	-1	-1	-1	-1	-1	-1	-1	-1	-1	-1	-1	-1	-1	-1	-1	-1	-1	-1	-1	-1	-1	-1	-1	-1
Scaffold_14;HRSCAF_345_81560639	2	81560639	-1	-1	-1	-1	-1	-1	-1	-1	-1	-1	-1	-1	-1	1	-1	-1	-1	-1	-1	-1	-1	-1	-1	-1	-1	-1	-1	-1	-1	-1	-1	-1	-1	-1	-1	-1	-1	-1	-1	0	1	-1	-1	-1	-1	1	-1
Scaffold_14;HRSCAF_345_81876132	2	81876132	-1	-1	1	-1	-1	1	-1	-1	-1	-1	1	-1	-1	-1	-1	-1	1	1	-1	-1	-1	-1	-1	-1	-1	-1	-1	-1	-1	-1	0	0	-1	-1	-1	-1	-1	-1	-1	-1	-1	1	-1	1	-1	-1	-1
Scaffold_14;HRSCAF_345_82140732	2	82140732	-1	-1	1	-1	-1	1	-1	-1	-1	-1	1	-1	-1	1	-1	-1	1	1	-1	-1	-1	-1	-1	-1	-1	-1	-1	-1	-1	1	1	1	-1	-1	-1	-1	-1	-1	-1	0	1	1	-1	1	-1	-1	-1
Scaffold_14;HRSCAF_345_82140733	2	82140733	-1	-1	-1	-1	-1	-1	-1	-1	-1	-1	-1	-1	-1	1	-1	-1	-1	-1	-1	-1	-1	-1	-1	-1	-1	-1	-1	-1	-1	-1	-1	-1	-1	-1	-1	-1	-1	-1	-1	0	1	-1	-1	-1	-1	-1	-1
Scaffold_14;HRSCAF_345_82140768	2	82140768	1	-1	-1	1	1	-1	-1	-1	-1	-1	-1	-1	1	-1	1	1	-1	-1	1	-1	1	-1	1	-1	-1	-1	-1	-1	1	-1	-1	-1	-1	0	-1	-1	1	-1	-1	-1	-1	-1	1	-1	0	-1	-1
Scaffold_14;HRSCAF_345_82585276	2	82585276	1	-1	-1	1	1	-1	-1	1	-1	-1	-1	-1	1	-1	1	1	-1	-1	1	-1	1	1	1	-1	-1	-1	-1	-1	1	-1	-1	-1	-1	0	-1	-1	1	-1	0	-1	-1	-1	1	-1	-1	1	0
Scaffold_14;HRSCAF_345_83423991	2	83423991	0	-1	-1	0	0	0	0	-1	0	0	-1	0	0	0	0	0	0	0	-1	-1	0	1	0	0	0	0	0	0	-1	0	0	0	0	0	0	1	0	-1	0	0	0	1	-1	0	0	0	0
Scaffold_14;HRSCAF_345_83424016	2	83424016	-1	-1	1	-1	-1	0	0	-1	0	0	1	0	-1	0	-1	-1	0	0	1	1	-1	-1	-1	0	0	0	0	0	-1	0	0	0	0	-1	0	-1	-1	1	0	0	0	-1	1	0	0	-1	0
Scaffold_14;HRSCAF_345_83873195	2	83873195	-1	0	-1	-1	-1	-1	-1	-1	-1	-1	-1	-1	-1	-1	-1	-1	-1	-1	-1	-1	-1	-1	-1	-1	-1	-1	-1	-1	-1	-1	-1	-1	-1	-1	-1	-1	-1	-1	-1	-1	-1	-1	-1	-1	-1	-1	-1
Scaffold_14;HRSCAF_345_84284461	2	84284461	-1	-1	-1	-1	-1	-1	-1	-1	-1	0	-1	-1	-1	-1	-1	-1	-1	-1	-1	-1	-1	-1	-1	-1	-1	-1	-1	-1	-1	-1	-1	-1	-1	-1	-1	-1	-1	-1	-1	-1	-1	-1	-1	-1	-1	-1	-1
Scaffold_14;HRSCAF_345_87132907	2	87132907	-1	-1	-1	-1	-1	-1	-1	-1	-1	-1	-1	-1	-1	-1	-1	-1	-1	-1	-1	-1	-1	-1	-1	-1	-1	-1	-1	-1	-1	-1	-1	-1	-1	-1	-1	-1	-1	-1	-1	-1	-1	-1	-1	-1	-1	-1	-1
Scaffold_14;HRSCAF_345_89477041	2	89477041	-1	-1	-1	-1	-1	-1	1	-1	1	1	-1	0	-1	-1	-1	-1	-1	-1	-1	1	-1	-1	-1	1	1	1	1	1	-1	-1	-1	-1	1	0	1	1	-1	1	1	-1	1	-1	1	-1	1	-1	1
Scaffold_14;HRSCAF_345_90264214	2	90264214	-1	-1	-1	-1	-1	-1	-1	-1	-1	-1	-1	-1	-1	-1	-1	-1	-1	-1	-1	-1	-1	-1	-1	-1	-1	-1	-1	-1	-1	-1	-1	-1	-1	-1	-1	-1	-1	-1	-1	-1	-1	-1	-1	-1	-1	-1	-1
Scaffold_14;HRSCAF_345_91344447	2	91344447	-1	1	-1	-1	-1	-1	1	1	1	1	-1	1	-1	-1	-1	0	-1	-1	-1	1	-1	1	-1	1	1	1	1	1	-1	-1	-1	-1	1	0	1	1	-1	1	1	0	1	-1	1	-1	1	1	1
Scaffold_14;HRSCAF_345_91829912	2	91829912	-1	-1	-1	-1	-1	-1	-1	-1	-1	-1	-1	-1	-1	-1	-1	-1	-1	-1	-1	-1	-1	-1	-1	-1	-1	-1	-1	-1	-1	-1	-1	-1	-1	-1	-1	-1	-1	-1	-1	-1	-1	-1	-1	-1	-1	-1	-1
Scaffold_14;HRSCAF_345_92267304	2	92267304	-1	-1	1	-1	-1	-1	1	-1	1	1	-1	1	-1	-1	-1	-1	-1	-1	1	1	-1	-1	-1	1	1	1	1	1	-1	-1	-1	-1	1	0	1	1	-1	1	1	0	1	-1	1	-1	1	-1	1
Scaffold_14;HRSCAF_345_92888552	2	92888552	-1	-1	1	-1	0	1	-1	-1	-1	-1	1	-1	-1	-1	-1	-1	1	1	-1	-1	-1	-1	-1	-1	-1	-1	-1	-1	-1	1	1	1	1	-1	-1	-1	-1	-1	-1	-1	-1	1	-1	1	-1	-1	-1
Scaffold_14;HRSCAF_345_94462579	2	94462579	1	1	-1	1	1	-1	-1	-1	-1	-1	-1	-1	1	1	1	1	-1	-1	-1	-1	1	-1	1	-1	-1	-1	-1	-1	1	-1	-1	-1	-1	0	-1	-1	1	-1	-1	0	1	-1	-1	-1	-1	1	-1
Scaffold_14;HRSCAF_345_94783342	2	94783342	-1	-1	-1	-1	-1	-1	-1	-1	-1	-1	-1	-1	-1	-1	-1	-1	-1	-1	-1	-1	-1	-1	-1	-1	-1	-1	-1	-1	-1	-1	-1	-1	-1	-1	-1	-1	-1	-1	-1	-1	-1	-1	-1	-1	-1	-1	-1
Scaffold_14;HRSCAF_345_95100093	2	95100093	-1	-1	-1	-1	-1	-1	1	-1	1	1	-1	1	-1	-1	-1	-1	-1	-1	1	1	-1	-1	-1	1	1	1	1	1	-1	-1	-1	-1	-1	0	1	1	-1	1	1	0	-1	-1	1	-1	1	-1	1
Scaffold_14;HRSCAF_345_95281404	2	95281404	-1	-1	-1	-1	-1	-1	-1	-1	-1	-1	-1	-1	-1	-1	-1	-1	-1	-1	-1	-1	-1	-1	-1	-1	-1	0	-1	-1	-1	-1	-1	-1	-1	-1	-1	-1	-1	-1	-1	-1	-1	-1	-1	-1	-1	-1	-1
Scaffold_14;HRSCAF_345_95281409	2	95281409	-1	-1	1	-1	-1	1	-1	1	-1	-1	1	-1	-1	-1	-1	-1	1	1	-1	-1	-1	1	-1	-1	-1	-1	1	-1	-1	1	1	1	1	-1	0	0	-1	-1	-1	-1	-1	1	-1	1	-1	-1	-1
Scaffold_14;HRSCAF_345_95826985	2	95826985	1	1	1	1	1	1	-1	-1	-1	-1	1	-1	1	1	1	1	1	1	1	-1	1	-1	1	-1	-1	-1	-1	-1	1	1	1	1	1	0	-1	-1	1	-1	-1	0	1	1	-1	1	-1	1	-1
Scaffold_14;HRSCAF_345_98205777	2	98205777	-1	-1	-1	-1	-1	-1	-1	-1	-1	-1	-1	-1	-1	-1	-1	-1	-1	-1	-1	-1	-1	-1	-1	-1	-1	-1	-1	-1	-1	-1	-1	-1	-1	-1	-1	-1	-1	-1	-1	-1	-1	-1	-1	-1	-1	-1	-1
Scaffold_14;HRSCAF_345_100723287	2	100723287	-1	-1	-1	-1	-1	-1	-1	-1	-1	-1	-1	-1	-1	-1	-1	-1	-1	-1	-1	-1	-1	-1	-1	-1	-1	-1	-1	-1	-1	-1	-1	-1	-1	-1	-1	-1	-1	-1	-1	-1	-1	-1	-1	-1	-1	-1	-1
Scaffold_14;HRSCAF_345_101124084	2	101124084	-1	-1	1	-1	-1	1	1	1	1	1	1	1	-1	-1	-1	-1	1	1	1	1	-1	1	-1	1	1	1	1	1	-1	1	1	1	1	0	1	1	-1	1	1	0	-1	1	1	1	1	1	1
Scaffold_14;HRSCAF_345_102837761	2	102837761	-1	-1	-1	-1	-1	-1	-1	-1	-1	-1	-1	-1	-1	-1	-1	0	-1	-1	-1	-1	-1	-1	-1	-1	-1	-1	-1	-1	-1	-1	-1	-1	-1	-1	-1	-1	-1	-1	-1	-1	-1	-1	-1	-1	-1	-1	-1
Scaffold_14;HRSCAF_345_112286064	2	112286064	-1	-1	-1	-1	-1	-1	-1	-1	-1	-1	-1	-1	-1	-1	-1	-1	-1	-1	1	-1	-1	-1	-1	-1	-1	-1	-1	-1	-1	-1	-1	-1	-1	-1	-1	-1	-1	-1	-1	-1	-1	-1	-1	-1	-1	-1	-1
Scaffold_14;HRSCAF_345_113097381	2	113097381	-1	-1	-1	-1	-1	-1	-1	-1	-1	-1	-1	-1	-1	-1	-1	-1	-1	-1	1	-1	-1	-1	-1	-1	-1	-1	-1	-1	-1	-1	-1	-1	-1	-1	-1	-1	-1	-1	-1	-1	-1	-1	-1	-1	-1	-1	-1
Scaffold_14;HRSCAF_345_114218890	2	114218890	-1	-1	1	-1	-1	1	-1	-1	-1	-1	1	-1	-1	-1	-1	-1	1	1	-1	-1	-1	-1	-1	-1	-1	-1	-1	-1	-1	1	1	1	1	-1	-1	-1	-1	-1	-1	-1	-1	1	-1	1	-1	-1	-1
Scaffold_14;HRSCAF_345_114795225	2	114795225	-1	-1	-1	-1	-1	-1	-1	-1	-1	-1	-1	-1	-1	-1	-1	-1	-1	-1	-1	-1	-1	-1	-1	-1	-1	-1	-1	-1	-1	-1	-1	-1	-1	-1	-1	-1	-1	-1	-1	-1	-1	-1	-1	-1	-1	-1	-1
Scaffold_14;HRSCAF_345_120047524	2	120047524	-1	-1	-1	-1	-1	-1	-1	-1	-1	-1	-1	-1	-1	-1	-1	-1	-1	-1	-1	-1	-1	-1	-1	-1	-1	-1	-1	-1	-1	-1	-1	-1	-1	-1	-1	-1	-1	-1	-1	-1	-1	-1	-1	-1	-1	-1	-1
Scaffold_14;HRSCAF_345_121847333	2	121847333	-1	-1	1	-1	-1	1	-1	-1	-1	0	1	-1	-1	-1	-1	-1	1	1	-1	-1	-1	-1	-1	-1	-1	-1	-1	-1	-1	1	1	1	1	-1	-1	-1	-1	-1	-1	-1	-1	1	-1	1	-1	-1	-1
Scaffold_14;HRSCAF_345_130682297	2	130682297	-1	-1	1	-1	-1	1	-1	-1	-1	-1	1	-1	-1	-1	-1	-1	1	1	-1	-1	-1	-1	-1	-1	-1	-1	-1	-1	-1	1	1	1	1	-1	-1	-1	-1	-1	-1	-1	-1	1	-1	1	-1	-1	-1
Scaffold_14;HRSCAF_345_133074332	2	133074332	-1	-1	-1	-1	-1	-1	-1	-1	-1	-1	-1	-1	-1	-1	-1	-1	-1	-1	-1	-1	-1	-1	-1	-1	-1	-1	-1	-1	-1	-1	-1	-1	-1	-1	-1	-1	-1	-1	-1	-1	-1	-1	-1	-1	-1	-1	-1
Scaffold_14;HRSCAF_345_133937776	2	133937776	-1	-1	-1	-1	-1	-1	1	-1	1	1	-1	1	-1	-1	-1	-1	-1	-1	-1	1	-1	-1	-1	1	1	1	1	1	-1	-1	-1	-1	-1	0	1	1	-1	1	1	0	-1	-1	1	-1	1	1	1
Scaffold_14;HRSCAF_345_150536938	2	150536938	-1	-1	1	-1	-1	1	-1	-1	-1	-1	1	-1	-1	-1	-1	-1	1	0	-1	-1	-1	-1	-1	-1	-1	-1	-1	-1	-1	1	1	1	1	-1	-1	-1	-1	-1	-1	-1	-1	1	-1	1	-1	-1	-1
Scaffold_14;HRSCAF_345_151062580	2	151062580	-1	-1	-1	-1	-1	-1	-1	-1	-1	-1	-1	-1	-1	-1	-1	-1	-1	-1	-1	-1	-1	-1	-1	-1	-1	-1	-1	-1	-1	-1	-1	-1	-1	-1	-1	-1	-1	-1	-1	-1	-1	-1	-1	-1	-1	-1	-1
Scaffold_14;HRSCAF_345_151299680	2	151299680	-1	-1	-1	-1	-1	-1	-1	-1	-1	-1	-1	-1	-1	-1	-1	-1	-1	-1	-1	-1	-1	-1	-1	-1	-1	-1	-1	-1	-1	-1	-1	-1	-1	-1	-1	-1	-1	-1	-1	-1	-1	-1	-1	-1	-1	-1	-1
Scaffold_14;HRSCAF_345_155400842	2	155400842	-1	-1	-1	-1	-1	-1	-1	-1	-1	-1	-1	-1	-1	-1	-1	-1	-1	-1	-1	-1	-1	-1	-1	-1	-1	-1	-1	-1	-1	-1	-1	-1	-1	-1	-1	-1	-1	-1	-1	-1	-1	-1	-1	-1	-1	-1	-1
Scaffold_14;HRSCAF_345_168322426	2	168322426	1	1	-1	1	1	-1	-1	-1	-1	-1	-1	-1	1	1	1	0	-1	-1	-1	-1	1	-1	1	-1	-1	-1	-1	-1	1	-1	-1	-1	-1	0	-1	-1	1	-1	-1	0	0	-1	-1	-1	-1	1	-1
Scaffold_14;HRSCAF_345_168613608	2	168613608	1	1	1	1	1	1	-1	-1	-1	-1	1	-1	1	1	1	1	1	1	-1	-1	1	-1	1	-1	-1	-1	-1	-1	1	1	1	1	1	-1	-1	-1	1	-1	-1	-1	1	1	-1	1	-1	1	-1
Scaffold_14;HRSCAF_345_169420717	2	169420717	-1	-1	-1	-1	-1	-1	1	1	1	1	0	1	-1	-1	-1	-1	-1	1	1	1	-1	1	-1	1	1	1	1	1	-1	-1	-1	-1	-1	1	1	1	-1	1	1	0	-1	-1	1	-1	1	-1	1
Scaffold_14;HRSCAF_345_169510576	2	169510576	-1	-1	-1	-1	-1	-1	-1	-1	-1	-1	-1	-1	-1	-1	-1	-1	-1	-1	-1	-1	-1	-1	-1	-1	-1	-1	-1	-1	-1	-1	-1	-1	-1	-1	-1	-1	-1	-1	-1	-1	-1	-1	-1	-1	-1	-1	-1
Scaffold_14;HRSCAF_345_169810620	2	169810620	-1	0	-1	-1	-1	-1	-1	-1	-1	-1	-1	-1	-1	-1	-1	-1	-1	-1	-1	-1	-1	-1	-1	-1	-1	-1	-1	-1	-1	-1	-1	-1	-1	-1	-1	-1	-1	-1	-1	-1	-1	-1	-1	-1	-1	-1	-1
Scaffold_14;HRSCAF_345_169952621	2	169952621	-1	-1	-1	-1	-1	-1	-1	-1	-1	-1	-1	-1	-1	-1	-1	-1	-1	-1	-1	-1	-1	-1	-1	-1	-1	-1	-1	-1	-1	-1	-1	-1	-1	-1	-1	-1	-1	-1	-1	-1	-1	-1	-1	-1	-1	-1	-1
Scaffold_14;HRSCAF_345_170294730	2	170294730	-1	-1	-1	-1	-1	-1	-1	-1	-1	-1	-1	-1	-1	-1	-1	-1	-1	-1	-1	-1	-1	-1	-1	-1	-1	-1	-1	-1	-1	-1	-1	-1	-1	-1	-1	-1	-1	-1	-1	-1	-1	-1	-1	-1	-1	-1	-1
Scaffold_14;HRSCAF_345_172275759	2	172275759	-1	1	-1	-1	-1	-1	-1	1	-1	-1	-1	-1	-1	-1	-1	-1	-1	-1	1	-1	-1	1	-1	-1	-1	-1	-1	-1	-1	-1	-1	-1	-1	-1	-1	-1	-1	-1	-1	-1	-1	-1	-1	-1	-1	-1	-1
Scaffold_14;HRSCAF_345_173126721	2	173126721	-1	-1	1	-1	-1	1	-1	-1	-1	0	1	-1	-1	-1	-1	-1	1	1	-1	-1	-1	-1	-1	-1	-1	-1	-1	-1	-1	1	1	1	1	-1	-1	-1	-1	-1	-1	-1	-1	1	-1	1	-1	-1	-1
Scaffold_14;HRSCAF_345_173457719	2	173457719	-1	-1	-1	-1	-1	-1	-1	-1	-1	-1	-1	-1	-1	-1	-1	-1	1	-1	-1	-1	-1	-1	-1	-1	-1	-1	-1	-1	-1	-1	-1	0	-1	-1	-1	-1	-1	-1	-1	-1	-1	-1	-1	-1	-1	-1	-1
Scaffold_14;HRSCAF_345_173722534	2	173722534	-1	1	-1	-1	-1	-1	-1	1	-1	-1	-1	-1	-1	-1	-1	-1	-1	-1	-1	-1	-1	1	-1	-1	-1	-1	-1	-1	-1	-1	-1	-1	-1	-1	-1	-1	-1	-1	-1	-1	-1	-1	-1	-1	-1	-1	-1
Scaffold_14;HRSCAF_345_174768762	2	174768762	1	1	-1	1	1	-1	-1	-1	-1	-1	-1	-1	1	1	1	1	-1	-1	1	-1	1	-1	1	-1	-1	-1	-1	-1	1	-1	-1	-1	-1	0	-1	-1	1	-1	-1	0	1	-1	-1	-1	-1	-1	-1
Scaffold_14;HRSCAF_345_175280439	2	175280439	-1	-1	-1	-1	-1	-1	1	1	1	1	-1	1	-1	-1	-1	-1	-1	-1	1	1	-1	1	-1	1	1	1	1	1	-1	-1	-1	-1	-1	0	1	1	-1	1	1	0	-1	-1	1	-1	1	1	1
Scaffold_7;HRSCAF_287_732774	3	732774	1	-1	-1	1	-1	-1	1	-1	-1	0	-1	1	1	-1	-1	1	-1	1	-1	-1	1	1	-1	1	-1	-1	-1	-1	1	1	1	1	1	0	1	-1	1	-1	-1	-1	-1	1	1	1	1	0	-1
Scaffold_7;HRSCAF_287_774494	3	774494	1	1	1	1	-1	-1	-1	1	-1	-1	1	-1	1	-1	0	1	-1	1	1	1	1	1	-1	-1	-1	-1	-1	-1	1	1	1	1	1	0	1	-1	1	1	-1	-1	-1	1	-1	1	-1	-1	-1
Scaffold_7;HRSCAF_287_867568	3	867568	-1	-1	-1	-1	1	1	-1	-1	1	-1	-1	-1	-1	1	1	-1	1	-1	-1	-1	-1	-1	1	-1	1	1	1	1	-1	-1	-1	-1	-1	1	-1	1	-1	-1	1	1	1	-1	-1	-1	-1	1	1
Scaffold_7;HRSCAF_287_940996	3	940996	-1	-1	-1	-1	-1	-1	1	-1	-1	1	-1	1	-1	-1	-1	-1	-1	-1	-1	-1	-1	-1	-1	1	-1	-1	-1	-1	-1	-1	-1	-1	-1	-1	-1	-1	-1	-1	-1	-1	-1	-1	1	-1	1	0	-1
Scaffold_7;HRSCAF_287_941053	3	941053	-1	-1	-1	-1	-1	-1	1	-1	-1	1	-1	1	-1	-1	-1	-1	-1	-1	-1	-1	-1	1	-1	1	-1	-1	-1	-1	-1	-1	-1	-1	-1	-1	-1	-1	-1	-1	-1	-1	-1	-1	1	-1	1	0	-1
Scaffold_7;HRSCAF_287_2630985	3	2630985	-1	-1	-1	-1	-1	-1	-1	-1	-1	-1	-1	-1	-1	-1	-1	-1	-1	-1	-1	-1	-1	-1	-1	1	-1	-1	-1	-1	-1	-1	-1	-1	-1	-1	-1	-1	-1	-1	-1	-1	-1	-1	-1	-1	-1	-1	-1
Scaffold_7;HRSCAF_287_2658988	3	2658988	1	-1	-1	1	-1	-1	1	1	1	1	-1	1	1	-1	-1	1	-1	1	-1	-1	1	1	-1	-1	-1	-1	-1	1	1	1	1	1	1	0	1	-1	1	-1	1	-1	-1	1	1	1	1	0	-1
Scaffold_7;HRSCAF_287_2746503	3	2746503	-1	-1	-1	-1	-1	-1	-1	-1	-1	-1	-1	-1	-1	-1	-1	-1	-1	-1	-1	-1	1	-1	-1	-1	-1	-1	-1	-1	1	1	1	1	1	1	0	-1	0	-1	-1	-1	-1	-1	-1	-1	-1	-1	-1
Scaffold_7;HRSCAF_287_2882868	3	2882868	-1	-1	-1	-1	-1	-1	-1	-1	-1	-1	-1	-1	-1	-1	-1	-1	-1	-1	-1	-1	-1	-1	-1	1	-1	-1	-1	-1	-1	-1	-1	-1	-1	-1	-1	-1	-1	-1	-1	-1	-1	-1	-1	-1	-1	-1	-1
Scaffold_7;HRSCAF_287_3161063	3	3161063	1	-1	-1	1	1	1	-1	1	1	-1	-1	1	1	1	1	1	1	1	-1	-1	-1	-1	1	1	1	1	1	1	-1	-1	-1	-1	-1	0	-1	1	1	-1	1	1	1	1	-1	1	-1	1	1
Scaffold_7;HRSCAF_287_3380741	3	3380741	1	1	1	1	-1	-1	-1	-1	-1	-1	1	1	1	-1	-1	1	-1	1	1	1	-1	-1	-1	-1	-1	-1	-1	-1	-1	-1	-1	-1	-1	-1	-1	-1	1	1	-1	-1	-1	1	-1	1	-1	1	-1
Scaffold_7;HRSCAF_287_3380746	3	3380746	-1	-1	-1	-1	-1	-1	-1	-1	-1	-1	-1	-1	-1	-1	-1	-1	-1	-1	-1	-1	-1	-1	-1	-1	-1	-1	-1	-1	-1	-1	-1	-1	-1	-1	-1	-1	-1	-1	-1	-1	-1	-1	-1	-1	-1	-1	-1
Scaffold_7;HRSCAF_287_3380749	3	3380749	1	1	1	1	-1	-1	-1	-1	-1	-1	1	1	1	-1	-1	1	-1	1	1	1	-1	-1	-1	-1	-1	-1	-1	-1	-1	-1	-1	-1	-1	-1	-1	-1	1	1	-1	-1	-1	1	-1	1	-1	1	-1
Scaffold_7;HRSCAF_287_3588237	3	3588237	-1	-1	-1	-1	-1	-1	-1	-1	-1	-1	-1	-1	-1	-1	-1	-1	-1	-1	-1	-1	-1	-1	-1	-1	-1	-1	-1	-1	-1	-1	-1	-1	-1	-1	-1	-1	-1	-1	-1	-1	-1	-1	-1	-1	-1	-1	-1
Scaffold_7;HRSCAF_287_3952622	3	3952622	-1	-1	-1	-1	0	0	-1	-1	-1	-1	-1	-1	-1	1	0	-1	0	-1	-1	-1	-1	-1	0	-1	0	-1	0	-1	-1	-1	-1	-1	-1	-1	-1	-1	-1	-1	-1	1	1	-1	-1	-1	-1	-1	1
Scaffold_7;HRSCAF_287_4089925	3	4089925	-1	-1	-1	-1	1	1	-1	1	1	-1	-1	0	-1	1	1	-1	1	-1	-1	-1	-1	-1	1	-1	1	1	1	1	-1	-1	-1	-1	-1	0	-1	1	-1	-1	1	1	1	-1	-1	-1	-1	0	1
Scaffold_7;HRSCAF_287_4827523	3	4827523	-1	-1	-1	-1	-1	-1	-1	-1	-1	-1	-1	-1	-1	-1	-1	-1	-1	-1	-1	-1	-1	-1	-1	-1	-1	-1	-1	-1	-1	-1	-1	-1	-1	-1	-1	-1	-1	-1	-1	-1	-1	-1	-1	-1	-1	-1	-1
Scaffold_7;HRSCAF_287_5932307	3	5932307	1	-1	-1	1	-1	-1	-1	-1	-1	-1	-1	-1	1	-1	-1	1	-1	1	-1	-1	1	1	-1	-1	-1	-1	-1	-1	-1	-1	-1	-1	-1	-1	-1	-1	1	-1	-1	-1	-1	1	-1	1	-1	-1	-1
Scaffold_7;HRSCAF_287_8486131	3	8486131	-1	-1	-1	-1	1	1	0	-1	1	-1	-1	1	-1	-1	1	-1	1	-1	-1	-1	-1	-1	1	-1	1	1	1	1	-1	-1	-1	-1	-1	0	1	1	-1	1	1	-1	-1	-1	-1	-1	-1	1	-1
Scaffold_7;HRSCAF_287_8865818	3	8865818	1	-1	-1	1	-1	-1	-1	1	-1	-1	-1	-1	1	-1	-1	1	-1	1	-1	-1	-1	1	-1	1	-1	-1	-1	-1	-1	-1	-1	-1	-1	-1	-1	-1	1	-1	-1	-1	-1	1	-1	1	-1	-1	-1
Scaffold_7;HRSCAF_287_8876221	3	8876221	-1	-1	-1	-1	-1	-1	-1	-1	-1	-1	-1	-1	-1	-1	-1	-1	-1	-1	-1	-1	-1	-1	-1	1	-1	-1	-1	-1	-1	-1	-1	-1	-1	-1	-1	-1	-1	-1	-1	-1	-1	-1	-1	-1	-1	-1	-1
Scaffold_7;HRSCAF_287_9394684	3	9394684	-1	1	1	-1	1	1	0	-1	-1	-1	1	1	-1	1	1	-1	1	-1	1	1	-1	-1	1	1	1	1	1	-1	-1	-1	-1	-1	-1	-1	0	-1	-1	1	-1	1	1	-1	-1	-1	-1	1	1
Scaffold_7;HRSCAF_287_9866127	3	9866127	-1	-1	-1	-1	-1	-1	-1	-1	-1	-1	-1	-1	-1	-1	-1	-1	-1	-1	-1	-1	-1	-1	-1	-1	-1	-1	-1	-1	-1	-1	-1	-1	-1	-1	-1	-1	-1	-1	-1	-1	-1	-1	-1	-1	-1	-1	-1
Scaffold_7;HRSCAF_287_10081949	3	10081949	-1	-1	-1	-1	-1	-1	-1	-1	-1	-1	-1	-1	-1	0	-1	-1	-1	-1	-1	-1	-1	-1	-1	-1	-1	-1	-1	-1	-1	-1	-1	-1	-1	-1	-1	-1	-1	-1	-1	-1	-1	-1	-1	-1	-1	-1	-1
Scaffold_7;HRSCAF_287_10081952	3	10081952	-1	-1	-1	-1	1	1	-1	-1	1	-1	-1	1	-1	-1	1	-1	1	-1	0	-1	-1	1	1	-1	1	1	1	1	-1	-1	-1	-1	-1	0	1	1	-1	1	1	-1	-1	-1	-1	-1	-1	1	-1
Scaffold_7;HRSCAF_287_10175029	3	10175029	-1	-1	-1	-1	-1	-1	-1	-1	-1	-1	-1	-1	-1	-1	-1	-1	-1	-1	-1	-1	-1	-1	-1	-1	-1	-1	-1	-1	-1	-1	-1	-1	-1	-1	-1	-1	-1	-1	-1	-1	-1	-1	-1	-1	-1	-1	-1
Scaffold_7;HRSCAF_287_10318988	3	10318988	-1	-1	-1	-1	-1	-1	-1	-1	-1	-1	-1	-1	-1	-1	-1	-1	-1	-1	-1	-1	-1	-1	-1	-1	-1	-1	-1	-1	-1	-1	-1	-1	-1	-1	-1	-1	-1	-1	-1	-1	-1	-1	-1	-1	-1	-1	-1
Scaffold_7;HRSCAF_287_10500098	3	10500098	1	-1	-1	1	-1	-1	-1	1	1	-1	-1	-1	1	-1	-1	1	-1	1	-1	-1	-1	-1	-1	-1	-1	-1	-1	1	-1	-1	-1	-1	-1	-1	1	1	1	-1	1	-1	-1	1	-1	1	-1	-1	-1
Scaffold_7;HRSCAF_287_10551396	3	10551396	1	-1	-1	1	-1	0	-1	-1	-1	-1	-1	-1	1	-1	-1	1	-1	1	-1	-1	-1	-1	-1	-1	-1	-1	-1	-1	-1	-1	-1	-1	-1	-1	-1	-1	1	-1	-1	-1	-1	1	-1	1	-1	-1	-1
Scaffold_7;HRSCAF_287_10560805	3	10560805	-1	-1	-1	-1	1	1	-1	-1	-1	-1	-1	1	-1	-1	1	-1	1	-1	-1	-1	1	1	1	-1	1	1	1	-1	-1	-1	-1	-1	-1	0	-1	-1	-1	1	-1	-1	-1	-1	-1	-1	-1	1	-1
Scaffold_7;HRSCAF_287_11404835	3	11404835	-1	-1	-1	-1	-1	-1	-1	-1	-1	-1	-1	-1	-1	-1	-1	-1	-1	-1	-1	-1	-1	-1	-1	-1	-1	-1	-1	-1	-1	-1	-1	-1	-1	-1	-1	-1	-1	-1	-1	-1	-1	-1	-1	-1	-1	-1	-1
Scaffold_7;HRSCAF_287_11445510	3	11445510	-1	-1	-1	-1	-1	-1	-1	-1	-1	-1	-1	-1	-1	-1	-1	-1	-1	-1	-1	-1	-1	-1	-1	-1	-1	-1	-1	-1	-1	-1	-1	-1	-1	-1	-1	-1	-1	-1	-1	-1	-1	-1	-1	-1	-1	-1	-1
Scaffold_7;HRSCAF_287_12422088	3	12422088	-1	-1	-1	-1	-1	-1	-1	-1	1	-1	-1	-1	-1	-1	-1	-1	-1	-1	-1	-1	1	-1	-1	-1	-1	-1	-1	1	-1	-1	-1	-1	-1	-1	1	1	-1	-1	-1	-1	-1	-1	-1	-1	-1	-1	-1
Scaffold_7;HRSCAF_287_12422106	3	12422106	-1	1	1	-1	-1	-1	-1	-1	-1	-1	-1	-1	-1	1	-1	-1	-1	-1	1	1	-1	-1	-1	-1	-1	-1	-1	-1	-1	-1	-1	-1	-1	-1	-1	-1	-1	-1	-1	1	1	-1	-1	-1	-1	-1	1
Scaffold_7;HRSCAF_287_12422145	3	12422145	-1	1	1	-1	-1	-1	-1	-1	1	-1	-1	-1	-1	1	-1	-1	-1	-1	1	1	1	-1	-1	-1	-1	-1	-1	1	-1	-1	-1	-1	-1	-1	1	1	-1	-1	-1	1	1	-1	-1	-1	-1	-1	1
Scaffold_7;HRSCAF_287_12907228	3	12907228	-1	1	1	-1	-1	-1	-1	-1	-1	-1	-1	-1	-1	1	-1	-1	-1	-1	1	1	-1	-1	-1	-1	-1	-1	-1	-1	-1	-1	-1	-1	-1	-1	-1	-1	-1	-1	-1	1	1	-1	-1	-1	-1	-1	1
Scaffold_7;HRSCAF_287_12989224	3	12989224	1	1	1	1	-1	-1	-1	1	1	-1	1	-1	1	1	-1	1	-1	1	1	1	1	-1	-1	-1	-1	-1	-1	1	-1	-1	-1	-1	-1	-1	1	1	1	-1	-1	1	1	-1	-1	-1	-1	-1	1
Scaffold_7;HRSCAF_287_13028443	3	13028443	1	1	-1	1	-1	-1	-1	1	1	-1	1	-1	1	-1	-1	1	-1	1	-1	-1	1	-1	-1	-1	-1	-1	-1	1	-1	-1	-1	-1	-1	-1	1	1	1	-1	-1	-1	-1	-1	-1	0	-1	-1	-1
Scaffold_7;HRSCAF_287_13318046	3	13318046	-1	1	1	-1	-1	-1	-1	1	-1	-1	-1	-1	-1	1	-1	-1	-1	-1	1	1	-1	-1	-1	-1	-1	-1	-1	-1	-1	-1	-1	-1	-1	-1	-1	-1	-1	-1	-1	1	1	-1	-1	-1	-1	-1	1
Scaffold_7;HRSCAF_287_13466665	3	13466665	-1	-1	-1	-1	-1	-1	1	-1	1	1	-1	1	-1	-1	-1	-1	-1	-1	-1	-1	1	-1	-1	-1	-1	-1	-1	1	1	1	1	1	0	-1	1	1	0	1	-1	-1	-1	-1	1	-1	1	1	-1
Scaffold_7;HRSCAF_287_15274794	3	15274794	-1	-1	-1	-1	-1	-1	0	-1	1	-1	-1	-1	-1	-1	-1	-1	-1	-1	-1	-1	-1	-1	-1	-1	-1	-1	-1	1	-1	-1	-1	1	-1	-1	1	1	-1	0	-1	-1	-1	-1	-1	-1	-1	0	-1
Scaffold_7;HRSCAF_287_16548376	3	16548376	-1	-1	-1	-1	-1	-1	1	-1	-1	0	1	1	-1	-1	-1	-1	-1	-1	-1	-1	1	-1	-1	-1	-1	-1	-1	-1	1	1	1	1	1	0	-1	-1	-1	1	-1	-1	-1	-1	1	-1	1	1	-1
Scaffold_7;HRSCAF_287_16696638	3	16696638	1	1	1	1	1	1	-1	-1	1	-1	-1	-1	1	1	1	1	1	1	1	1	-1	1	1	-1	1	1	1	1	-1	-1	-1	-1	-1	0	1	1	1	-1	1	1	1	1	-1	1	-1	-1	1
Scaffold_7;HRSCAF_287_17263399	3	17263399	1	-1	-1	1	-1	-1	1	-1	-1	1	1	1	1	-1	-1	1	-1	1	-1	-1	1	-1	-1	-1	-1	-1	-1	-1	1	1	1	1	1	0	-1	-1	1	1	-1	-1	-1	-1	1	-1	1	1	-1
Scaffold_7;HRSCAF_287_18369677	3	18369677	-1	-1	-1	-1	-1	-1	-1	-1	-1	-1	-1	-1	-1	-1	-1	-1	-1	-1	-1	-1	-1	-1	-1	-1	-1	-1	-1	-1	-1	-1	-1	-1	-1	-1	-1	-1	-1	-1	-1	-1	-1	-1	-1	-1	-1	-1	-1
Scaffold_7;HRSCAF_287_18369697	3	18369697	-1	-1	-1	-1	-1	-1	-1	-1	-1	-1	-1	-1	-1	-1	-1	-1	-1	-1	-1	-1	-1	-1	-1	-1	-1	-1	-1	-1	-1	-1	-1	-1	-1	-1	-1	-1	-1	-1	-1	-1	-1	-1	-1	-1	-1	-1	-1
Scaffold_7;HRSCAF_287_20032391	3	20032391	-1	-1	-1	-1	-1	-1	-1	-1	-1	-1	-1	-1	-1	-1	-1	-1	-1	-1	-1	-1	-1	-1	-1	-1	-1	-1	-1	-1	-1	-1	-1	-1	-1	-1	-1	-1	-1	-1	-1	-1	-1	-1	-1	-1	-1	-1	-1
Scaffold_7;HRSCAF_287_20373090	3	20373090	-1	-1	-1	-1	-1	-1	-1	-1	-1	-1	-1	-1	-1	-1	-1	-1	-1	-1	-1	-1	-1	-1	-1	1	-1	-1	-1	-1	-1	-1	-1	-1	-1	-1	-1	-1	-1	-1	-1	-1	-1	-1	-1	-1	-1	-1	-1
Scaffold_7;HRSCAF_287_20903918	3	20903918	-1	-1	-1	-1	-1	-1	1	-1	-1	1	-1	1	-1	-1	-1	-1	-1	-1	-1	-1	1	-1	-1	1	-1	-1	-1	-1	1	1	1	-1	1	0	0	-1	-1	1	-1	-1	-1	-1	1	-1	1	1	-1
Scaffold_7;HRSCAF_287_21033460	3	21033460	-1	1	-1	-1	-1	-1	-1	-1	-1	-1	-1	-1	-1	-1	-1	-1	-1	-1	-1	-1	-1	-1	-1	-1	-1	-1	-1	-1	-1	-1	-1	-1	-1	-1	-1	-1	-1	-1	-1	-1	-1	-1	-1	-1	-1	-1	-1
Scaffold_7;HRSCAF_287_21059096	3	21059096	1	-1	-1	1	-1	-1	-1	-1	-1	-1	-1	-1	1	-1	-1	1	-1	0	-1	-1	-1	-1	-1	1	-1	-1	-1	-1	1	-1	-1	-1	-1	-1	-1	-1	1	-1	1	-1	-1	-1	-1	-1	-1	-1	-1
Scaffold_7;HRSCAF_287_21712446	3	21712446	-1	1	1	-1	-1	-1	-1	-1	-1	-1	-1	-1	-1	1	-1	-1	-1	-1	1	1	-1	-1	-1	-1	-1	-1	-1	-1	-1	-1	-1	-1	-1	-1	-1	-1	-1	-1	-1	1	1	-1	-1	-1	-1	-1	1
Scaffold_7;HRSCAF_287_21787146	3	21787146	-1	-1	-1	-1	-1	-1	1	-1	-1	1	-1	1	-1	-1	1	-1	-1	-1	-1	-1	1	-1	-1	1	-1	-1	-1	1	-1	1	1	-1	1	0	1	-1	1	1	-1	-1	-1	-1	1	-1	1	1	-1
Scaffold_7;HRSCAF_287_21936811	3	21936811	-1	1	1	-1	-1	-1	-1	-1	-1	0	-1	-1	-1	1	-1	-1	-1	-1	1	1	-1	-1	-1	1	-1	-1	-1	-1	-1	-1	-1	-1	-1	-1	-1	-1	-1	-1	-1	1	1	-1	-1	-1	-1	-1	1
Scaffold_7;HRSCAF_287_22312880	3	22312880	1	-1	-1	1	-1	-1	1	1	-1	1	1	1	1	-1	1	-1	1	1	-1	-1	1	1	-1	-1	-1	-1	-1	1	1	1	1	-1	1	0	0	-1	1	1	1	-1	-1	-1	1	-1	1	1	-1
Scaffold_7;HRSCAF_287_22937633	3	22937633	-1	1	-1	-1	1	1	-1	-1	1	-1	-1	-1	-1	-1	-1	1	-1	-1	-1	-1	-1	-1	1	-1	1	1	1	-1	-1	-1	-1	1	-1	0	0	1	-1	-1	-1	-1	-1	1	-1	1	-1	-1	-1
Scaffold_7;HRSCAF_287_23298648	3	23298648	-1	-1	-1	-1	-1	-1	-1	-1	-1	-1	1	-1	-1	-1	-1	-1	1	0	-1	-1	-1	-1	-1	1	-1	-1	-1	-1	-1	-1	-1	-1	-1	-1	-1	-1	-1	-1	-1	-1	-1	-1	-1	-1	-1	-1	-1
Scaffold_7;HRSCAF_287_23326627	3	23326627	-1	-1	-1	-1	-1	-1	1	-1	-1	1	-1	1	-1	-1	1	-1	-1	-1	-1	-1	1	-1	-1	-1	-1	-1	-1	1	-1	1	1	-1	1	0	0	-1	1	1	-1	-1	-1	-1	1	-1	1	1	-1
Scaffold_7;HRSCAF_287_23470166	3	23470166	1	-1	-1	1	-1	-1	-1	-1	-1	-1	-1	-1	1	-1	-1	-1	-1	-1	-1	-1	-1	0	-1	-1	-1	-1	-1	-1	1	-1	-1	1	-1	-1	-1	-1	-1	-1	1	-1	-1	-1	-1	-1	-1	-1	-1
Scaffold_7;HRSCAF_287_23492486	3	23492486	-1	1	-1	-1	1	1	1	1	1	1	1	1	-1	-1	1	1	1	-1	-1	-1	1	1	1	1	1	1	1	1	-1	1	1	1	1	1	1	1	1	1	-1	-1	-1	1	1	1	1	1	-1
Scaffold_7;HRSCAF_287_23563814	3	23563814	-1	1	1	-1	1	1	1	1	1	1	1	1	-1	1	1	1	1	1	1	1	1	1	1	1	1	1	1	1	-1	1	1	1	1	1	1	1	1	1	-1	1	1	1	1	1	1	1	1
Scaffold_7;HRSCAF_287_23563843	3	23563843	-1	-1	-1	-1	-1	-1	-1	-1	-1	-1	-1	-1	-1	-1	-1	-1	-1	-1	-1	-1	-1	-1	-1	-1	-1	-1	-1	-1	-1	-1	-1	-1	-1	-1	-1	-1	-1	-1	-1	-1	-1	-1	-1	-1	-1	-1	-1
Scaffold_7;HRSCAF_287_23854034	3	23854034	-1	-1	-1	-1	-1	-1	-1	-1	-1	-1	-1	-1	-1	-1	-1	-1	-1	-1	-1	-1	-1	-1	-1	-1	-1	-1	-1	-1	-1	-1	-1	-1	-1	-1	-1	-1	-1	-1	-1	-1	-1	-1	-1	-1	-1	-1	-1
Scaffold_7;HRSCAF_287_23951348	3	23951348	-1	1	-1	-1	1	1	-1	1	1	-1	-1	-1	-1	-1	-1	1	-1	-1	-1	-1	-1	1	1	-1	1	1	1	-1	-1	-1	-1	1	-1	0	0	1	-1	-1	-1	-1	-1	1	-1	1	-1	-1	-1
Scaffold_7;HRSCAF_287_24013897	3	24013897	1	1	-1	1	1	1	-1	1	1	-1	-1	-1	1	1	-1	1	-1	0	-1	-1	-1	1	1	-1	1	1	1	-1	1	-1	-1	1	-1	0	0	1	-1	-1	1	1	1	1	-1	1	-1	-1	1
Scaffold_7;HRSCAF_287_24263082	3	24263082	-1	-1	-1	-1	1	1	-1	-1	1	-1	-1	-1	-1	1	-1	1	-1	-1	-1	-1	-1	-1	1	-1	1	1	1	-1	-1	-1	-1	1	-1	0	0	1	-1	-1	-1	1	1	-1	-1	1	-1	-1	1
Scaffold_7;HRSCAF_287_24288349	3	24288349	-1	-1	-1	-1	-1	-1	-1	-1	-1	-1	-1	-1	-1	-1	-1	-1	-1	-1	-1	-1	-1	-1	-1	-1	-1	-1	-1	-1	-1	-1	-1	-1	-1	-1	-1	-1	-1	-1	-1	-1	-1	-1	-1	-1	-1	-1	-1
Scaffold_7;HRSCAF_287_24298487	3	24298487	1	-1	1	1	-1	-1	-1	-1	-1	-1	1	-1	1	-1	-1	-1	1	1	1	1	-1	-1	-1	-1	-1	-1	-1	-1	1	-1	-1	-1	-1	-1	-1	-1	-1	-1	1	-1	-1	1	-1	-1	-1	-1	-1
Scaffold_7;HRSCAF_287_24298513	3	24298513	1	-1	1	1	-1	-1	-1	-1	-1	-1	1	-1	1	-1	-1	-1	1	1	1	1	-1	-1	-1	-1	-1	-1	-1	-1	1	-1	-1	-1	-1	-1	-1	-1	-1	-1	1	-1	-1	1	-1	-1	-1	-1	-1
Scaffold_7;HRSCAF_287_24410864	3	24410864	-1	-1	-1	-1	-1	-1	-1	-1	-1	-1	-1	-1	-1	-1	-1	-1	-1	-1	-1	-1	-1	-1	-1	-1	-1	-1	-1	-1	-1	-1	-1	-1	-1	-1	-1	-1	-1	-1	-1	-1	-1	-1	-1	-1	-1	-1	-1
Scaffold_7;HRSCAF_287_24517601	3	24517601	-1	-1	-1	-1	1	1	-1	-1	1	-1	-1	-1	-1	1	-1	1	-1	-1	-1	-1	-1	-1	1	-1	1	1	1	-1	-1	-1	-1	1	-1	0	0	1	-1	-1	-1	1	1	-1	-1	1	-1	-1	1
Scaffold_7;HRSCAF_287_25428641	3	25428641	-1	1	-1	-1	1	1	-1	-1	1	-1	1	-1	-1	1	-1	1	1	0	-1	-1	-1	-1	1	-1	1	1	1	-1	-1	-1	-1	1	-1	0	0	1	-1	-1	-1	1	1	-1	-1	1	-1	-1	1
Scaffold_7;HRSCAF_287_26078893	3	26078893	-1	1	1	-1	-1	-1	-1	-1	-1	-1	1	-1	-1	-1	-1	-1	1	0	1	1	-1	-1	-1	-1	-1	-1	-1	-1	-1	-1	-1	-1	-1	-1	-1	-1	-1	-1	-1	-1	-1	1	-1	-1	-1	-1	-1
Scaffold_7;HRSCAF_287_26210242	3	26210242	-1	-1	-1	-1	-1	-1	1	-1	-1	1	-1	1	-1	-1	1	-1	-1	-1	-1	-1	1	-1	-1	-1	-1	-1	-1	1	-1	1	1	-1	1	0	-1	-1	1	1	-1	-1	-1	-1	1	-1	1	1	-1
Scaffold_7;HRSCAF_287_26388029	3	26388029	-1	1	1	-1	-1	-1	1	1	-1	1	-1	1	-1	-1	1	-1	-1	-1	1	1	1	1	-1	-1	-1	-1	-1	1	-1	1	1	-1	1	0	-1	-1	1	1	-1	-1	-1	1	1	-1	1	1	-1
Scaffold_7;HRSCAF_287_26398178	3	26398178	-1	-1	-1	-1	-1	-1	-1	-1	-1	-1	1	-1	-1	-1	-1	-1	1	0	-1	-1	-1	-1	-1	1	-1	-1	-1	-1	-1	-1	-1	-1	-1	-1	-1	-1	-1	-1	-1	-1	-1	-1	-1	-1	-1	-1	-1
Scaffold_7;HRSCAF_287_26483269	3	26483269	-1	-1	1	-1	-1	-1	-1	1	-1	0	-1	-1	-1	-1	-1	-1	-1	-1	1	1	-1	1	-1	1	-1	-1	-1	-1	-1	-1	-1	-1	-1	-1	-1	-1	-1	-1	-1	-1	-1	1	-1	-1	-1	-1	-1
Scaffold_7;HRSCAF_287_26781612	3	26781612	-1	-1	-1	-1	-1	-1	-1	-1	-1	-1	-1	-1	-1	-1	-1	-1	-1	-1	-1	-1	-1	-1	-1	0	-1	-1	-1	-1	-1	-1	-1	-1	-1	-1	-1	-1	-1	-1	-1	-1	-1	-1	-1	-1	-1	-1	-1
Scaffold_7;HRSCAF_287_26912277	3	26912277	-1	-1	1	-1	1	1	-1	1	1	-1	1	-1	-1	1	-1	1	1	0	1	1	-1	1	-1	1	1	1	1	-1	-1	-1	-1	1	-1	-1	1	1	-1	-1	-1	1	1	1	-1	1	-1	-1	1
Scaffold_7;HRSCAF_287_26966565	3	26966565	-1	-1	-1	-1	-1	-1	-1	1	-1	-1	-1	-1	-1	-1	-1	-1	-1	-1	-1	-1	-1	1	-1	1	-1	-1	-1	-1	-1	-1	-1	-1	-1	-1	-1	-1	-1	-1	-1	-1	-1	-1	-1	-1	-1	-1	-1
Scaffold_7;HRSCAF_287_26974815	3	26974815	-1	-1	-1	-1	-1	-1	-1	-1	-1	-1	-1	-1	-1	-1	-1	-1	-1	-1	-1	-1	-1	-1	-1	-1	-1	-1	-1	-1	-1	-1	-1	-1	-1	-1	-1	-1	-1	-1	-1	-1	-1	-1	-1	-1	-1	-1	-1
Scaffold_7;HRSCAF_287_27053498	3	27053498	-1	-1	-1	-1	-1	-1	-1	1	-1	-1	-1	-1	-1	-1	-1	-1	-1	-1	-1	-1	-1	1	-1	-1	-1	-1	-1	-1	-1	-1	-1	-1	-1	-1	-1	-1	-1	-1	-1	-1	-1	-1	-1	-1	-1	-1	-1
Scaffold_7;HRSCAF_287_27539694	3	27539694	-1	-1	-1	-1	-1	-1	1	1	-1	1	-1	1	-1	-1	1	-1	-1	-1	-1	-1	1	1	-1	-1	-1	-1	-1	1	-1	1	1	-1	1	0	-1	-1	1	1	-1	-1	-1	-1	1	-1	1	1	-1
Scaffold_7;HRSCAF_287_27539718	3	27539718	-1	-1	-1	-1	0	-1	-1	-1	-1	-1	-1	-1	-1	-1	-1	-1	-1	-1	-1	-1	-1	-1	-1	1	-1	-1	-1	-1	-1	-1	-1	-1	-1	-1	-1	-1	-1	-1	-1	-1	-1	-1	-1	-1	-1	-1	-1
Scaffold_7;HRSCAF_287_27725233	3	27725233	-1	-1	-1	-1	-1	-1	-1	-1	-1	-1	-1	-1	-1	-1	-1	-1	-1	-1	-1	-1	-1	-1	-1	1	-1	-1	-1	-1	-1	-1	-1	-1	-1	-1	-1	-1	-1	-1	-1	-1	-1	-1	-1	-1	-1	-1	-1
Scaffold_7;HRSCAF_287_27878509	3	27878509	-1	1	1	-1	1	1	1	1	1	1	-1	1	-1	1	1	1	-1	-1	1	1	1	1	-1	-1	1	1	1	1	-1	1	1	1	1	0	1	1	1	1	-1	1	1	1	1	1	1	1	1
Scaffold_7;HRSCAF_287_28015710	3	28015710	-1	-1	1	-1	0	-1	-1	-1	0	-1	-1	-1	-1	-1	-1	-1	-1	-1	1	1	-1	-1	-1	-1	-1	-1	-1	-1	-1	-1	-1	0	-1	-1	-1	-1	-1	-1	-1	-1	-1	0	-1	-1	-1	-1	-1
Scaffold_7;HRSCAF_287_28015729	3	28015729	1	1	-1	1	-1	-1	-1	1	-1	-1	1	-1	1	-1	-1	-1	1	1	-1	-1	-1	1	1	1	-1	-1	-1	-1	1	-1	-1	-1	-1	1	0	-1	-1	-1	1	-1	-1	-1	-1	-1	-1	-1	-1
Scaffold_7;HRSCAF_287_28041928	3	28041928	1	-1	-1	1	-1	-1	-1	-1	-1	-1	-1	-1	1	-1	-1	-1	0	1	-1	-1	-1	-1	1	-1	-1	-1	-1	-1	1	-1	-1	-1	-1	0	-1	-1	-1	-1	1	-1	-1	-1	-1	-1	-1	-1	-1
Scaffold_7;HRSCAF_287_28583894	3	28583894	-1	-1	1	-1	0	-1	-1	-1	1	-1	-1	-1	-1	-1	-1	-1	-1	0	-1	0	0	0	0	-1	1	-1	-1	-1	-1	-1	-1	-1	0	-1	-1	0	0	-1	-1	-1	-1	-1	-1	-1	-1	-1	0
Scaffold_7;HRSCAF_287_28997478	3	28997478	-1	-1	-1	-1	1	1	-1	-1	-1	-1	-1	-1	-1	1	1	1	-1	-1	-1	-1	-1	-1	-1	-1	1	1	1	-1	-1	-1	-1	-1	-1	-1	-1	-1	-1	-1	-1	-1	-1	-1	-1	1	-1	-1	-1
Scaffold_7;HRSCAF_287_28997500	3	28997500	-1	-1	-1	-1	1	1	-1	-1	-1	-1	-1	-1	-1	1	1	1	-1	-1	-1	-1	-1	-1	-1	-1	1	1	1	-1	-1	-1	-1	-1	-1	-1	-1	-1	-1	-1	-1	-1	-1	-1	-1	1	-1	-1	-1
Scaffold_7;HRSCAF_287_28997534	3	28997534	-1	-1	-1	-1	-1	-1	-1	-1	-1	-1	-1	-1	-1	-1	-1	-1	-1	-1	-1	-1	-1	-1	-1	-1	-1	-1	-1	-1	-1	-1	-1	-1	-1	-1	-1	-1	-1	-1	-1	-1	-1	-1	-1	-1	-1	-1	-1
Scaffold_7;HRSCAF_287_29587187	3	29587187	-1	1	1	-1	1	1	1	1	1	1	-1	1	-1	1	-1	1	-1	-1	1	1	1	0	-1	-1	1	1	1	1	-1	1	1	1	1	0	0	1	1	1	-1	1	1	1	1	0	1	1	1
Scaffold_7;HRSCAF_287_29827411	3	29827411	-1	-1	-1	-1	-1	-1	-1	-1	-1	-1	-1	-1	-1	-1	-1	-1	-1	-1	-1	-1	-1	-1	-1	-1	-1	-1	-1	-1	-1	-1	-1	-1	-1	-1	-1	-1	-1	-1	-1	-1	-1	-1	-1	-1	-1	-1	-1
Scaffold_7;HRSCAF_287_29939573	3	29939573	-1	-1	1	-1	-1	-1	-1	-1	-1	-1	-1	-1	-1	-1	-1	-1	-1	-1	1	1	-1	-1	-1	-1	-1	-1	-1	-1	-1	-1	-1	-1	-1	-1	-1	-1	-1	-1	-1	-1	-1	1	-1	-1	-1	-1	-1
Scaffold_7;HRSCAF_287_31007250	3	31007250	-1	-1	-1	-1	-1	-1	-1	-1	-1	-1	-1	-1	-1	-1	-1	-1	-1	-1	-1	-1	-1	-1	-1	-1	-1	-1	-1	-1	-1	-1	-1	-1	-1	-1	-1	-1	-1	-1	-1	-1	-1	-1	-1	-1	-1	-1	-1
Scaffold_7;HRSCAF_287_31238469	3	31238469	1	-1	-1	1	1	1	-1	-1	1	-1	-1	-1	1	1	-1	1	-1	-1	-1	-1	-1	1	1	-1	1	1	1	1	1	-1	-1	-1	-1	0	-1	-1	-1	-1	1	-1	1	-1	-1	1	-1	-1	-1
Scaffold_7;HRSCAF_287_31246792	3	31246792	-1	1	-1	-1	-1	-1	1	1	-1	1	1	1	-1	-1	1	-1	1	1	-1	-1	1	-1	-1	1	-1	-1	-1	-1	-1	1	1	1	1	0	1	1	1	1	-1	1	-1	-1	1	-1	1	1	1
Scaffold_7;HRSCAF_287_31362339	3	31362339	-1	-1	1	-1	-1	-1	-1	-1	-1	-1	-1	-1	-1	-1	-1	-1	-1	-1	1	1	-1	-1	-1	-1	-1	-1	-1	-1	-1	-1	-1	-1	-1	-1	-1	-1	-1	-1	0	-1	-1	1	-1	-1	-1	-1	-1
Scaffold_7;HRSCAF_287_31680400	3	31680400	-1	-1	-1	-1	-1	-1	-1	1	-1	-1	-1	-1	-1	-1	-1	-1	-1	-1	-1	-1	-1	-1	-1	-1	-1	-1	-1	-1	-1	-1	-1	-1	-1	-1	-1	-1	-1	-1	-1	-1	-1	-1	-1	-1	-1	-1	-1
Scaffold_7;HRSCAF_287_31853627	3	31853627	1	1	1	1	-1	-1	-1	1	1	-1	-1	-1	1	-1	-1	-1	-1	-1	1	1	-1	1	1	1	-1	-1	-1	1	1	-1	-1	1	-1	0	1	1	-1	-1	1	1	-1	1	-1	-1	-1	-1	1
Scaffold_7;HRSCAF_287_32042923	3	32042923	-1	-1	1	-1	-1	-1	-1	-1	-1	-1	-1	-1	-1	-1	-1	-1	-1	-1	1	1	-1	-1	-1	1	-1	-1	-1	-1	-1	-1	-1	-1	-1	-1	-1	-1	-1	-1	-1	-1	-1	-1	-1	-1	-1	-1	-1
Scaffold_7;HRSCAF_287_32042957	3	32042957	1	1	-1	1	1	1	-1	1	1	-1	-1	-1	1	1	-1	1	-1	-1	-1	-1	-1	1	1	-1	1	1	1	1	1	-1	-1	1	-1	0	1	1	-1	-1	1	1	1	1	-1	1	-1	-1	1
Scaffold_7;HRSCAF_287_32129323	3	32129323	-1	-1	-1	-1	-1	-1	-1	-1	-1	-1	-1	-1	-1	-1	-1	-1	-1	-1	-1	-1	-1	-1	-1	-1	-1	-1	-1	-1	-1	-1	-1	-1	-1	-1	-1	-1	-1	-1	-1	-1	-1	-1	-1	-1	-1	-1	-1
Scaffold_7;HRSCAF_287_32189109	3	32189109	-1	-1	-1	-1	-1	1	-1	1	-1	-1	-1	-1	-1	1	-1	1	-1	-1	-1	-1	-1	-1	-1	1	1	1	1	-1	-1	-1	-1	-1	-1	-1	-1	-1	-1	-1	-1	-1	1	-1	-1	1	-1	-1	1
Scaffold_7;HRSCAF_287_33068689	3	33068689	0	0	0	-1	0	0	-1	-1	0	-1	0	0	0	0	0	0	0	-1	-1	0	-1	-1	0	0	0	-1	0	0	0	0	0	0	0	0	0	-1	0	0	0	0	-1	0	0	0	0	0	0
Scaffold_7;HRSCAF_287_33174324	3	33174324	1	1	1	1	1	-1	1	-1	-1	1	1	1	1	-1	1	-1	1	1	1	1	1	1	1	1	-1	-1	-1	-1	1	1	1	-1	1	1	1	-1	1	1	-1	-1	-1	1	1	-1	1	1	-1
Scaffold_7;HRSCAF_287_33502359	3	33502359	-1	-1	-1	-1	-1	1	-1	-1	1	-1	1	-1	-1	1	1	1	1	1	-1	-1	-1	-1	-1	-1	1	1	1	1	-1	-1	-1	1	-1	-1	-1	1	-1	-1	1	1	1	-1	-1	1	-1	-1	1
Scaffold_7;HRSCAF_287_33600708	3	33600708	1	-1	-1	1	1	-1	-1	-1	-1	-1	-1	-1	1	-1	-1	-1	-1	-1	-1	-1	-1	1	1	1	-1	-1	-1	-1	1	-1	-1	-1	-1	0	-1	-1	-1	-1	-1	-1	-1	1	-1	-1	-1	-1	-1
Scaffold_7;HRSCAF_287_33915901	3	33915901	-1	-1	-1	-1	-1	-1	-1	-1	-1	-1	-1	-1	-1	-1	-1	-1	-1	-1	-1	-1	-1	-1	-1	-1	-1	-1	-1	-1	-1	-1	-1	-1	-1	-1	-1	-1	-1	-1	-1	-1	-1	-1	-1	-1	-1	-1	-1
Scaffold_7;HRSCAF_287_34079594	3	34079594	1	-1	-1	1	1	1	1	1	1	1	1	1	1	1	1	1	1	1	-1	-1	1	1	1	-1	1	1	1	1	1	1	1	1	1	1	1	1	1	1	1	1	1	-1	1	1	1	1	1
Scaffold_7;HRSCAF_287_34414702	3	34414702	1	1	1	1	1	-1	1	-1	-1	1	-1	1	1	-1	-1	-1	-1	-1	1	1	1	1	1	-1	-1	-1	-1	-1	1	1	1	1	1	0	1	1	1	1	-1	1	-1	1	1	-1	1	1	-1
Scaffold_7;HRSCAF_287_34430183	3	34430183	-1	-1	-1	-1	-1	-1	-1	-1	-1	-1	-1	-1	-1	-1	-1	-1	-1	-1	-1	-1	-1	-1	-1	1	-1	-1	-1	-1	-1	-1	-1	-1	-1	-1	-1	-1	-1	-1	-1	-1	-1	-1	-1	-1	-1	-1	-1
Scaffold_7;HRSCAF_287_34900918	3	34900918	-1	-1	-1	-1	-1	-1	1	-1	-1	0	-1	1	-1	-1	-1	-1	-1	-1	-1	-1	1	-1	-1	-1	-1	-1	-1	-1	-1	1	1	-1	1	0	1	-1	1	1	-1	-1	-1	-1	1	-1	1	1	-1
Scaffold_7;HRSCAF_287_35108466	3	35108466	-1	-1	-1	-1	-1	-1	1	-1	-1	1	-1	1	-1	-1	-1	-1	-1	-1	-1	-1	1	-1	-1	-1	-1	-1	-1	-1	-1	1	1	-1	1	0	1	-1	1	1	-1	-1	-1	-1	1	-1	1	1	-1
Scaffold_7;HRSCAF_287_36009301	3	36009301	-1	1	1	-1	-1	-1	-1	1	-1	0	-1	-1	-1	-1	-1	-1	-1	-1	1	1	-1	-1	-1	-1	-1	-1	-1	-1	-1	-1	-1	-1	-1	-1	-1	-1	-1	-1	-1	-1	-1	1	-1	-1	-1	-1	-1
Scaffold_7;HRSCAF_287_37309069	3	37309069	-1	-1	1	-1	-1	1	-1	1	1	-1	-1	-1	-1	1	-1	1	-1	-1	1	1	-1	1	-1	1	1	1	1	1	-1	-1	-1	-1	-1	-1	-1	-1	-1	-1	1	1	1	1	-1	1	-1	-1	1
Scaffold_7;HRSCAF_287_37590516	3	37590516	-1	-1	-1	-1	-1	-1	-1	-1	-1	-1	1	-1	-1	-1	1	-1	1	1	-1	-1	-1	-1	-1	-1	-1	-1	-1	-1	-1	-1	-1	-1	-1	-1	-1	-1	-1	-1	-1	-1	-1	-1	-1	-1	-1	-1	-1
Scaffold_7;HRSCAF_287_37603191	3	37603191	1	1	-1	1	0	-1	1	-1	-1	1	-1	1	1	-1	-1	-1	-1	-1	-1	-1	1	-1	1	1	-1	-1	-1	-1	1	1	1	1	1	1	1	0	1	1	-1	-1	-1	-1	1	-1	0	1	-1
Scaffold_7;HRSCAF_287_38620302	3	38620302	-1	-1	-1	-1	-1	-1	-1	-1	-1	-1	-1	-1	-1	-1	-1	-1	-1	-1	-1	-1	-1	-1	-1	1	-1	-1	-1	-1	-1	-1	-1	-1	-1	-1	-1	-1	-1	-1	-1	-1	-1	-1	-1	-1	-1	-1	-1
Scaffold_7;HRSCAF_287_38620326	3	38620326	1	1	1	1	1	-1	-1	1	-1	-1	0	-1	1	-1	1	-1	1	1	1	1	-1	-1	1	-1	-1	-1	-1	-1	1	-1	1	1	-1	0	-1	1	-1	-1	-1	-1	-1	1	-1	-1	-1	1	-1
Scaffold_7;HRSCAF_287_38630052	3	38630052	-1	1	1	-1	-1	1	1	-1	1	1	-1	1	-1	0	-1	1	-1	-1	1	1	1	1	-1	0	1	1	1	1	-1	1	-1	-1	1	0	1	-1	0	1	1	1	1	1	1	1	1	-1	1
Scaffold_7;HRSCAF_287_38673241	3	38673241	-1	1	1	-1	-1	1	-1	-1	1	-1	-1	-1	-1	1	-1	1	-1	-1	1	1	-1	1	-1	1	1	1	1	0	-1	-1	-1	-1	-1	-1	-1	-1	-1	-1	1	1	1	1	-1	1	-1	-1	1
Scaffold_7;HRSCAF_287_38842073	3	38842073	-1	-1	-1	-1	-1	-1	-1	-1	-1	-1	-1	-1	-1	-1	-1	-1	-1	-1	-1	-1	-1	-1	-1	-1	-1	-1	-1	-1	-1	-1	-1	-1	-1	-1	-1	0	-1	-1	-1	-1	-1	-1	-1	-1	-1	-1	-1
Scaffold_7;HRSCAF_287_38853958	3	38853958	-1	0	-1	-1	-1	1	-1	-1	1	1	-1	-1	-1	1	-1	1	-1	-1	-1	-1	-1	-1	-1	-1	1	1	1	1	-1	-1	-1	-1	-1	-1	-1	-1	-1	-1	1	1	1	-1	-1	1	-1	-1	1
Scaffold_7;HRSCAF_287_38908531	3	38908531	-1	-1	-1	-1	-1	-1	-1	1	-1	-1	1	-1	-1	-1	1	-1	1	1	-1	-1	-1	-1	-1	-1	-1	-1	-1	-1	-1	-1	-1	-1	-1	-1	-1	-1	-1	-1	-1	-1	-1	-1	-1	-1	-1	-1	-1
Scaffold_7;HRSCAF_287_38908596	3	38908596	-1	-1	-1	-1	-1	1	1	-1	1	1	-1	1	-1	1	-1	1	-1	-1	-1	-1	1	1	-1	-1	1	1	1	1	-1	1	-1	1	1	0	1	-1	1	1	1	1	1	-1	1	1	1	1	1
Scaffold_7;HRSCAF_287_39008017	3	39008017	-1	-1	-1	-1	-1	-1	-1	-1	-1	-1	-1	-1	-1	-1	-1	-1	-1	-1	-1	-1	-1	-1	-1	-1	-1	-1	-1	-1	-1	-1	-1	-1	-1	-1	-1	-1	-1	-1	-1	-1	-1	-1	-1	-1	-1	-1	-1
Scaffold_7;HRSCAF_287_39008090	3	39008090	1	-1	-1	1	1	-1	-1	-1	-1	-1	1	-1	1	-1	1	-1	1	1	-1	-1	-1	-1	1	1	-1	-1	-1	-1	1	-1	1	-1	-1	0	-1	1	-1	-1	-1	-1	-1	-1	-1	-1	-1	1	-1
Scaffold_7;HRSCAF_287_39046096	3	39046096	-1	-1	0	-1	-1	1	1	0	0	1	-1	0	-1	1	-1	1	-1	-1	-1	-1	1	-1	-1	-1	1	1	1	1	-1	1	-1	1	1	0	1	-1	1	1	1	1	1	-1	1	1	1	-1	1
Scaffold_7;HRSCAF_287_39099829	3	39099829	-1	-1	-1	-1	-1	-1	-1	-1	-1	-1	-1	-1	-1	-1	-1	-1	-1	-1	-1	-1	-1	-1	-1	1	-1	-1	-1	-1	-1	-1	-1	-1	-1	-1	-1	-1	-1	-1	-1	-1	-1	-1	-1	-1	-1	-1	-1
Scaffold_7;HRSCAF_287_39448790	3	39448790	-1	-1	-1	-1	-1	-1	-1	1	-1	-1	-1	-1	-1	-1	-1	-1	-1	-1	-1	-1	-1	-1	-1	-1	-1	-1	-1	-1	-1	-1	-1	-1	-1	-1	-1	-1	-1	-1	-1	-1	-1	-1	-1	-1	-1	1	-1
Scaffold_7;HRSCAF_287_39759825	3	39759825	-1	-1	-1	-1	-1	1	-1	-1	1	-1	-1	-1	-1	1	-1	1	-1	-1	-1	-1	-1	-1	-1	-1	1	1	1	1	-1	-1	-1	-1	-1	-1	-1	-1	-1	-1	1	1	1	-1	-1	1	-1	-1	1
Scaffold_7;HRSCAF_287_40121812	3	40121812	-1	-1	-1	-1	-1	-1	-1	-1	-1	-1	-1	-1	-1	-1	-1	-1	-1	-1	-1	-1	-1	-1	-1	-1	-1	-1	-1	-1	-1	-1	-1	-1	-1	-1	-1	-1	-1	-1	-1	-1	-1	-1	-1	-1	-1	-1	-1
Scaffold_7;HRSCAF_287_40814234	3	40814234	-1	-1	-1	-1	-1	-1	-1	-1	-1	-1	-1	-1	-1	-1	-1	-1	-1	-1	-1	-1	-1	-1	-1	-1	-1	-1	-1	-1	-1	-1	-1	-1	-1	-1	-1	-1	-1	-1	-1	-1	-1	-1	-1	-1	-1	-1	-1
Scaffold_7;HRSCAF_287_40935498	3	40935498	-1	1	1	-1	-1	1	-1	-1	1	-1	-1	-1	-1	1	-1	1	-1	-1	1	1	-1	-1	-1	-1	0	1	1	1	-1	-1	-1	-1	-1	-1	-1	-1	-1	-1	1	0	1	1	-1	1	-1	-1	1
Scaffold_7;HRSCAF_287_41274858	3	41274858	-1	-1	-1	-1	-1	-1	-1	-1	-1	-1	0	-1	-1	-1	-1	-1	-1	-1	-1	-1	-1	-1	-1	-1	-1	-1	-1	-1	-1	-1	1	-1	-1	0	-1	1	-1	-1	-1	-1	-1	-1	-1	-1	-1	-1	-1
Scaffold_7;HRSCAF_287_41274935	3	41274935	-1	-1	-1	-1	-1	-1	-1	-1	-1	-1	-1	-1	-1	-1	-1	-1	-1	-1	-1	-1	-1	-1	-1	-1	-1	-1	-1	-1	-1	-1	-1	-1	-1	-1	-1	-1	-1	-1	-1	-1	-1	-1	-1	-1	-1	-1	-1
Scaffold_7;HRSCAF_287_41574854	3	41574854	-1	-1	-1	-1	-1	1	-1	-1	1	-1	-1	-1	-1	1	0	1	-1	-1	-1	-1	-1	-1	-1	-1	1	1	1	1	-1	-1	-1	-1	-1	-1	-1	-1	-1	-1	1	0	1	-1	-1	1	-1	-1	1
Scaffold_7;HRSCAF_287_41574880	3	41574880	-1	-1	-1	-1	-1	-1	-1	-1	-1	0	-1	-1	-1	-1	-1	-1	-1	-1	-1	-1	-1	-1	-1	-1	-1	-1	-1	-1	-1	-1	-1	-1	-1	-1	-1	-1	-1	-1	-1	-1	-1	-1	-1	-1	-1	-1	-1
Scaffold_7;HRSCAF_287_41922066	3	41922066	-1	-1	-1	-1	-1	1	-1	-1	1	-1	-1	-1	-1	1	-1	1	-1	-1	-1	-1	-1	-1	-1	-1	1	1	1	1	-1	-1	-1	-1	-1	-1	-1	-1	-1	-1	1	1	1	-1	-1	1	-1	1	1
Scaffold_7;HRSCAF_287_42344224	3	42344224	-1	-1	-1	-1	-1	-1	-1	1	1	0	1	-1	-1	1	1	1	1	1	-1	-1	-1	-1	-1	-1	-1	-1	-1	-1	-1	-1	-1	-1	-1	-1	-1	-1	-1	-1	1	1	1	-1	-1	1	-1	1	1
Scaffold_7;HRSCAF_287_42648378	3	42648378	-1	-1	-1	-1	-1	-1	-1	1	1	-1	-1	-1	-1	1	-1	1	-1	-1	-1	-1	-1	-1	-1	-1	-1	-1	-1	-1	-1	-1	-1	-1	-1	-1	-1	-1	-1	-1	1	1	1	-1	-1	1	-1	-1	1
Scaffold_7;HRSCAF_287_43073548	3	43073548	-1	1	1	-1	-1	1	-1	-1	-1	-1	1	-1	-1	-1	1	-1	1	1	1	1	-1	1	-1	-1	1	1	1	-1	-1	1	1	-1	-1	-1	-1	1	-1	-1	-1	-1	-1	1	-1	-1	-1	1	-1
Scaffold_7;HRSCAF_287_43073608	3	43073608	-1	1	1	-1	-1	1	-1	-1	-1	-1	-1	-1	-1	-1	-1	-1	-1	-1	1	1	-1	1	-1	-1	1	1	1	-1	-1	-1	-1	-1	-1	-1	-1	-1	-1	-1	-1	-1	-1	1	-1	-1	-1	-1	-1
Scaffold_7;HRSCAF_287_43385163	3	43385163	-1	-1	-1	-1	-1	-1	-1	-1	-1	-1	-1	-1	-1	-1	-1	-1	-1	-1	-1	-1	-1	-1	-1	-1	-1	-1	-1	-1	-1	-1	-1	-1	-1	-1	-1	-1	-1	-1	-1	-1	-1	-1	-1	-1	-1	-1	-1
Scaffold_7;HRSCAF_287_44689784	3	44689784	-1	-1	-1	-1	-1	-1	-1	-1	-1	-1	-1	-1	-1	-1	-1	-1	-1	-1	-1	-1	-1	-1	-1	-1	-1	-1	-1	-1	-1	-1	-1	-1	-1	-1	-1	-1	-1	-1	-1	-1	-1	-1	0	-1	-1	-1	-1
Scaffold_7;HRSCAF_287_44845590	3	44845590	-1	-1	-1	-1	-1	-1	1	-1	-1	1	-1	1	-1	-1	-1	-1	-1	-1	-1	1	1	-1	-1	1	-1	-1	-1	1	1	1	1	1	1	0	1	1	-1	1	-1	-1	-1	-1	1	-1	1	-1	-1
Scaffold_7;HRSCAF_287_45600789	3	45600789	-1	-1	-1	-1	-1	-1	-1	-1	-1	-1	-1	-1	-1	-1	-1	-1	-1	-1	-1	-1	-1	-1	-1	-1	-1	-1	-1	-1	-1	-1	-1	-1	-1	-1	-1	-1	-1	-1	-1	-1	-1	-1	-1	-1	-1	1	-1
Scaffold_7;HRSCAF_287_46235698	3	46235698	-1	-1	-1	-1	-1	-1	-1	-1	-1	-1	1	-1	-1	-1	1	-1	1	1	-1	-1	-1	-1	-1	-1	-1	-1	-1	-1	-1	-1	-1	-1	-1	-1	-1	-1	-1	-1	-1	-1	-1	-1	-1	-1	-1	-1	-1
Scaffold_7;HRSCAF_287_48129726	3	48129726	-1	-1	-1	-1	-1	-1	-1	1	-1	-1	-1	-1	-1	-1	-1	-1	-1	-1	-1	-1	-1	1	-1	-1	-1	-1	-1	-1	-1	-1	-1	-1	-1	-1	-1	-1	-1	-1	-1	-1	-1	-1	-1	-1	-1	-1	-1
Scaffold_7;HRSCAF_287_49821809	3	49821809	-1	-1	-1	-1	-1	-1	-1	-1	-1	-1	-1	-1	-1	-1	-1	-1	-1	-1	-1	-1	-1	-1	-1	-1	-1	-1	-1	-1	-1	-1	-1	-1	-1	-1	-1	-1	-1	-1	-1	-1	-1	-1	-1	-1	-1	1	-1
Scaffold_7;HRSCAF_287_50413157	3	50413157	-1	-1	-1	-1	-1	-1	-1	-1	-1	-1	-1	-1	-1	-1	-1	-1	-1	-1	-1	-1	-1	-1	-1	-1	-1	-1	-1	-1	-1	-1	-1	-1	-1	-1	-1	-1	-1	-1	-1	-1	-1	-1	-1	-1	-1	-1	-1
Scaffold_7;HRSCAF_287_50768799	3	50768799	-1	-1	-1	-1	-1	-1	-1	-1	-1	-1	0	-1	-1	-1	1	-1	-1	-1	-1	-1	-1	-1	-1	-1	-1	-1	-1	-1	-1	-1	-1	-1	-1	-1	-1	-1	-1	-1	-1	-1	-1	-1	-1	-1	-1	-1	-1
Scaffold_7;HRSCAF_287_51775122	3	51775122	-1	-1	-1	-1	-1	-1	-1	-1	-1	-1	0	-1	-1	-1	-1	-1	0	1	-1	-1	-1	-1	-1	-1	-1	-1	-1	-1	-1	1	0	-1	-1	-1	-1	-1	0	-1	-1	-1	-1	-1	-1	-1	-1	-1	-1
Scaffold_7;HRSCAF_287_52843305	3	52843305	-1	1	-1	-1	-1	-1	-1	-1	-1	-1	-1	-1	-1	-1	-1	-1	-1	-1	-1	-1	-1	-1	-1	-1	-1	-1	-1	-1	-1	-1	-1	-1	-1	-1	-1	-1	-1	-1	-1	-1	-1	-1	-1	-1	-1	-1	-1
Scaffold_7;HRSCAF_287_52969600	3	52969600	1	-1	1	1	1	1	-1	-1	1	-1	-1	-1	1	1	1	1	-1	-1	1	-1	-1	-1	1	-1	1	1	1	-1	-1	1	1	-1	-1	0	-1	-1	1	-1	1	1	0	1	-1	1	-1	-1	1
Scaffold_7;HRSCAF_287_54976474	3	54976474	-1	-1	-1	-1	-1	-1	-1	-1	-1	-1	-1	-1	-1	-1	-1	-1	-1	-1	-1	-1	-1	-1	-1	-1	-1	-1	-1	-1	-1	-1	-1	-1	-1	-1	-1	-1	-1	-1	-1	-1	-1	-1	-1	-1	-1	-1	-1
Scaffold_7;HRSCAF_287_55256450	3	55256450	-1	1	1	-1	-1	1	-1	-1	-1	-1	-1	-1	-1	-1	-1	-1	-1	-1	1	-1	-1	-1	-1	-1	1	1	1	-1	-1	-1	-1	-1	-1	-1	-1	-1	-1	-1	-1	-1	-1	1	-1	-1	-1	-1	-1
Scaffold_7;HRSCAF_287_56269539	3	56269539	-1	-1	1	-1	-1	1	-1	-1	-1	-1	0	-1	-1	-1	-1	-1	1	1	1	-1	-1	-1	-1	-1	1	1	1	0	-1	-1	-1	-1	-1	-1	-1	-1	-1	-1	-1	-1	-1	1	-1	-1	-1	-1	-1
Scaffold_7;HRSCAF_287_60362380	3	60362380	-1	-1	-1	-1	-1	-1	-1	1	-1	-1	-1	-1	-1	-1	-1	-1	-1	-1	-1	-1	-1	1	-1	-1	-1	-1	-1	-1	-1	-1	-1	-1	-1	-1	-1	-1	-1	-1	-1	-1	-1	-1	-1	-1	-1	1	-1
Scaffold_7;HRSCAF_287_61078877	3	61078877	-1	-1	-1	-1	-1	-1	-1	-1	-1	-1	-1	-1	-1	-1	-1	-1	-1	-1	-1	-1	-1	-1	-1	-1	-1	-1	-1	-1	-1	-1	-1	-1	-1	-1	-1	-1	-1	-1	-1	-1	-1	-1	-1	-1	-1	1	-1
Scaffold_7;HRSCAF_287_61460223	3	61460223	-1	-1	1	-1	-1	1	-1	-1	-1	-1	-1	-1	-1	-1	-1	-1	-1	-1	1	-1	-1	-1	-1	-1	1	1	1	-1	-1	-1	-1	-1	-1	-1	-1	-1	-1	-1	-1	-1	-1	1	-1	-1	-1	1	-1
Scaffold_7;HRSCAF_287_61804136	3	61804136	-1	-1	1	-1	-1	1	-1	-1	-1	-1	-1	-1	-1	-1	-1	-1	-1	-1	1	-1	-1	-1	-1	-1	1	1	1	-1	-1	-1	-1	-1	-1	-1	-1	-1	-1	-1	-1	-1	-1	1	-1	-1	-1	-1	-1
Scaffold_7;HRSCAF_287_62678872	3	62678872	-1	1	-1	-1	-1	-1	-1	-1	-1	-1	-1	-1	-1	-1	-1	-1	-1	-1	-1	-1	-1	-1	-1	-1	-1	-1	-1	-1	-1	-1	-1	-1	-1	-1	-1	-1	-1	-1	-1	-1	-1	-1	-1	-1	-1	1	-1
Scaffold_7;HRSCAF_287_62738473	3	62738473	-1	-1	-1	-1	-1	-1	1	1	-1	1	-1	1	-1	-1	-1	-1	-1	-1	-1	1	1	1	-1	1	-1	-1	-1	1	1	-1	-1	1	1	0	1	1	-1	1	-1	-1	-1	-1	1	-1	1	-1	-1
Scaffold_7;HRSCAF_287_63098522	3	63098522	-1	1	-1	-1	-1	-1	-1	-1	-1	-1	-1	-1	-1	-1	-1	-1	-1	-1	-1	-1	-1	-1	-1	-1	-1	-1	-1	-1	-1	-1	-1	-1	-1	-1	-1	-1	-1	-1	-1	-1	-1	-1	-1	-1	-1	1	-1
Scaffold_7;HRSCAF_287_64553156	3	64553156	-1	-1	0	-1	-1	-1	-1	-1	-1	1	-1	1	-1	-1	-1	-1	-1	-1	-1	1	-1	-1	-1	-1	-1	-1	-1	-1	-1	-1	-1	-1	-1	-1	1	-1	-1	-1	-1	0	-1	-1	-1	-1	-1	-1	0
Scaffold_7;HRSCAF_287_66206935	3	66206935	-1	1	-1	-1	-1	-1	1	-1	-1	0	-1	1	-1	-1	-1	-1	-1	-1	-1	1	1	-1	-1	1	-1	-1	-1	1	1	-1	-1	1	1	0	1	1	-1	1	-1	-1	-1	-1	1	-1	1	-1	-1
Scaffold_7;HRSCAF_287_66637241	3	66637241	1	1	1	1	1	1	-1	1	1	-1	1	-1	1	1	1	1	1	1	1	-1	-1	1	1	-1	1	1	1	-1	-1	1	1	-1	-1	0	-1	-1	1	-1	1	1	1	1	-1	1	-1	1	1
Scaffold_7;HRSCAF_287_66736286	3	66736286	-1	-1	-1	-1	-1	-1	-1	-1	-1	-1	-1	-1	-1	-1	-1	-1	-1	-1	-1	-1	-1	-1	-1	-1	-1	-1	-1	-1	-1	-1	-1	-1	-1	-1	-1	-1	-1	-1	-1	-1	-1	-1	-1	-1	-1	-1	-1
Scaffold_7;HRSCAF_287_67537686	3	67537686	-1	-1	-1	-1	-1	-1	1	-1	-1	1	-1	1	-1	-1	-1	-1	-1	-1	-1	1	1	-1	-1	1	-1	-1	-1	1	1	-1	-1	1	1	0	1	1	-1	1	-1	-1	-1	-1	1	-1	1	1	-1
Scaffold_7;HRSCAF_287_71312165	3	71312165	-1	-1	-1	-1	-1	-1	1	-1	0	1	-1	1	-1	-1	-1	-1	-1	-1	-1	1	-1	-1	-1	1	-1	-1	-1	1	1	-1	-1	1	1	0	1	1	-1	1	-1	-1	-1	-1	1	-1	1	-1	-1
Scaffold_7;HRSCAF_287_71312175	3	71312175	-1	-1	-1	-1	-1	-1	1	-1	0	1	1	1	-1	-1	-1	-1	1	1	-1	1	-1	-1	-1	1	-1	-1	-1	1	1	-1	-1	1	1	0	1	1	-1	1	-1	-1	-1	-1	1	-1	1	-1	-1
Scaffold_7;HRSCAF_287_71717251	3	71717251	-1	-1	-1	-1	-1	-1	1	-1	-1	1	0	1	-1	-1	-1	-1	1	1	-1	1	-1	-1	-1	1	-1	-1	-1	1	1	-1	-1	1	1	0	0	1	-1	1	-1	-1	-1	-1	1	-1	1	-1	-1
Scaffold_7;HRSCAF_287_72656408	3	72656408	-1	-1	-1	-1	-1	-1	1	1	-1	1	-1	1	-1	-1	-1	-1	-1	-1	-1	1	-1	1	-1	1	-1	-1	-1	1	1	-1	-1	1	1	0	1	1	-1	1	-1	-1	-1	-1	1	-1	1	-1	-1
Scaffold_7;HRSCAF_287_73251206	3	73251206	-1	-1	-1	-1	-1	0	-1	1	-1	-1	-1	-1	-1	-1	-1	-1	-1	-1	-1	-1	-1	1	-1	-1	-1	-1	-1	-1	-1	-1	-1	-1	-1	-1	-1	-1	-1	-1	-1	-1	-1	-1	-1	-1	-1	-1	-1
Scaffold_7;HRSCAF_287_74090130	3	74090130	-1	-1	-1	-1	-1	-1	-1	-1	-1	-1	-1	-1	-1	-1	-1	-1	-1	-1	-1	-1	-1	-1	-1	-1	-1	-1	-1	-1	-1	-1	-1	-1	-1	-1	-1	-1	-1	-1	-1	-1	-1	-1	-1	-1	-1	-1	-1
Scaffold_7;HRSCAF_287_74218787	3	74218787	-1	-1	1	-1	-1	-1	-1	-1	1	-1	-1	-1	-1	1	1	1	-1	-1	-1	-1	1	-1	-1	-1	-1	-1	-1	-1	-1	-1	-1	-1	-1	-1	-1	-1	1	-1	0	1	1	1	-1	1	-1	-1	1
Scaffold_7;HRSCAF_287_74972405	3	74972405	-1	0	-1	-1	0	-1	0	-1	-1	-1	-1	-1	0	0	-1	-1	-1	-1	-1	-1	-1	-1	-1	-1	-1	-1	-1	-1	-1	-1	-1	0	-1	-1	-1	-1	-1	-1	0	-1	0	-1	-1	-1	-1	-1	-1
Scaffold_7;HRSCAF_287_74972456	3	74972456	-1	-1	-1	-1	-1	-1	-1	-1	-1	-1	-1	-1	-1	-1	-1	-1	-1	-1	-1	-1	-1	-1	-1	-1	-1	-1	-1	-1	-1	-1	-1	-1	-1	-1	-1	-1	-1	-1	-1	-1	-1	-1	-1	-1	-1	-1	-1
Scaffold_7;HRSCAF_287_76051921	3	76051921	-1	-1	-1	-1	-1	-1	1	-1	-1	1	-1	1	-1	-1	-1	-1	-1	-1	-1	1	-1	-1	-1	1	-1	-1	-1	1	1	-1	-1	1	1	0	1	1	-1	1	-1	-1	-1	-1	1	-1	1	-1	-1
Scaffold_7;HRSCAF_287_77562566	3	77562566	-1	-1	-1	-1	-1	-1	-1	-1	-1	-1	-1	-1	-1	-1	-1	-1	-1	-1	-1	-1	-1	-1	-1	-1	-1	-1	-1	-1	-1	-1	-1	-1	-1	-1	-1	-1	-1	-1	-1	-1	-1	-1	-1	-1	-1	1	-1
Scaffold_7;HRSCAF_287_79904113	3	79904113	-1	-1	-1	-1	-1	-1	-1	-1	-1	-1	-1	-1	-1	-1	-1	-1	-1	-1	-1	-1	-1	-1	-1	-1	-1	-1	-1	-1	-1	-1	-1	-1	-1	-1	-1	-1	-1	-1	-1	-1	-1	-1	-1	-1	-1	1	-1
Scaffold_7;HRSCAF_287_79904167	3	79904167	1	1	1	1	1	1	-1	1	1	-1	-1	-1	1	-1	1	1	-1	-1	1	-1	1	1	1	-1	1	1	1	-1	-1	-1	-1	-1	-1	0	-1	-1	1	-1	1	-1	-1	1	-1	1	-1	1	-1
Scaffold_7;HRSCAF_287_79983221	3	79983221	-1	-1	-1	-1	-1	-1	-1	-1	-1	-1	-1	-1	-1	-1	-1	-1	-1	-1	-1	-1	-1	-1	-1	-1	-1	-1	-1	-1	-1	-1	-1	-1	-1	-1	-1	-1	-1	-1	-1	-1	-1	-1	-1	-1	-1	-1	-1
Scaffold_7;HRSCAF_287_84123485	3	84123485	-1	-1	-1	0	-1	-1	-1	-1	0	0	0	-1	0	0	-1	-1	-1	-1	0	-1	-1	-1	0	-1	-1	-1	-1	0	-1	0	-1	0	-1	-1	-1	-1	-1	0	-1	-1	0	-1	-1	-1	-1	-1	-1
Scaffold_7;HRSCAF_287_87715790	3	87715790	1	1	1	1	1	1	1	0	1	0	1	1	1	1	1	1	1	1	1	1	0	1	1	1	1	1	1	1	1	1	1	1	1	1	1	1	1	1	1	1	1	1	1	1	1	1	1
Scaffold_7;HRSCAF_287_99716243	3	99716243	-1	-1	-1	-1	-1	1	-1	-1	-1	-1	-1	-1	-1	-1	-1	-1	-1	-1	1	-1	-1	-1	1	-1	1	1	1	-1	-1	-1	-1	-1	-1	0	-1	-1	-1	-1	-1	-1	-1	-1	-1	-1	-1	-1	-1
Scaffold_7;HRSCAF_287_105004648	3	105004648	-1	1	-1	-1	-1	-1	-1	1	-1	-1	-1	-1	-1	-1	-1	-1	0	-1	-1	-1	-1	1	-1	-1	-1	-1	-1	-1	-1	-1	-1	-1	-1	-1	-1	-1	-1	-1	-1	-1	-1	-1	-1	-1	-1	-1	-1
Scaffold_7;HRSCAF_287_114417197	3	114417197	-1	-1	-1	-1	-1	-1	-1	-1	-1	-1	-1	-1	-1	-1	-1	-1	-1	-1	-1	-1	-1	-1	-1	-1	-1	-1	-1	-1	-1	-1	-1	-1	-1	-1	-1	-1	-1	-1	-1	-1	-1	-1	-1	-1	-1	-1	-1
Scaffold_7;HRSCAF_287_114417230	3	114417230	-1	-1	-1	-1	-1	-1	-1	-1	-1	-1	-1	-1	-1	-1	-1	-1	-1	-1	-1	-1	-1	-1	-1	-1	-1	-1	-1	-1	-1	-1	-1	-1	-1	-1	-1	-1	-1	-1	-1	-1	-1	-1	-1	-1	-1	-1	-1
Scaffold_7;HRSCAF_287_126971920	3	126971920	-1	-1	-1	-1	-1	-1	-1	-1	-1	-1	-1	-1	-1	-1	-1	-1	-1	-1	-1	-1	-1	-1	-1	-1	-1	-1	-1	-1	-1	-1	-1	-1	-1	-1	-1	-1	-1	-1	-1	-1	-1	-1	-1	-1	-1	-1	-1
Scaffold_7;HRSCAF_287_140256173	3	140256173	-1	-1	-1	-1	-1	-1	-1	-1	-1	-1	-1	-1	-1	-1	-1	-1	-1	-1	-1	-1	-1	-1	-1	-1	-1	-1	-1	-1	-1	-1	-1	-1	-1	-1	-1	-1	-1	-1	-1	-1	-1	-1	-1	-1	-1	-1	-1
Scaffold_7;HRSCAF_287_161115964	3	161115964	-1	-1	-1	-1	-1	-1	-1	-1	-1	-1	-1	-1	-1	-1	-1	-1	-1	-1	-1	-1	-1	-1	-1	-1	-1	-1	-1	-1	-1	-1	-1	-1	-1	-1	-1	-1	-1	-1	-1	-1	-1	-1	-1	-1	-1	-1	-1
Scaffold_7;HRSCAF_287_162491163	3	162491163	-1	-1	-1	-1	-1	-1	-1	-1	-1	-1	-1	-1	-1	-1	-1	-1	-1	-1	-1	-1	-1	-1	-1	-1	-1	-1	-1	-1	-1	-1	-1	-1	-1	-1	-1	-1	-1	-1	-1	-1	-1	-1	-1	-1	-1	-1	-1
Scaffold_7;HRSCAF_287_163859292	3	163859292	-1	-1	-1	-1	-1	-1	-1	-1	-1	-1	-1	-1	-1	-1	-1	-1	-1	-1	-1	-1	-1	-1	-1	-1	-1	-1	-1	-1	-1	-1	-1	-1	-1	-1	-1	-1	-1	-1	-1	-1	-1	-1	-1	-1	-1	-1	-1
Scaffold_7;HRSCAF_287_165012449	3	165012449	-1	-1	-1	-1	-1	-1	1	-1	-1	1	0	1	-1	-1	-1	-1	1	1	-1	1	-1	-1	-1	1	0	-1	-1	-1	1	1	1	0	1	0	1	1	-1	1	0	-1	-1	-1	1	-1	1	-1	-1
Scaffold_7;HRSCAF_287_166849886	3	166849886	-1	-1	-1	-1	-1	1	-1	-1	-1	-1	-1	-1	-1	-1	-1	-1	1	-1	1	-1	-1	-1	1	-1	-1	1	1	-1	-1	-1	-1	-1	-1	0	-1	-1	-1	-1	-1	-1	-1	-1	-1	-1	-1	-1	-1
Scaffold_7;HRSCAF_287_167901359	3	167901359	-1	-1	-1	-1	-1	1	-1	-1	-1	-1	-1	-1	-1	-1	-1	-1	1	-1	1	-1	-1	-1	1	-1	-1	1	0	-1	-1	-1	-1	-1	-1	0	-1	-1	-1	-1	-1	-1	-1	-1	-1	-1	-1	-1	-1
Scaffold_7;HRSCAF_287_168539449	3	168539449	-1	-1	-1	-1	-1	1	-1	-1	-1	-1	-1	-1	-1	-1	-1	-1	1	-1	1	-1	-1	-1	1	-1	-1	1	1	-1	-1	-1	-1	-1	-1	0	-1	-1	-1	-1	-1	-1	-1	-1	-1	-1	-1	-1	-1
Scaffold_7;HRSCAF_287_170770150	3	170770150	-1	-1	-1	-1	-1	-1	-1	-1	-1	-1	-1	-1	-1	-1	-1	-1	-1	-1	-1	-1	-1	-1	-1	-1	-1	-1	-1	-1	-1	-1	-1	-1	-1	-1	-1	-1	-1	-1	-1	-1	-1	-1	-1	-1	-1	-1	-1
Scaffold_7;HRSCAF_287_183733713	3	183733713	-1	1	-1	-1	-1	-1	-1	1	-1	-1	0	-1	-1	-1	-1	-1	-1	-1	-1	-1	-1	1	-1	-1	-1	-1	-1	-1	-1	-1	-1	-1	-1	-1	-1	-1	-1	-1	-1	-1	-1	-1	-1	-1	-1	-1	-1
Scaffold_7;HRSCAF_287_185940571	3	185940571	-1	-1	-1	-1	-1	-1	-1	-1	-1	-1	-1	-1	-1	-1	-1	-1	-1	-1	-1	-1	-1	-1	-1	-1	-1	-1	-1	-1	-1	-1	-1	-1	-1	-1	-1	-1	-1	-1	-1	-1	-1	-1	-1	-1	-1	-1	-1
Scaffold_7;HRSCAF_287_190152750	3	190152750	-1	-1	1	-1	-1	-1	1	-1	1	1	1	1	-1	1	1	1	-1	1	-1	1	1	-1	-1	1	1	-1	-1	1	1	1	1	1	1	0	0	1	1	1	1	1	1	1	1	1	1	-1	1
Scaffold_7;HRSCAF_287_192356530	3	192356530	1	-1	-1	0	1	-1	-1	-1	-1	-1	-1	-1	1	-1	-1	-1	-1	-1	-1	-1	-1	-1	-1	-1	-1	-1	-1	-1	-1	-1	-1	-1	-1	-1	-1	-1	-1	-1	-1	-1	-1	-1	-1	-1	-1	-1	-1
Scaffold_7;HRSCAF_287_195778425	3	195778425	1	-1	-1	1	1	-1	-1	-1	-1	-1	-1	-1	1	-1	-1	-1	-1	-1	-1	-1	-1	-1	-1	-1	-1	-1	-1	-1	-1	-1	-1	-1	-1	-1	-1	-1	-1	-1	-1	-1	-1	-1	-1	-1	-1	-1	-1
Scaffold_7;HRSCAF_287_198624208	3	198624208	-1	-1	-1	-1	-1	-1	-1	-1	-1	-1	-1	-1	-1	-1	-1	-1	-1	-1	-1	-1	-1	-1	-1	-1	-1	-1	-1	-1	-1	-1	-1	-1	-1	-1	-1	-1	-1	-1	-1	-1	-1	-1	-1	-1	-1	-1	-1
Scaffold_7;HRSCAF_287_199415112	3	199415112	-1	-1	-1	-1	-1	-1	-1	-1	-1	-1	-1	-1	-1	-1	-1	-1	-1	-1	-1	-1	-1	-1	-1	-1	-1	-1	-1	-1	-1	-1	-1	-1	-1	-1	-1	-1	-1	-1	-1	-1	-1	-1	-1	-1	-1	-1	-1
Scaffold_7;HRSCAF_287_200140369	3	200140369	1	1	-1	1	1	-1	-1	-1	-1	-1	-1	-1	1	-1	-1	-1	-1	-1	-1	-1	-1	-1	-1	-1	-1	-1	-1	-1	-1	-1	-1	-1	-1	-1	-1	-1	-1	-1	-1	-1	-1	-1	-1	-1	-1	1	-1
Scaffold_7;HRSCAF_287_200535408	3	200535408	-1	1	-1	-1	-1	-1	-1	-1	-1	-1	-1	-1	-1	-1	-1	-1	-1	-1	-1	-1	-1	-1	-1	-1	-1	-1	-1	-1	-1	-1	-1	-1	-1	-1	-1	-1	-1	-1	-1	-1	-1	-1	-1	-1	-1	1	-1
Scaffold_7;HRSCAF_287_203911323	3	203911323	1	0	-1	1	1	1	-1	-1	-1	-1	-1	-1	1	-1	-1	-1	1	-1	1	-1	-1	-1	1	-1	-1	1	1	-1	-1	-1	-1	-1	-1	0	-1	-1	-1	-1	-1	-1	-1	1	-1	-1	-1	-1	-1
Scaffold_7;HRSCAF_287_205121140	3	205121140	-1	-1	-1	-1	-1	-1	-1	-1	-1	0	-1	-1	-1	-1	-1	-1	-1	-1	-1	-1	-1	-1	-1	-1	-1	-1	-1	-1	-1	-1	-1	-1	-1	-1	-1	-1	-1	-1	-1	-1	-1	-1	-1	-1	-1	-1	-1
Scaffold_7;HRSCAF_287_206114925	3	206114925	-1	1	-1	-1	-1	1	-1	1	-1	-1	-1	-1	-1	-1	-1	-1	1	-1	1	-1	-1	1	1	-1	-1	1	1	-1	-1	-1	-1	-1	-1	0	-1	-1	-1	-1	-1	-1	-1	1	-1	-1	-1	-1	-1
Scaffold_7;HRSCAF_287_207679962	3	207679962	-1	1	-1	-1	-1	-1	-1	-1	-1	-1	-1	-1	-1	-1	-1	-1	-1	-1	-1	-1	-1	-1	-1	-1	-1	-1	-1	-1	-1	-1	-1	-1	-1	-1	-1	-1	-1	-1	-1	-1	-1	-1	-1	-1	-1	-1	-1
Scaffold_7;HRSCAF_287_208288231	3	208288231	-1	-1	-1	-1	-1	-1	-1	-1	-1	-1	-1	-1	-1	-1	-1	-1	-1	-1	-1	-1	-1	-1	-1	-1	-1	-1	-1	-1	-1	-1	-1	-1	-1	-1	-1	-1	-1	-1	-1	-1	-1	-1	-1	-1	-1	-1	-1
Scaffold_7;HRSCAF_287_209918374	3	209918374	-1	1	-1	-1	-1	-1	-1	-1	1	-1	-1	0	-1	-1	-1	-1	-1	-1	-1	-1	-1	-1	-1	-1	-1	-1	-1	-1	-1	-1	-1	-1	-1	-1	-1	-1	-1	-1	1	-1	-1	-1	-1	-1	-1	1	-1
Scaffold_7;HRSCAF_287_209957682	3	209957682	1	-1	1	1	1	1	1	1	-1	0	1	1	1	1	1	1	1	1	1	1	1	1	1	1	1	1	1	1	1	1	1	1	1	1	1	1	1	1	-1	1	1	1	1	1	1	-1	1
Scaffold_7;HRSCAF_287_210108977	3	210108977	-1	-1	-1	-1	-1	-1	-1	-1	-1	-1	-1	-1	-1	-1	-1	-1	-1	-1	-1	-1	-1	-1	-1	-1	-1	-1	-1	-1	-1	-1	-1	-1	-1	-1	-1	-1	-1	-1	-1	-1	-1	-1	-1	-1	-1	-1	-1
Scaffold_7;HRSCAF_287_211190826	3	211190826	-1	-1	1	-1	-1	1	-1	0	-1	-1	1	-1	-1	1	1	1	1	1	1	-1	-1	-1	1	-1	-1	1	1	-1	-1	1	1	1	-1	0	-1	-1	1	-1	-1	1	1	1	-1	1	-1	-1	1
Scaffold_7;HRSCAF_287_212029373	3	212029373	-1	-1	1	-1	-1	1	-1	-1	-1	-1	1	-1	-1	1	1	1	1	1	1	-1	-1	-1	1	-1	-1	1	1	-1	-1	1	1	1	-1	0	-1	-1	1	-1	-1	1	1	1	-1	1	-1	-1	1
Scaffold_7;HRSCAF_287_213980676	3	213980676	-1	-1	1	-1	-1	-1	-1	-1	-1	-1	1	-1	-1	1	1	1	-1	1	-1	-1	-1	-1	-1	-1	-1	-1	-1	-1	-1	1	1	1	-1	-1	-1	-1	1	-1	-1	1	1	-1	-1	1	-1	-1	1
Scaffold_7;HRSCAF_287_214755095	3	214755095	-1	-1	1	-1	-1	-1	-1	-1	-1	-1	1	-1	-1	1	1	1	-1	1	-1	-1	-1	-1	-1	-1	-1	-1	-1	-1	-1	1	1	1	-1	-1	-1	-1	1	-1	-1	1	1	-1	-1	1	-1	-1	1
Scaffold_7;HRSCAF_287_216044458	3	216044458	-1	-1	-1	-1	-1	-1	-1	-1	-1	-1	-1	-1	-1	-1	-1	-1	-1	-1	-1	-1	-1	-1	-1	-1	-1	-1	-1	-1	-1	-1	-1	-1	-1	-1	-1	-1	-1	-1	-1	-1	-1	-1	-1	-1	-1	-1	-1
Scaffold_7;HRSCAF_287_216946236	3	216946236	-1	1	-1	-1	-1	1	-1	1	-1	-1	-1	-1	-1	-1	-1	-1	1	-1	1	-1	-1	1	1	-1	-1	1	1	-1	-1	-1	-1	-1	-1	0	-1	-1	-1	-1	-1	-1	-1	1	-1	-1	-1	-1	-1
Scaffold_7;HRSCAF_287_217115516	3	217115516	-1	-1	-1	-1	-1	-1	-1	-1	1	-1	-1	-1	-1	-1	-1	-1	-1	-1	-1	-1	-1	-1	-1	-1	-1	-1	-1	-1	-1	-1	0	-1	-1	-1	-1	-1	-1	-1	1	-1	-1	-1	-1	1	-1	1	-1
Scaffold_7;HRSCAF_287_217818770	3	217818770	1	-1	-1	1	1	-1	1	-1	-1	1	-1	1	1	-1	-1	-1	-1	-1	-1	1	1	-1	-1	1	1	-1	-1	1	1	-1	-1	-1	1	0	1	1	-1	1	-1	-1	-1	-1	1	-1	1	-1	-1
Scaffold_7;HRSCAF_287_219457299	3	219457299	-1	-1	-1	-1	-1	-1	-1	-1	-1	-1	-1	-1	-1	-1	-1	-1	-1	-1	-1	-1	-1	-1	-1	-1	-1	-1	-1	-1	-1	-1	-1	-1	-1	-1	-1	-1	-1	-1	-1	-1	-1	-1	-1	-1	-1	-1	-1
Scaffold_7;HRSCAF_287_223444511	3	223444511	-1	-1	-1	-1	-1	-1	-1	-1	-1	-1	-1	-1	-1	-1	-1	-1	-1	-1	-1	-1	-1	-1	-1	-1	-1	-1	-1	-1	-1	-1	-1	-1	-1	-1	-1	-1	-1	-1	-1	-1	-1	-1	-1	-1	-1	1	-1
Scaffold_7;HRSCAF_287_223605346	3	223605346	-1	-1	-1	-1	-1	-1	-1	-1	-1	-1	-1	-1	-1	-1	-1	-1	-1	-1	-1	-1	-1	-1	-1	-1	-1	-1	-1	-1	-1	0	-1	-1	-1	-1	-1	-1	-1	-1	-1	-1	-1	-1	-1	-1	-1	-1	-1
Scaffold_7;HRSCAF_287_224402866	3	224402866	-1	-1	1	-1	-1	-1	1	-1	1	1	1	1	-1	1	1	1	-1	1	-1	1	1	-1	-1	1	1	-1	-1	1	1	1	1	1	1	0	1	1	1	1	1	1	1	-1	1	1	1	-1	1
Scaffold_7;HRSCAF_287_224449735	3	224449735	1	-1	-1	1	1	-1	-1	-1	-1	-1	-1	-1	1	-1	-1	0	-1	-1	-1	-1	-1	-1	-1	-1	-1	-1	-1	-1	-1	-1	-1	-1	-1	-1	-1	-1	-1	-1	-1	-1	-1	-1	-1	-1	-1	-1	-1
Scaffold_7;HRSCAF_287_224635794	3	224635794	1	-1	-1	1	1	-1	-1	-1	-1	-1	-1	-1	1	-1	-1	-1	-1	-1	-1	-1	-1	-1	-1	-1	-1	-1	-1	-1	-1	-1	-1	-1	-1	-1	-1	-1	-1	-1	-1	-1	-1	-1	-1	-1	-1	-1	-1
Scaffold_7;HRSCAF_287_225710727	3	225710727	-1	-1	-1	-1	-1	-1	1	-1	-1	1	-1	1	-1	-1	-1	-1	-1	-1	-1	1	1	-1	-1	1	1	-1	-1	1	1	-1	-1	-1	1	0	1	1	-1	1	-1	-1	-1	-1	1	-1	1	-1	-1
Scaffold_7;HRSCAF_287_225868081	3	225868081	1	-1	1	1	1	-1	-1	-1	1	-1	-1	-1	1	1	1	1	-1	-1	-1	-1	-1	-1	-1	-1	-1	-1	-1	-1	-1	1	0	1	-1	-1	-1	-1	1	-1	1	1	0	-1	-1	1	-1	-1	1
Scaffold_7;HRSCAF_287_225868227	3	225868227	1	-1	1	1	1	-1	-1	-1	1	-1	-1	-1	1	1	1	1	-1	-1	-1	-1	-1	-1	-1	-1	-1	-1	-1	-1	-1	1	1	1	-1	-1	-1	-1	1	-1	1	1	1	-1	-1	1	-1	-1	1
Scaffold_7;HRSCAF_287_226731094	3	226731094	0	0	0	0	0	0	0	0	0	0	0	-1	-1	0	0	0	-1	0	-1	0	0	0	0	0	0	-1	0	-1	0	-1	-1	-1	-1	0	0	0	-1	0	0	0	0	0	0	0	0	0	-1
Scaffold_7;HRSCAF_287_226731124	3	226731124	-1	-1	-1	-1	-1	-1	1	-1	-1	1	-1	1	-1	-1	-1	-1	-1	-1	-1	1	1	-1	-1	1	1	-1	-1	1	1	-1	-1	-1	1	0	1	1	-1	1	-1	-1	-1	-1	1	-1	1	-1	-1
Scaffold_7;HRSCAF_287_227878833	3	227878833	-1	-1	-1	-1	-1	-1	-1	-1	-1	-1	-1	-1	-1	-1	-1	-1	-1	-1	-1	-1	-1	-1	-1	-1	-1	-1	-1	-1	-1	-1	-1	-1	-1	-1	-1	-1	-1	-1	-1	-1	-1	-1	-1	-1	-1	-1	-1
Scaffold_7;HRSCAF_287_228420569	3	228420569	-1	-1	-1	-1	-1	-1	-1	-1	-1	-1	-1	-1	-1	-1	-1	-1	-1	-1	-1	-1	-1	-1	-1	-1	-1	-1	-1	-1	-1	-1	-1	-1	-1	-1	-1	-1	-1	-1	-1	-1	-1	-1	-1	-1	-1	-1	-1
Scaffold_7;HRSCAF_287_228532619	3	228532619	-1	-1	-1	-1	-1	-1	1	1	-1	1	-1	1	-1	-1	-1	-1	-1	-1	-1	1	1	1	-1	1	1	-1	-1	1	1	-1	-1	-1	1	0	1	1	-1	1	-1	-1	-1	-1	1	-1	1	1	-1
Scaffold_7;HRSCAF_287_229064020	3	229064020	-1	-1	-1	-1	-1	-1	-1	-1	-1	-1	-1	-1	-1	-1	-1	-1	-1	-1	-1	-1	-1	-1	-1	-1	-1	-1	-1	-1	-1	-1	-1	-1	-1	-1	-1	-1	-1	-1	-1	-1	-1	-1	-1	-1	-1	-1	-1
Scaffold_7;HRSCAF_287_229106320	3	229106320	-1	1	1	-1	-1	1	-1	-1	-1	-1	-1	-1	-1	-1	-1	-1	1	-1	1	-1	-1	-1	1	-1	-1	1	1	-1	-1	-1	-1	-1	-1	0	-1	-1	-1	-1	-1	-1	-1	1	-1	-1	-1	-1	-1
Scaffold_7;HRSCAF_287_229266140	3	229266140	-1	-1	-1	-1	-1	-1	-1	1	-1	-1	-1	-1	-1	-1	-1	-1	-1	-1	-1	-1	-1	1	-1	-1	-1	-1	-1	-1	-1	-1	-1	-1	-1	-1	-1	-1	-1	-1	-1	-1	-1	-1	-1	-1	-1	1	-1
Scaffold_7;HRSCAF_287_229354566	3	229354566	-1	1	1	-1	-1	1	-1	1	-1	-1	-1	-1	-1	-1	-1	-1	1	-1	1	-1	-1	1	1	-1	-1	1	1	-1	-1	-1	-1	-1	-1	0	-1	-1	-1	-1	-1	-1	-1	1	-1	-1	-1	-1	-1
Scaffold_7;HRSCAF_287_230338271	3	230338271	-1	-1	-1	-1	-1	-1	-1	-1	-1	-1	-1	-1	-1	-1	-1	-1	-1	-1	-1	-1	-1	-1	-1	-1	-1	-1	-1	-1	-1	-1	-1	-1	-1	-1	-1	-1	-1	-1	-1	-1	-1	-1	-1	-1	-1	-1	-1
Scaffold_7;HRSCAF_287_230513055	3	230513055	-1	-1	-1	-1	-1	-1	-1	-1	-1	-1	-1	-1	-1	-1	-1	-1	-1	-1	-1	-1	-1	-1	-1	-1	-1	-1	-1	-1	-1	-1	-1	-1	-1	-1	-1	-1	-1	-1	-1	-1	-1	-1	-1	-1	-1	0	-1
Scaffold_7;HRSCAF_287_231548094	3	231548094	-1	-1	-1	-1	-1	-1	-1	-1	-1	-1	-1	-1	-1	-1	-1	-1	-1	-1	-1	-1	-1	-1	-1	-1	-1	-1	-1	-1	-1	-1	-1	-1	-1	-1	-1	-1	-1	-1	-1	-1	-1	-1	-1	-1	-1	-1	-1
Scaffold_7;HRSCAF_287_231652144	3	231652144	-1	-1	-1	-1	-1	-1	-1	-1	-1	-1	-1	-1	-1	-1	-1	-1	-1	-1	-1	-1	-1	-1	-1	-1	-1	-1	-1	-1	-1	-1	-1	-1	-1	-1	-1	-1	-1	-1	-1	-1	-1	-1	-1	-1	-1	-1	-1
Scaffold_7;HRSCAF_287_231765541	3	231765541	-1	-1	-1	-1	-1	-1	-1	-1	-1	-1	-1	-1	-1	-1	-1	-1	-1	-1	-1	-1	-1	-1	-1	-1	-1	-1	-1	-1	-1	-1	-1	-1	-1	-1	-1	-1	-1	-1	-1	-1	-1	-1	-1	-1	-1	1	-1
Scaffold_7;HRSCAF_287_232188253	3	232188253	-1	1	1	-1	-1	1	1	1	1	1	-1	1	-1	1	1	1	1	-1	1	1	1	1	1	1	1	1	1	1	1	1	1	1	1	1	1	1	1	1	1	1	1	1	1	1	1	1	1
Scaffold_7;HRSCAF_287_232252390	3	232252390	-1	-1	-1	-1	-1	-1	-1	-1	1	-1	-1	-1	-1	1	1	1	-1	-1	-1	-1	-1	-1	-1	-1	-1	-1	-1	-1	-1	1	1	1	-1	-1	-1	-1	-1	-1	1	1	1	-1	-1	1	-1	1	1
Scaffold_7;HRSCAF_287_232878641	3	232878641	1	1	-1	1	1	-1	-1	1	-1	-1	1	-1	1	-1	-1	-1	-1	1	-1	-1	-1	1	-1	-1	-1	-1	-1	-1	-1	-1	-1	-1	-1	-1	-1	-1	-1	-1	-1	-1	-1	-1	-1	-1	-1	1	-1
Scaffold_7;HRSCAF_287_233597404	3	233597404	0	-1	-1	1	1	-1	-1	-1	-1	-1	-1	-1	1	-1	-1	-1	-1	-1	-1	-1	-1	-1	-1	-1	-1	-1	-1	-1	-1	-1	-1	-1	-1	-1	-1	-1	-1	-1	-1	-1	-1	-1	-1	-1	-1	-1	-1
Scaffold_7;HRSCAF_287_234842882	3	234842882	-1	-1	1	-1	-1	1	1	-1	-1	1	-1	-1	-1	1	-1	-1	1	-1	1	-1	1	-1	1	1	1	1	1	1	1	-1	-1	-1	1	1	1	1	1	-1	-1	1	1	1	1	-1	1	-1	1
Scaffold_7;HRSCAF_287_235375466	3	235375466	-1	1	1	-1	-1	1	-1	1	-1	-1	-1	-1	-1	1	-1	-1	1	-1	1	-1	-1	1	1	-1	-1	1	1	-1	-1	-1	-1	-1	-1	0	-1	-1	-1	-1	-1	1	1	1	-1	-1	-1	-1	1
Scaffold_7;HRSCAF_287_235620528	3	235620528	-1	-1	-1	-1	-1	-1	-1	-1	-1	-1	-1	-1	-1	-1	-1	-1	-1	-1	-1	-1	-1	-1	-1	-1	-1	-1	-1	-1	-1	-1	-1	-1	-1	-1	-1	-1	-1	-1	-1	-1	-1	-1	-1	-1	-1	-1	-1
Scaffold_7;HRSCAF_287_235903275	3	235903275	-1	-1	-1	-1	-1	-1	-1	-1	-1	-1	-1	-1	-1	-1	-1	-1	-1	-1	-1	-1	-1	-1	-1	-1	-1	-1	-1	-1	-1	-1	-1	-1	-1	-1	-1	-1	-1	-1	-1	-1	-1	-1	-1	-1	-1	-1	-1
Scaffold_7;HRSCAF_287_236029624	3	236029624	-1	-1	1	-1	-1	1	-1	-1	-1	-1	-1	-1	-1	1	-1	-1	1	-1	1	-1	-1	-1	1	-1	-1	1	1	-1	-1	-1	-1	-1	-1	0	-1	-1	-1	-1	-1	1	1	1	-1	-1	-1	1	1
Scaffold_7;HRSCAF_287_236499735	3	236499735	-1	-1	-1	-1	-1	-1	-1	-1	-1	-1	1	1	-1	-1	-1	-1	-1	1	-1	1	-1	-1	-1	-1	-1	-1	-1	-1	-1	-1	-1	-1	-1	-1	-1	-1	-1	1	-1	-1	-1	-1	-1	-1	-1	-1	-1
Scaffold_7;HRSCAF_287_236780917	3	236780917	-1	-1	-1	-1	-1	-1	-1	-1	-1	-1	-1	-1	-1	-1	-1	-1	-1	-1	-1	-1	-1	-1	-1	-1	-1	-1	-1	-1	-1	-1	-1	-1	-1	-1	-1	-1	-1	-1	-1	-1	-1	-1	-1	-1	-1	-1	-1
Scaffold_7;HRSCAF_287_237829909	3	237829909	1	1	-1	1	1	-1	1	-1	1	1	-1	-1	1	1	1	1	-1	-1	-1	-1	1	-1	-1	1	1	-1	-1	1	1	1	1	1	1	0	1	1	1	-1	1	1	-1	-1	1	1	1	-1	-1
Scaffold_7;HRSCAF_287_237834500	3	237834500	-1	-1	-1	-1	-1	-1	-1	-1	-1	-1	1	1	-1	-1	-1	-1	-1	1	-1	1	-1	-1	-1	-1	-1	-1	-1	-1	-1	-1	-1	-1	-1	-1	-1	-1	-1	1	-1	-1	-1	-1	-1	-1	-1	1	-1
Scaffold_7;HRSCAF_287_238252211	3	238252211	-1	-1	-1	-1	-1	-1	-1	-1	-1	-1	1	1	-1	-1	-1	-1	-1	1	-1	1	-1	-1	-1	-1	-1	-1	-1	-1	-1	-1	-1	-1	-1	-1	-1	-1	-1	0	-1	-1	-1	-1	-1	-1	-1	-1	-1
Scaffold_7;HRSCAF_287_238252281	3	238252281	-1	-1	-1	-1	-1	-1	-1	-1	1	-1	-1	-1	-1	1	1	0	-1	-1	-1	-1	-1	-1	-1	-1	-1	-1	-1	-1	-1	1	1	1	-1	-1	-1	-1	-1	-1	1	1	-1	-1	-1	1	-1	-1	-1
Scaffold_7;HRSCAF_287_238319539	3	238319539	-1	-1	-1	-1	-1	-1	-1	-1	1	-1	1	1	-1	1	1	0	-1	1	-1	1	-1	-1	-1	-1	-1	-1	-1	-1	-1	1	1	1	-1	-1	-1	-1	-1	0	1	1	-1	-1	-1	1	-1	-1	-1
Scaffold_7;HRSCAF_287_240079762	3	240079762	-1	-1	-1	-1	-1	-1	-1	-1	-1	-1	-1	-1	-1	-1	-1	-1	-1	-1	-1	-1	-1	-1	-1	-1	-1	-1	-1	-1	-1	-1	-1	-1	-1	-1	-1	-1	-1	-1	-1	-1	-1	-1	-1	-1	-1	-1	-1
Scaffold_7;HRSCAF_287_240802848	3	240802848	-1	-1	-1	-1	-1	-1	-1	-1	-1	-1	-1	-1	-1	-1	-1	-1	-1	-1	-1	-1	-1	-1	-1	-1	-1	-1	-1	-1	-1	-1	-1	-1	-1	-1	-1	-1	-1	-1	-1	-1	-1	-1	-1	-1	-1	-1	-1
Scaffold_7;HRSCAF_287_241243057	3	241243057	-1	-1	-1	-1	-1	-1	-1	1	-1	-1	-1	-1	-1	-1	-1	-1	-1	-1	-1	-1	-1	1	-1	-1	-1	-1	-1	-1	-1	-1	-1	-1	-1	-1	-1	-1	-1	-1	-1	-1	-1	-1	-1	-1	-1	-1	-1
Scaffold_7;HRSCAF_287_243291062	3	243291062	-1	-1	-1	-1	-1	-1	-1	-1	-1	-1	-1	-1	-1	-1	-1	-1	-1	-1	-1	-1	-1	-1	-1	-1	-1	-1	-1	-1	-1	-1	-1	-1	-1	-1	-1	-1	-1	-1	-1	-1	-1	-1	-1	-1	-1	-1	-1
Scaffold_7;HRSCAF_287_243478072	3	243478072	-1	-1	-1	-1	-1	-1	-1	-1	-1	0	1	-1	-1	-1	-1	-1	-1	1	-1	-1	-1	-1	-1	1	-1	-1	-1	-1	-1	-1	1	1	-1	-1	-1	-1	-1	-1	-1	-1	-1	-1	-1	-1	-1	-1	-1
Scaffold_7;HRSCAF_287_243618780	3	243618780	-1	-1	-1	-1	-1	-1	-1	-1	-1	-1	-1	-1	-1	-1	-1	-1	-1	-1	-1	-1	-1	-1	-1	-1	-1	-1	-1	-1	-1	-1	-1	-1	-1	-1	-1	-1	-1	-1	-1	-1	-1	-1	-1	-1	-1	-1	-1
Scaffold_7;HRSCAF_287_243618827	3	243618827	1	-1	-1	1	1	-1	1	1	1	1	1	1	1	1	1	1	-1	1	-1	1	1	1	-1	0	1	-1	-1	1	1	1	1	1	1	0	1	1	1	1	1	1	-1	-1	1	1	1	-1	1
Scaffold_7;HRSCAF_287_243887089	3	243887089	-1	-1	-1	-1	-1	-1	-1	-1	-1	-1	1	-1	-1	-1	-1	-1	-1	1	-1	-1	-1	-1	-1	-1	-1	-1	-1	-1	-1	-1	-1	-1	-1	-1	-1	-1	-1	-1	-1	-1	-1	-1	-1	-1	-1	-1	-1
Scaffold_7;HRSCAF_287_244106461	3	244106461	-1	-1	-1	-1	-1	-1	-1	-1	-1	-1	1	-1	-1	-1	-1	-1	-1	1	-1	-1	-1	-1	-1	-1	-1	-1	-1	-1	-1	-1	-1	-1	-1	-1	-1	-1	-1	-1	-1	-1	-1	-1	-1	-1	-1	-1	-1
Scaffold_7;HRSCAF_287_244362968	3	244362968	-1	-1	-1	-1	-1	-1	-1	1	-1	-1	-1	-1	-1	-1	-1	-1	-1	-1	-1	-1	-1	1	-1	-1	-1	-1	-1	-1	-1	-1	-1	-1	-1	-1	-1	-1	-1	-1	-1	-1	-1	-1	-1	-1	-1	-1	-1
Scaffold_7;HRSCAF_287_244362970	3	244362970	-1	-1	-1	-1	-1	-1	-1	-1	-1	-1	-1	-1	-1	-1	-1	-1	-1	-1	-1	-1	-1	-1	-1	1	-1	-1	-1	-1	-1	-1	1	1	-1	-1	-1	-1	-1	-1	-1	-1	-1	-1	-1	-1	-1	-1	-1
Scaffold_7;HRSCAF_287_245080206	3	245080206	-1	-1	-1	-1	-1	-1	1	1	1	1	1	-1	-1	1	1	-1	-1	1	-1	-1	1	1	-1	-1	1	-1	-1	1	1	1	-1	-1	1	0	1	1	1	-1	1	1	-1	-1	1	-1	1	-1	1
Scaffold_7;HRSCAF_287_245096261	3	245096261	-1	-1	-1	-1	-1	-1	-1	-1	-1	-1	-1	-1	-1	-1	-1	-1	-1	-1	-1	-1	-1	-1	-1	1	-1	-1	-1	-1	-1	-1	1	1	-1	-1	-1	-1	-1	-1	-1	-1	-1	-1	-1	-1	-1	-1	-1
Scaffold_7;HRSCAF_287_245246841	3	245246841	-1	-1	-1	-1	-1	-1	1	1	1	1	-1	-1	-1	1	1	-1	-1	-1	-1	-1	1	1	-1	-1	1	-1	-1	1	1	1	-1	-1	1	0	1	1	1	-1	1	1	-1	-1	1	-1	1	-1	1
Scaffold_7;HRSCAF_287_245852059	3	245852059	-1	1	1	-1	-1	1	1	-1	1	1	1	-1	-1	1	1	-1	1	1	1	-1	1	-1	1	-1	1	1	1	1	1	1	-1	-1	1	1	1	1	1	-1	1	1	1	1	0	-1	1	1	1
Scaffold_7;HRSCAF_287_246842223	3	246842223	-1	-1	-1	-1	-1	-1	-1	1	-1	-1	-1	-1	-1	-1	-1	-1	-1	-1	-1	-1	-1	1	-1	-1	-1	-1	-1	-1	-1	-1	-1	-1	-1	-1	-1	-1	-1	-1	-1	-1	-1	-1	-1	-1	-1	1	-1
Scaffold_7;HRSCAF_287_247023667	3	247023667	-1	-1	-1	-1	-1	-1	-1	-1	-1	-1	1	-1	-1	-1	-1	-1	-1	0	-1	-1	-1	-1	-1	-1	-1	-1	-1	-1	-1	-1	-1	-1	-1	-1	-1	-1	-1	-1	-1	-1	-1	-1	-1	-1	-1	-1	-1
Scaffold_7;HRSCAF_287_247023711	3	247023711	-1	-1	-1	-1	-1	-1	-1	-1	-1	-1	1	-1	-1	-1	-1	-1	-1	1	-1	-1	-1	-1	-1	-1	-1	-1	-1	-1	-1	-1	-1	-1	-1	-1	-1	-1	-1	-1	-1	-1	-1	-1	-1	-1	-1	-1	-1
Scaffold_7;HRSCAF_287_248133678	3	248133678	-1	-1	-1	-1	-1	-1	-1	-1	-1	-1	-1	-1	-1	-1	-1	-1	-1	-1	-1	-1	-1	-1	-1	-1	-1	-1	-1	-1	-1	-1	-1	-1	-1	-1	-1	-1	-1	-1	-1	-1	-1	-1	-1	-1	-1	-1	-1
Scaffold_7;HRSCAF_287_249272098	3	249272098	-1	-1	-1	-1	-1	-1	-1	-1	-1	-1	-1	-1	-1	-1	-1	-1	-1	-1	-1	-1	-1	-1	-1	1	-1	-1	-1	-1	-1	-1	-1	-1	-1	-1	-1	-1	-1	-1	-1	-1	-1	-1	-1	-1	-1	-1	-1
Scaffold_7;HRSCAF_287_249347975	3	249347975	-1	-1	-1	-1	-1	-1	-1	-1	-1	-1	-1	-1	-1	-1	-1	-1	-1	-1	-1	-1	-1	-1	-1	-1	-1	-1	-1	-1	-1	-1	-1	-1	-1	-1	-1	-1	-1	-1	-1	-1	-1	-1	-1	-1	-1	-1	-1
Scaffold_7;HRSCAF_287_249383925	3	249383925	-1	1	1	-1	-1	-1	-1	1	-1	-1	1	-1	-1	1	-1	-1	1	1	1	-1	-1	1	1	-1	-1	-1	-1	-1	-1	-1	1	1	-1	0	-1	-1	-1	-1	-1	1	1	-1	-1	-1	-1	1	1
Scaffold_7;HRSCAF_287_249977283	3	249977283	-1	-1	-1	-1	-1	-1	-1	-1	-1	-1	-1	-1	-1	-1	-1	-1	-1	-1	-1	-1	-1	-1	-1	1	-1	-1	-1	-1	-1	-1	-1	-1	-1	-1	-1	-1	-1	-1	-1	-1	-1	-1	-1	-1	-1	-1	-1
Scaffold_7;HRSCAF_287_249977396	3	249977396	-1	-1	-1	-1	-1	-1	-1	-1	-1	-1	-1	-1	-1	-1	-1	-1	-1	-1	-1	-1	-1	-1	-1	-1	-1	-1	-1	-1	-1	-1	-1	-1	-1	-1	-1	-1	-1	-1	-1	-1	-1	-1	-1	-1	-1	-1	-1
Scaffold_7;HRSCAF_287_250704429	3	250704429	-1	-1	-1	-1	-1	-1	-1	-1	-1	-1	-1	-1	-1	-1	-1	-1	-1	-1	-1	-1	-1	-1	-1	-1	-1	-1	-1	-1	-1	-1	-1	-1	-1	-1	-1	-1	-1	-1	-1	-1	-1	-1	-1	-1	-1	-1	-1
Scaffold_7;HRSCAF_287_251093728	3	251093728	1	-1	-1	1	1	1	1	-1	1	1	-1	1	1	-1	1	1	-1	-1	-1	1	1	-1	-1	-1	1	1	1	1	1	1	1	1	1	0	1	1	1	1	1	-1	-1	1	1	1	1	-1	-1
Scaffold_7;HRSCAF_287_251196747	3	251196747	-1	-1	-1	-1	-1	-1	-1	-1	-1	-1	-1	-1	-1	-1	-1	-1	-1	-1	-1	-1	-1	-1	-1	-1	-1	-1	-1	-1	-1	-1	-1	-1	-1	-1	-1	-1	-1	-1	-1	-1	-1	-1	-1	-1	-1	-1	-1
Scaffold_7;HRSCAF_287_251196759	3	251196759	0	1	1	-1	0	-1	-1	1	-1	-1	-1	-1	-1	1	-1	-1	1	-1	1	-1	-1	1	1	-1	-1	-1	-1	-1	-1	-1	-1	-1	-1	0	-1	-1	-1	-1	-1	1	1	-1	-1	-1	-1	1	1
Scaffold_7;HRSCAF_287_251524279	3	251524279	-1	-1	-1	-1	-1	-1	-1	1	-1	-1	-1	-1	-1	-1	-1	-1	-1	-1	-1	-1	-1	1	-1	-1	-1	-1	-1	-1	-1	-1	-1	-1	-1	-1	-1	-1	-1	-1	-1	-1	-1	-1	-1	-1	-1	1	-1
Scaffold_7;HRSCAF_287_251524293	3	251524293	-1	-1	-1	-1	-1	-1	-1	1	-1	-1	-1	-1	-1	-1	-1	-1	-1	-1	-1	-1	-1	1	-1	-1	-1	-1	-1	-1	-1	-1	-1	-1	-1	-1	-1	-1	-1	-1	-1	-1	-1	-1	-1	-1	-1	1	-1
Scaffold_7;HRSCAF_287_251690219	3	251690219	-1	-1	-1	-1	-1	-1	-1	-1	-1	-1	-1	-1	-1	-1	-1	-1	-1	-1	-1	-1	-1	-1	-1	-1	-1	-1	-1	-1	-1	-1	-1	-1	-1	-1	-1	-1	-1	-1	-1	-1	-1	-1	-1	-1	-1	-1	-1
Scaffold_7;HRSCAF_287_252643900	3	252643900	-1	-1	-1	-1	-1	-1	-1	-1	-1	-1	-1	-1	-1	-1	-1	-1	-1	-1	-1	-1	-1	-1	-1	-1	-1	-1	-1	-1	-1	-1	-1	-1	-1	-1	-1	-1	-1	-1	-1	-1	-1	-1	-1	-1	-1	-1	-1
Scaffold_7;HRSCAF_287_252889884	3	252889884	-1	1	1	-1	-1	1	1	-1	1	1	-1	1	-1	1	1	-1	-1	-1	1	1	1	-1	-1	1	1	1	1	1	1	1	1	1	1	0	1	1	1	1	1	1	1	-1	1	-1	1	1	1
Scaffold_7;HRSCAF_287_252909785	3	252909785	-1	-1	-1	-1	-1	-1	-1	1	-1	-1	1	-1	-1	-1	-1	-1	-1	1	-1	-1	-1	1	-1	-1	-1	-1	-1	-1	-1	-1	-1	-1	-1	-1	-1	-1	-1	-1	-1	-1	-1	-1	-1	-1	-1	-1	-1
Scaffold_7;HRSCAF_287_253285864	3	253285864	1	-1	-1	1	1	-1	-1	-1	-1	-1	-1	-1	1	-1	-1	1	1	-1	-1	-1	-1	-1	1	-1	-1	-1	-1	-1	-1	-1	-1	-1	-1	0	-1	-1	-1	-1	-1	-1	-1	1	-1	1	-1	-1	-1
Scaffold_7;HRSCAF_287_253651165	3	253651165	-1	-1	-1	-1	-1	-1	-1	1	-1	-1	-1	-1	-1	-1	-1	-1	-1	-1	-1	-1	-1	1	-1	-1	-1	-1	-1	-1	-1	-1	-1	-1	-1	-1	-1	-1	-1	-1	-1	-1	-1	0	-1	-1	-1	-1	-1
Scaffold_7;HRSCAF_287_253730324	3	253730324	-1	-1	-1	-1	-1	-1	-1	-1	-1	-1	-1	-1	-1	-1	-1	-1	-1	-1	-1	-1	-1	-1	-1	-1	-1	-1	-1	-1	-1	-1	-1	-1	-1	-1	-1	-1	-1	-1	-1	-1	-1	-1	-1	-1	-1	-1	-1
Scaffold_7;HRSCAF_287_253738150	3	253738150	-1	-1	-1	-1	-1	-1	-1	-1	-1	-1	-1	-1	-1	-1	-1	-1	-1	-1	-1	-1	-1	-1	-1	-1	-1	-1	-1	-1	-1	-1	-1	-1	-1	-1	-1	-1	-1	-1	-1	-1	-1	-1	-1	-1	-1	-1	-1
Scaffold_7;HRSCAF_287_253954524	3	253954524	-1	-1	-1	-1	-1	1	-1	-1	1	-1	1	-1	-1	-1	0	-1	-1	1	-1	-1	-1	-1	-1	-1	-1	-1	-1	1	-1	-1	-1	-1	-1	-1	-1	-1	-1	-1	1	-1	-1	-1	-1	-1	-1	-1	-1
Scaffold_7;HRSCAF_287_253954547	3	253954547	1	-1	-1	1	1	-1	-1	-1	-1	-1	-1	-1	1	-1	-1	1	1	-1	-1	-1	-1	-1	1	1	-1	-1	-1	-1	-1	-1	-1	-1	-1	0	-1	-1	-1	-1	-1	-1	-1	1	-1	1	-1	-1	-1
Scaffold_7;HRSCAF_287_254816809	3	254816809	-1	1	1	-1	-1	-1	1	1	-1	1	-1	1	-1	-1	-1	-1	-1	-1	1	1	1	1	-1	-1	1	1	1	-1	1	1	1	1	1	0	1	1	1	1	-1	-1	1	-1	1	-1	1	1	-1
Scaffold_7;HRSCAF_287_255106973	3	255106973	-1	1	1	-1	-1	1	1	1	1	1	-1	1	-1	1	-1	-1	-1	-1	1	1	1	1	-1	-1	1	1	1	1	1	1	1	1	1	0	1	1	1	1	1	1	1	-1	1	-1	1	1	1
Scaffold_7;HRSCAF_287_255734967	3	255734967	-1	-1	-1	-1	-1	-1	-1	-1	-1	-1	1	-1	-1	-1	1	-1	-1	1	-1	-1	-1	-1	-1	-1	-1	-1	-1	-1	-1	-1	-1	-1	-1	-1	-1	-1	-1	-1	-1	-1	-1	-1	-1	-1	-1	-1	-1
Scaffold_7;HRSCAF_287_255799999	3	255799999	-1	-1	-1	-1	-1	-1	-1	-1	-1	-1	-1	-1	-1	-1	-1	-1	-1	-1	-1	-1	-1	-1	-1	1	-1	-1	-1	-1	-1	-1	-1	-1	-1	-1	-1	-1	-1	-1	-1	-1	-1	-1	-1	-1	-1	-1	-1
Scaffold_7;HRSCAF_287_256329625	3	256329625	1	-1	-1	1	1	1	1	-1	1	1	1	1	1	1	1	-1	1	1	-1	1	1	-1	-1	1	1	1	1	1	1	1	1	1	1	0	1	1	1	1	1	1	-1	-1	1	1	1	1	1
Scaffold_7;HRSCAF_287_256541390	3	256541390	-1	-1	-1	-1	-1	-1	-1	-1	-1	-1	-1	1	-1	-1	-1	-1	-1	-1	-1	1	-1	-1	-1	-1	-1	-1	-1	-1	-1	-1	-1	-1	-1	-1	-1	-1	-1	1	-1	-1	-1	-1	-1	-1	-1	1	-1
Scaffold_7;HRSCAF_287_256819819	3	256819819	-1	-1	1	-1	-1	-1	-1	-1	-1	-1	-1	-1	-1	-1	-1	1	-1	-1	1	-1	-1	-1	1	-1	-1	-1	-1	-1	-1	-1	-1	-1	-1	0	-1	-1	-1	-1	-1	-1	1	1	-1	-1	-1	-1	-1
Scaffold_7;HRSCAF_287_256869544	3	256869544	0	-1	-1	-1	-1	-1	-1	-1	-1	-1	-1	-1	-1	-1	-1	-1	-1	-1	-1	-1	1	-1	-1	-1	-1	1	-1	-1	-1	-1	-1	-1	-1	-1	0	1	-1	-1	0	0	-1	-1	-1	0	-1	-1	-1
Scaffold_7;HRSCAF_287_257714476	3	257714476	-1	-1	-1	-1	-1	-1	-1	-1	-1	-1	1	1	-1	-1	1	-1	1	1	-1	1	-1	-1	-1	-1	-1	-1	-1	-1	1	1	-1	-1	1	0	1	-1	1	1	-1	-1	-1	-1	-1	-1	-1	1	-1
Scaffold_7;HRSCAF_287_257872652	3	257872652	1	-1	-1	1	1	1	1	-1	1	1	-1	-1	1	1	-1	-1	-1	-1	-1	-1	1	-1	-1	1	1	1	1	1	-1	-1	1	1	-1	-1	-1	1	-1	-1	1	1	-1	-1	1	1	1	-1	1
Scaffold_7;HRSCAF_287_257872690	3	257872690	-1	1	1	-1	-1	-1	-1	1	-1	-1	-1	-1	-1	-1	-1	1	-1	-1	1	-1	-1	1	1	-1	-1	-1	-1	-1	-1	-1	-1	-1	-1	0	-1	-1	-1	-1	-1	-1	1	1	-1	-1	-1	-1	-1
Scaffold_7;HRSCAF_287_258255875	3	258255875	-1	-1	-1	-1	1	-1	-1	-1	-1	-1	-1	1	-1	-1	-1	-1	-1	-1	-1	1	-1	-1	-1	1	-1	-1	-1	-1	1	1	-1	-1	1	0	1	-1	1	1	-1	-1	-1	-1	-1	1	-1	1	-1
Scaffold_7;HRSCAF_287_258255890	3	258255890	1	1	-1	1	-1	1	1	1	1	1	-1	-1	1	1	-1	-1	-1	-1	-1	-1	1	1	-1	-1	1	1	1	1	-1	-1	1	1	-1	-1	-1	1	-1	-1	1	1	-1	-1	1	-1	1	-1	1
Scaffold_7;HRSCAF_287_259827665	3	259827665	-1	-1	-1	-1	1	-1	-1	-1	-1	-1	-1	-1	-1	-1	-1	-1	-1	-1	-1	-1	-1	-1	-1	1	-1	-1	-1	-1	1	1	-1	-1	1	0	1	-1	1	-1	-1	-1	-1	-1	-1	1	-1	-1	-1
Scaffold_7;HRSCAF_287_259837651	3	259837651	-1	1	1	-1	-1	1	-1	1	1	-1	1	1	-1	1	1	1	1	1	1	1	-1	1	1	-1	-1	-1	-1	-1	-1	-1	-1	-1	-1	0	-1	-1	-1	1	1	1	1	1	-1	-1	-1	1	1
Scaffold_7;HRSCAF_287_259894592	3	259894592	1	-1	-1	1	1	1	-1	-1	1	-1	-1	-1	1	-1	-1	-1	-1	-1	-1	-1	-1	-1	-1	1	-1	-1	-1	-1	1	1	-1	-1	1	0	1	-1	1	-1	1	-1	1	-1	-1	1	-1	-1	-1
Scaffold_7;HRSCAF_287_259926435	3	259926435	-1	-1	-1	-1	-1	-1	-1	-1	-1	-1	-1	-1	-1	-1	-1	-1	-1	-1	-1	-1	-1	-1	-1	-1	0	-1	-1	-1	-1	-1	-1	-1	-1	-1	-1	-1	-1	-1	-1	-1	-1	-1	-1	-1	-1	-1	-1
Scaffold_7;HRSCAF_287_260522114	3	260522114	-1	-1	-1	-1	-1	-1	-1	-1	-1	0	-1	-1	-1	-1	-1	-1	-1	-1	-1	-1	-1	-1	-1	-1	-1	-1	-1	-1	-1	-1	-1	-1	-1	-1	-1	-1	-1	-1	-1	-1	-1	-1	-1	-1	-1	-1	-1
Scaffold_7;HRSCAF_287_260599544	3	260599544	1	-1	-1	1	1	-1	-1	1	-1	-1	1	1	1	-1	1	-1	-1	1	-1	1	-1	1	-1	1	-1	-1	-1	-1	1	1	-1	-1	1	0	1	-1	1	1	-1	-1	-1	-1	-1	1	-1	1	-1
Scaffold_7;HRSCAF_287_260708674	3	260708674	1	-1	-1	1	-1	-1	0	-1	-1	-1	1	1	1	-1	1	-1	-1	1	-1	1	-1	-1	-1	-1	-1	-1	-1	-1	-1	-1	-1	-1	-1	-1	-1	-1	-1	1	-1	-1	-1	-1	-1	-1	-1	1	-1
Scaffold_7;HRSCAF_287_261465136	3	261465136	-1	-1	-1	-1	1	-1	-1	-1	-1	-1	-1	-1	-1	-1	-1	-1	-1	-1	-1	-1	-1	-1	-1	1	-1	-1	-1	-1	1	1	-1	-1	0	0	1	-1	1	-1	-1	-1	-1	-1	-1	1	-1	-1	-1
Scaffold_7;HRSCAF_287_261643113	3	261643113	-1	-1	-1	-1	-1	-1	-1	-1	-1	-1	-1	-1	-1	-1	-1	-1	-1	-1	-1	-1	-1	-1	-1	-1	-1	-1	-1	-1	-1	-1	-1	-1	-1	-1	-1	-1	-1	-1	-1	-1	-1	-1	-1	-1	-1	-1	-1
Scaffold_7;HRSCAF_287_262037360	3	262037360	-1	-1	-1	-1	-1	-1	-1	1	-1	-1	-1	-1	-1	-1	-1	-1	-1	-1	-1	-1	-1	-1	-1	-1	-1	-1	-1	-1	-1	-1	-1	-1	-1	-1	-1	-1	-1	-1	-1	-1	-1	-1	-1	-1	-1	-1	-1
Scaffold_7;HRSCAF_287_262597174	3	262597174	-1	-1	-1	1	-1	-1	-1	1	-1	-1	1	0	1	-1	1	1	-1	1	-1	1	-1	-1	-1	-1	-1	-1	-1	-1	-1	-1	-1	-1	-1	-1	-1	-1	-1	1	-1	-1	-1	-1	-1	-1	-1	1	-1
Scaffold_7;HRSCAF_287_262597217	3	262597217	1	-1	-1	-1	1	1	1	-1	1	1	-1	-1	-1	-1	-1	-1	-1	-1	-1	-1	1	1	-1	1	1	1	1	1	1	1	1	1	1	0	1	1	1	-1	1	-1	-1	-1	1	1	1	-1	-1
Scaffold_7;HRSCAF_287_264996623	3	264996623	-1	-1	-1	1	-1	-1	-1	1	-1	-1	1	-1	1	-1	1	1	-1	1	-1	-1	-1	-1	-1	-1	-1	-1	-1	-1	-1	-1	-1	-1	-1	-1	-1	-1	-1	-1	-1	-1	-1	-1	-1	-1	-1	-1	-1
Scaffold_7;HRSCAF_287_265255016	3	265255016	1	-1	-1	1	0	1	1	-1	1	1	1	-1	1	-1	1	1	-1	1	-1	-1	1	1	-1	1	1	1	0	1	0	0	1	1	0	-1	0	1	0	-1	1	0	-1	-1	1	0	1	-1	-1
Scaffold_7;HRSCAF_287_265255027	3	265255027	-1	-1	-1	-1	-1	-1	-1	1	-1	-1	-1	-1	-1	-1	-1	-1	-1	-1	-1	-1	-1	-1	-1	-1	-1	-1	-1	-1	-1	-1	-1	-1	-1	-1	-1	-1	-1	-1	-1	-1	-1	-1	-1	-1	-1	-1	-1
Scaffold_7;HRSCAF_287_266154946	3	266154946	-1	-1	-1	1	-1	-1	-1	-1	-1	-1	1	-1	1	-1	1	1	-1	1	-1	-1	-1	-1	-1	-1	-1	-1	-1	-1	-1	-1	-1	-1	-1	-1	-1	-1	-1	-1	-1	-1	-1	-1	-1	-1	-1	-1	-1
Scaffold_7;HRSCAF_287_266174959	3	266174959	-1	-1	-1	-1	-1	-1	-1	-1	-1	-1	-1	-1	-1	-1	-1	-1	-1	-1	-1	-1	-1	-1	-1	-1	-1	-1	-1	-1	-1	-1	-1	-1	-1	-1	-1	-1	-1	-1	-1	-1	-1	-1	-1	-1	-1	-1	-1
Scaffold_7;HRSCAF_287_266234165	3	266234165	1	-1	1	1	1	-1	-1	-1	-1	-1	1	1	0	1	1	1	1	1	1	1	-1	-1	1	1	-1	-1	-1	-1	1	1	-1	-1	1	1	1	-1	1	1	-1	0	-1	1	-1	1	-1	1	1
Scaffold_7;HRSCAF_287_267828074	3	267828074	1	-1	-1	1	1	-1	-1	-1	-1	-1	-1	-1	1	-1	-1	-1	1	-1	-1	-1	-1	-1	1	-1	-1	-1	-1	-1	1	1	1	1	1	1	1	-1	1	-1	-1	-1	-1	-1	-1	1	-1	-1	-1
Scaffold_7;HRSCAF_287_267901063	3	267901063	-1	-1	-1	-1	-1	-1	-1	-1	-1	-1	-1	-1	-1	-1	-1	-1	-1	-1	-1	-1	-1	-1	-1	1	-1	-1	-1	-1	-1	-1	-1	-1	-1	-1	-1	-1	-1	-1	-1	-1	-1	-1	-1	-1	-1	-1	1
Scaffold_7;HRSCAF_287_268984157	3	268984157	1	-1	-1	1	1	-1	-1	-1	-1	0	1	-1	1	-1	1	1	1	1	-1	-1	-1	-1	1	-1	-1	-1	-1	-1	1	1	1	1	1	1	1	0	1	-1	-1	-1	-1	-1	-1	1	-1	-1	-1
Scaffold_7;HRSCAF_287_269601952	3	269601952	-1	-1	-1	-1	-1	-1	-1	-1	-1	-1	-1	-1	-1	-1	-1	-1	-1	-1	-1	-1	-1	-1	-1	-1	-1	-1	-1	-1	-1	-1	-1	-1	-1	-1	-1	-1	-1	-1	-1	-1	-1	-1	-1	-1	-1	-1	-1
Scaffold_7;HRSCAF_287_269733609	3	269733609	-1	-1	-1	-1	-1	-1	-1	-1	-1	-1	-1	-1	-1	-1	-1	-1	-1	-1	-1	-1	-1	-1	-1	-1	-1	-1	-1	-1	-1	-1	-1	-1	-1	-1	-1	-1	-1	-1	-1	-1	-1	-1	-1	-1	-1	-1	-1
Scaffold_7;HRSCAF_287_270543545	3	270543545	-1	-1	-1	-1	-1	-1	-1	-1	-1	-1	1	-1	-1	-1	-1	1	-1	1	-1	-1	-1	-1	-1	-1	-1	-1	-1	-1	-1	-1	-1	-1	-1	-1	-1	0	-1	-1	-1	-1	-1	-1	-1	-1	-1	-1	-1
Scaffold_7;HRSCAF_287_270560989	3	270560989	-1	-1	-1	-1	-1	-1	-1	-1	-1	-1	-1	-1	-1	-1	-1	-1	-1	-1	-1	-1	-1	-1	-1	-1	-1	-1	-1	-1	-1	-1	-1	-1	-1	-1	-1	-1	-1	-1	-1	-1	-1	-1	-1	-1	-1	-1	-1
Scaffold_7;HRSCAF_287_270649686	3	270649686	-1	-1	-1	-1	-1	-1	-1	-1	-1	-1	-1	-1	-1	-1	-1	-1	-1	-1	-1	-1	-1	-1	-1	-1	-1	-1	-1	-1	-1	-1	-1	-1	-1	-1	-1	-1	-1	-1	-1	-1	-1	-1	-1	-1	-1	-1	-1
Scaffold_7;HRSCAF_287_271329810	3	271329810	-1	-1	1	-1	-1	-1	-1	1	-1	-1	1	1	-1	1	-1	1	-1	1	1	1	-1	-1	-1	-1	-1	-1	-1	-1	-1	-1	-1	-1	-1	-1	-1	1	-1	1	-1	1	-1	1	-1	-1	-1	1	-1
Scaffold_7;HRSCAF_287_271581511	3	271581511	-1	-1	-1	-1	-1	-1	-1	-1	-1	-1	-1	-1	1	-1	-1	-1	-1	-1	-1	-1	-1	-1	-1	-1	-1	-1	-1	-1	-1	-1	-1	-1	-1	-1	-1	-1	-1	-1	-1	-1	-1	-1	-1	-1	-1	-1	1
Scaffold_7;HRSCAF_287_272095311	3	272095311	-1	-1	-1	-1	-1	-1	-1	1	-1	-1	-1	-1	1	-1	-1	-1	-1	-1	-1	-1	-1	-1	-1	-1	-1	-1	-1	-1	-1	-1	-1	-1	-1	-1	-1	-1	-1	-1	-1	-1	-1	-1	-1	-1	-1	-1	-1
Scaffold_7;HRSCAF_287_272095339	3	272095339	-1	-1	-1	-1	-1	-1	-1	-1	-1	-1	1	1	-1	1	-1	1	-1	1	-1	1	-1	-1	-1	-1	-1	-1	-1	-1	-1	-1	-1	-1	-1	-1	-1	1	-1	1	-1	1	-1	1	-1	-1	-1	1	-1
Scaffold_7;HRSCAF_287_272173228	3	272173228	-1	-1	1	-1	-1	-1	-1	-1	-1	-1	-1	-1	-1	-1	-1	-1	1	-1	1	-1	-1	-1	1	-1	-1	-1	-1	-1	-1	-1	-1	-1	-1	0	-1	-1	-1	-1	-1	-1	-1	-1	-1	-1	-1	-1	-1
Scaffold_7;HRSCAF_287_273042554	3	273042554	-1	-1	-1	-1	-1	-1	1	-1	-1	1	-1	-1	-1	-1	1	-1	-1	-1	-1	-1	1	1	-1	1	1	1	1	1	1	1	1	1	1	0	1	-1	-1	-1	-1	-1	-1	-1	-1	-1	-1	-1	-1
Scaffold_7;HRSCAF_287_273950302	3	273950302	1	-1	1	1	1	1	-1	0	1	-1	-1	1	-1	1	-1	-1	1	-1	1	1	-1	1	1	-1	-1	-1	-1	1	-1	-1	0	-1	-1	0	-1	-1	-1	1	0	1	1	-1	1	1	1	1	1
Scaffold_7;HRSCAF_287_274377077	3	274377077	-1	-1	1	-1	-1	0	-1	-1	-1	-1	-1	-1	-1	-1	-1	-1	1	-1	1	-1	-1	-1	1	-1	-1	-1	-1	-1	-1	-1	-1	-1	-1	0	-1	-1	-1	-1	-1	-1	-1	-1	-1	-1	-1	-1	-1
Scaffold_7;HRSCAF_287_274455988	3	274455988	-1	-1	-1	-1	-1	-1	-1	-1	-1	-1	-1	-1	-1	-1	-1	-1	-1	-1	-1	-1	-1	-1	-1	-1	1	-1	-1	-1	-1	-1	-1	-1	-1	-1	-1	-1	-1	-1	0	0	-1	-1	-1	-1	-1	1	-1
Scaffold_7;HRSCAF_287_274456045	3	274456045	-1	-1	-1	-1	-1	-1	-1	-1	-1	-1	-1	-1	-1	-1	-1	-1	-1	-1	-1	-1	-1	-1	-1	-1	-1	-1	-1	-1	-1	-1	-1	-1	-1	-1	-1	-1	-1	-1	-1	-1	-1	-1	-1	-1	-1	-1	-1
Scaffold_7;HRSCAF_287_274548692	3	274548692	1	-1	-1	1	1	-1	-1	1	-1	-1	-1	-1	-1	-1	-1	-1	-1	-1	-1	-1	-1	-1	-1	-1	-1	-1	-1	-1	-1	-1	-1	-1	-1	-1	-1	-1	-1	-1	-1	-1	-1	-1	1	1	1	-1	-1
Scaffold_7;HRSCAF_287_274826510	3	274826510	-1	-1	-1	-1	-1	-1	1	-1	-1	1	-1	1	-1	1	1	-1	-1	-1	-1	1	1	-1	-1	1	1	1	1	-1	1	1	1	1	1	-1	1	-1	-1	1	-1	1	-1	-1	-1	-1	-1	1	-1
Scaffold_7;HRSCAF_287_275491456	3	275491456	-1	-1	1	-1	-1	1	-1	-1	1	-1	1	-1	-1	-1	-1	1	1	1	1	-1	-1	-1	1	-1	-1	-1	-1	1	-1	-1	-1	-1	-1	0	-1	0	1	-1	1	-1	1	1	-1	-1	-1	-1	1
Scaffold_7;HRSCAF_287_275498114	3	275498114	-1	-1	-1	-1	-1	1	-1	-1	1	-1	-1	-1	-1	-1	-1	-1	-1	-1	-1	-1	-1	-1	-1	-1	-1	-1	-1	1	-1	-1	-1	-1	-1	-1	-1	-1	-1	-1	1	-1	1	-1	-1	-1	-1	-1	1
Scaffold_7;HRSCAF_287_275650607	3	275650607	-1	-1	-1	-1	-1	-1	-1	-1	-1	-1	-1	-1	-1	-1	-1	-1	-1	-1	-1	-1	-1	-1	-1	-1	-1	-1	-1	-1	-1	-1	-1	-1	-1	-1	-1	-1	-1	-1	-1	-1	-1	-1	-1	-1	-1	-1	-1
Scaffold_7;HRSCAF_287_275650613	3	275650613	-1	-1	-1	-1	-1	-1	-1	-1	-1	-1	-1	-1	-1	-1	-1	-1	-1	-1	-1	-1	-1	-1	-1	-1	-1	-1	-1	-1	-1	-1	-1	-1	-1	-1	-1	-1	-1	-1	-1	-1	-1	-1	-1	-1	-1	-1	-1
Scaffold_7;HRSCAF_287_276416976	3	276416976	-1	-1	-1	-1	-1	1	-1	-1	1	-1	-1	-1	-1	-1	-1	-1	-1	1	-1	-1	-1	-1	-1	-1	-1	-1	-1	1	-1	-1	-1	-1	-1	-1	-1	1	-1	-1	0	-1	1	1	-1	-1	-1	-1	1
Scaffold_7;HRSCAF_287_276589027	3	276589027	-1	-1	-1	-1	-1	-1	-1	-1	-1	0	-1	1	-1	1	1	-1	-1	-1	-1	1	1	-1	-1	1	1	1	1	-1	1	1	1	1	1	0	1	-1	-1	1	-1	1	-1	-1	1	-1	1	1	-1
Scaffold_7;HRSCAF_287_276802491	3	276802491	-1	-1	-1	-1	-1	1	0	-1	0	-1	-1	-1	-1	-1	-1	-1	-1	1	-1	-1	-1	-1	-1	-1	-1	-1	-1	1	-1	-1	-1	-1	-1	-1	-1	1	-1	-1	1	-1	1	1	-1	-1	-1	-1	1
Scaffold_7;HRSCAF_287_278103637	3	278103637	-1	-1	-1	-1	-1	-1	-1	-1	-1	-1	-1	-1	-1	-1	-1	-1	-1	-1	-1	-1	-1	-1	-1	-1	-1	-1	-1	-1	-1	-1	-1	-1	-1	-1	-1	-1	-1	-1	-1	-1	-1	-1	-1	-1	-1	-1	-1
Scaffold_7;HRSCAF_287_278137283	3	278137283	-1	1	1	-1	-1	-1	-1	-1	-1	-1	1	-1	-1	-1	-1	1	-1	-1	1	-1	-1	-1	1	-1	-1	-1	-1	-1	-1	-1	-1	-1	-1	1	-1	-1	-1	-1	-1	-1	-1	-1	-1	-1	-1	-1	-1
Scaffold_7;HRSCAF_287_278363755	3	278363755	-1	-1	-1	-1	-1	-1	-1	-1	-1	-1	-1	-1	-1	-1	-1	-1	-1	-1	-1	-1	-1	-1	-1	-1	-1	-1	-1	-1	-1	-1	-1	-1	-1	-1	-1	-1	-1	-1	-1	-1	-1	-1	-1	-1	-1	-1	-1
Scaffold_7;HRSCAF_287_278711330	3	278711330	-1	-1	-1	-1	-1	-1	1	-1	-1	-1	-1	-1	-1	-1	1	-1	-1	1	-1	-1	-1	-1	-1	-1	-1	-1	-1	-1	-1	-1	-1	-1	-1	-1	-1	1	-1	-1	-1	-1	-1	1	-1	-1	-1	-1	-1
Scaffold_7;HRSCAF_287_278711359	3	278711359	-1	-1	-1	-1	-1	-1	-1	-1	-1	-1	-1	-1	-1	-1	-1	-1	-1	-1	-1	-1	-1	-1	-1	-1	-1	-1	-1	-1	-1	-1	-1	-1	-1	-1	-1	-1	-1	-1	-1	-1	-1	-1	-1	-1	-1	-1	-1
Scaffold_7;HRSCAF_287_280010189	3	280010189	-1	-1	-1	-1	-1	-1	0	-1	-1	-1	-1	-1	-1	-1	-1	-1	-1	-1	-1	-1	-1	-1	-1	-1	-1	-1	-1	-1	-1	-1	-1	-1	-1	-1	-1	-1	-1	-1	-1	-1	-1	-1	-1	-1	-1	-1	-1
Scaffold_7;HRSCAF_287_280318583	3	280318583	-1	-1	1	1	-1	-1	1	-1	-1	-1	1	-1	1	-1	1	1	-1	1	1	-1	-1	-1	1	-1	-1	1	1	1	1	1	-1	-1	-1	0	-1	1	-1	-1	-1	-1	-1	1	-1	-1	-1	-1	-1
Scaffold_7;HRSCAF_287_280551204	3	280551204	-1	1	1	-1	-1	-1	-1	0	-1	-1	1	-1	-1	-1	-1	1	-1	-1	1	-1	-1	-1	1	-1	-1	-1	-1	-1	-1	-1	-1	-1	-1	0	-1	-1	-1	-1	-1	-1	-1	-1	-1	-1	-1	-1	-1
Scaffold_7;HRSCAF_287_280862314	3	280862314	-1	-1	-1	-1	-1	-1	-1	-1	-1	-1	-1	-1	-1	-1	-1	-1	-1	-1	-1	-1	-1	-1	-1	-1	-1	-1	-1	-1	-1	-1	-1	-1	-1	-1	-1	-1	-1	-1	-1	-1	-1	-1	-1	-1	-1	-1	-1
Scaffold_7;HRSCAF_287_281400810	3	281400810	-1	-1	-1	-1	-1	-1	-1	-1	-1	-1	-1	-1	-1	-1	-1	-1	-1	-1	-1	-1	-1	-1	-1	-1	-1	-1	-1	-1	-1	-1	-1	-1	-1	-1	-1	-1	-1	-1	-1	-1	-1	-1	-1	-1	-1	-1	-1
Scaffold_7;HRSCAF_287_282864854	3	282864854	-1	1	-1	1	-1	1	-1	-1	1	0	-1	1	1	1	-1	-1	-1	-1	-1	1	1	0	-1	1	1	1	1	1	1	-1	1	1	-1	0	-1	-1	-1	1	1	1	1	-1	1	-1	1	1	1
Scaffold_7;HRSCAF_287_284099361	3	284099361	-1	-1	-1	-1	1	1	1	-1	-1	-1	-1	-1	-1	-1	-1	-1	-1	-1	-1	-1	-1	-1	-1	-1	-1	-1	-1	-1	-1	1	-1	-1	1	-1	-1	-1	-1	-1	-1	-1	1	-1	-1	-1	-1	-1	1
Scaffold_7;HRSCAF_287_285059023	3	285059023	-1	-1	-1	-1	1	-1	1	-1	-1	-1	-1	-1	-1	-1	1	1	1	0	-1	-1	-1	-1	-1	-1	-1	-1	-1	-1	-1	1	-1	-1	1	-1	1	1	1	-1	-1	-1	1	1	-1	-1	-1	-1	1
Scaffold_7;HRSCAF_287_285440153	3	285440153	-1	-1	-1	-1	-1	-1	1	-1	-1	-1	-1	-1	-1	-1	-1	1	1	-1	-1	-1	-1	-1	-1	-1	-1	-1	-1	-1	-1	-1	-1	-1	1	-1	-1	-1	1	-1	-1	-1	1	-1	-1	-1	-1	-1	1
Scaffold_7;HRSCAF_287_285826719	3	285826719	-1	-1	-1	-1	1	-1	1	-1	1	1	-1	1	-1	1	1	-1	-1	1	-1	1	-1	-1	-1	1	-1	-1	-1	-1	-1	1	1	1	1	0	1	1	-1	1	1	1	1	1	-1	-1	-1	1	1
Scaffold_7;HRSCAF_287_285884076	3	285884076	1	1	1	1	-1	1	-1	1	-1	-1	1	-1	1	-1	1	1	1	1	1	-1	1	1	1	-1	1	1	1	1	1	1	-1	-1	-1	0	1	1	1	-1	-1	-1	-1	1	1	1	1	-1	-1
Scaffold_7;HRSCAF_287_286058147	3	286058147	-1	-1	-1	-1	-1	-1	-1	-1	-1	-1	-1	-1	-1	-1	1	1	1	1	-1	-1	-1	-1	-1	-1	-1	-1	-1	-1	-1	1	-1	-1	-1	-1	1	1	1	-1	-1	-1	-1	1	-1	-1	-1	-1	-1
Scaffold_7;HRSCAF_287_286058196	3	286058196	-1	-1	-1	-1	1	-1	1	-1	-1	-1	-1	-1	-1	-1	-1	-1	-1	-1	-1	-1	-1	-1	-1	-1	-1	-1	-1	-1	-1	-1	-1	-1	1	-1	-1	-1	-1	-1	-1	-1	1	-1	-1	-1	-1	-1	1
Scaffold_7;HRSCAF_287_287081121	3	287081121	-1	-1	-1	-1	-1	-1	-1	1	-1	-1	-1	-1	-1	-1	-1	-1	-1	1	-1	-1	-1	-1	-1	-1	-1	-1	-1	-1	-1	-1	-1	-1	-1	-1	-1	-1	-1	-1	-1	-1	-1	-1	-1	-1	-1	-1	-1
Scaffold_7;HRSCAF_287_287147343	3	287147343	1	1	1	1	-1	1	-1	-1	1	1	0	1	1	-1	-1	-1	-1	1	1	1	1	-1	1	1	1	1	1	1	1	-1	1	1	-1	1	-1	-1	-1	1	1	-1	-1	-1	1	-1	1	0	-1
Scaffold_7;HRSCAF_287_287506816	3	287506816	-1	-1	-1	-1	-1	-1	-1	-1	-1	-1	-1	-1	-1	-1	-1	-1	-1	-1	-1	-1	-1	-1	-1	-1	-1	-1	-1	-1	-1	-1	-1	-1	-1	-1	-1	-1	-1	-1	-1	-1	-1	-1	-1	1	-1	-1	-1
Scaffold_7;HRSCAF_287_287604344	3	287604344	1	1	1	1	-1	1	-1	-1	-1	-1	1	-1	1	-1	-1	1	1	-1	1	-1	1	-1	1	-1	1	1	1	1	1	-1	-1	-1	-1	0	-1	-1	1	-1	-1	-1	-1	-1	1	1	1	-1	-1
Scaffold_7;HRSCAF_287_287977511	3	287977511	-1	1	1	-1	-1	1	-1	-1	-1	-1	1	-1	-1	-1	-1	-1	-1	-1	1	-1	-1	1	1	-1	-1	-1	-1	-1	-1	-1	-1	-1	-1	0	-1	-1	-1	-1	-1	-1	-1	-1	-1	1	-1	-1	-1
Scaffold_7;HRSCAF_287_288249198	3	288249198	-1	-1	-1	-1	-1	-1	-1	-1	-1	-1	-1	-1	-1	-1	-1	-1	-1	-1	-1	-1	-1	-1	-1	-1	-1	-1	-1	-1	-1	-1	-1	-1	-1	-1	-1	-1	-1	-1	-1	-1	-1	-1	-1	-1	-1	-1	-1
Scaffold_7;HRSCAF_287_288350614	3	288350614	-1	0	-1	-1	-1	-1	-1	-1	-1	-1	-1	-1	-1	-1	-1	-1	-1	0	-1	-1	-1	-1	-1	-1	-1	-1	-1	-1	-1	-1	-1	-1	-1	-1	-1	-1	-1	-1	-1	-1	-1	-1	-1	1	-1	-1	-1
Scaffold_7;HRSCAF_287_288829545	3	288829545	-1	-1	-1	-1	-1	-1	-1	-1	-1	-1	-1	-1	-1	-1	-1	-1	-1	-1	-1	-1	-1	-1	-1	-1	-1	-1	-1	-1	-1	-1	-1	-1	-1	-1	-1	-1	-1	-1	-1	-1	-1	-1	-1	-1	-1	-1	-1
Scaffold_7;HRSCAF_287_288896293	3	288896293	0	-1	-1	0	-1	-1	-1	0	-1	-1	-1	-1	1	-1	-1	-1	-1	-1	-1	-1	0	-1	-1	-1	0	1	0	0	1	-1	-1	-1	-1	-1	-1	-1	-1	-1	-1	-1	-1	-1	0	-1	0	-1	-1
Scaffold_7;HRSCAF_287_288951616	3	288951616	-1	-1	-1	-1	-1	-1	0	-1	-1	-1	-1	-1	-1	-1	-1	-1	-1	-1	-1	-1	-1	-1	-1	-1	-1	-1	-1	-1	-1	-1	-1	-1	-1	-1	-1	-1	-1	-1	-1	-1	-1	-1	-1	-1	-1	-1	-1
Scaffold_7;HRSCAF_287_289793795	3	289793795	-1	-1	1	-1	-1	1	-1	-1	-1	-1	-1	-1	-1	-1	-1	-1	-1	-1	1	-1	-1	1	1	-1	-1	-1	-1	-1	-1	-1	-1	-1	-1	0	-1	-1	-1	-1	-1	-1	-1	-1	-1	-1	-1	-1	-1
Scaffold_7;HRSCAF_287_289973464	3	289973464	1	-1	-1	1	1	-1	-1	-1	1	1	1	1	1	1	1	1	1	1	-1	1	1	-1	-1	-1	1	1	1	1	1	1	1	1	-1	0	1	1	1	1	1	1	1	1	1	-1	1	1	1
Scaffold_7;HRSCAF_287_289989662	3	289989662	1	1	-1	1	1	-1	-1	1	1	1	1	1	1	1	1	1	1	1	-1	1	1	1	-1	1	1	1	1	1	1	1	1	1	-1	0	1	1	1	1	1	1	1	1	1	-1	1	1	1
Scaffold_7;HRSCAF_287_290095163	3	290095163	-1	-1	-1	-1	-1	-1	1	-1	-1	-1	1	-1	-1	-1	-1	1	1	-1	-1	-1	-1	-1	-1	1	-1	-1	-1	-1	-1	-1	-1	-1	1	-1	-1	-1	1	-1	-1	-1	-1	-1	-1	-1	-1	-1	-1
Scaffold_7;HRSCAF_287_290095230	3	290095230	-1	-1	1	-1	-1	1	-1	0	-1	-1	-1	-1	-1	-1	-1	-1	-1	-1	1	-1	-1	-1	1	-1	-1	-1	-1	-1	-1	-1	-1	-1	-1	0	-1	-1	-1	-1	-1	-1	-1	-1	-1	1	-1	-1	-1
Scaffold_7;HRSCAF_287_290553824	3	290553824	1	-1	-1	1	-1	-1	1	-1	-1	-1	1	-1	1	-1	-1	1	1	-1	-1	-1	1	-1	-1	1	1	1	1	1	1	-1	-1	-1	1	-1	-1	-1	1	-1	-1	-1	-1	-1	1	-1	1	-1	-1
Scaffold_1;HRSCAF_72_456982	4	456982	-1	-1	-1	-1	-1	-1	-1	-1	-1	-1	1	0	-1	-1	-1	-1	-1	1	-1	1	-1	-1	-1	-1	-1	-1	-1	-1	-1	-1	-1	-1	-1	-1	-1	-1	-1	1	-1	-1	1	-1	-1	-1	-1	1	-1
Scaffold_1;HRSCAF_72_1377839	4	1377839	-1	-1	-1	-1	-1	1	-1	1	-1	-1	-1	-1	-1	1	-1	1	-1	0	1	-1	-1	1	1	-1	1	1	1	-1	-1	-1	-1	-1	-1	1	-1	-1	1	-1	-1	1	-1	-1	-1	-1	-1	-1	1
Scaffold_1;HRSCAF_72_1577261	4	1577261	-1	-1	1	-1	1	-1	-1	1	1	-1	-1	-1	-1	-1	-1	-1	-1	-1	-1	-1	-1	1	-1	1	-1	-1	-1	-1	-1	1	-1	-1	-1	-1	1	-1	-1	-1	1	-1	-1	1	-1	-1	-1	-1	-1
Scaffold_1;HRSCAF_72_1973236	4	1973236	-1	-1	-1	-1	-1	-1	-1	-1	-1	-1	-1	-1	-1	-1	-1	-1	-1	-1	-1	-1	-1	-1	-1	-1	-1	-1	-1	-1	-1	-1	-1	-1	-1	-1	-1	-1	-1	-1	-1	-1	-1	-1	-1	-1	-1	-1	-1
Scaffold_1;HRSCAF_72_2503670	4	2503670	-1	-1	-1	-1	-1	-1	1	-1	-1	-1	-1	-1	-1	-1	-1	-1	-1	-1	-1	-1	-1	-1	-1	-1	-1	-1	-1	-1	-1	1	-1	-1	-1	-1	1	-1	-1	-1	-1	-1	-1	1	-1	-1	-1	-1	-1
Scaffold_1;HRSCAF_72_2503688	4	2503688	-1	-1	-1	-1	-1	-1	1	-1	-1	-1	-1	-1	-1	-1	-1	-1	-1	-1	-1	-1	-1	-1	-1	-1	-1	-1	-1	-1	-1	1	-1	-1	-1	-1	1	-1	-1	-1	-1	-1	-1	1	-1	-1	-1	-1	-1
Scaffold_1;HRSCAF_72_2591480	4	2591480	-1	1	1	-1	1	-1	-1	-1	1	-1	-1	-1	-1	-1	-1	-1	-1	-1	-1	-1	-1	1	-1	1	-1	-1	-1	-1	-1	-1	-1	-1	-1	-1	-1	-1	-1	-1	1	-1	-1	-1	-1	-1	-1	-1	-1
Scaffold_1;HRSCAF_72_4065661	4	4065661	-1	-1	-1	-1	-1	-1	-1	-1	-1	-1	-1	-1	-1	-1	-1	-1	-1	-1	-1	-1	-1	-1	-1	-1	-1	-1	-1	-1	-1	-1	-1	-1	-1	-1	-1	-1	-1	-1	-1	-1	-1	-1	-1	-1	-1	-1	-1
Scaffold_1;HRSCAF_72_4297093	4	4297093	-1	1	-1	-1	-1	-1	-1	1	-1	-1	-1	-1	-1	-1	-1	-1	-1	-1	-1	-1	-1	-1	-1	-1	-1	-1	-1	-1	-1	-1	-1	-1	-1	-1	-1	-1	-1	-1	-1	-1	-1	-1	-1	-1	-1	1	-1
Scaffold_1;HRSCAF_72_5706177	4	5706177	-1	1	1	-1	1	-1	-1	1	1	1	1	1	-1	-1	1	-1	-1	-1	-1	1	1	-1	-1	1	-1	-1	-1	1	1	-1	1	1	1	0	1	1	-1	1	1	-1	1	-1	1	-1	1	1	-1
Scaffold_1;HRSCAF_72_5803515	4	5803515	-1	1	-1	-1	-1	-1	-1	-1	1	-1	-1	1	-1	-1	-1	-1	-1	-1	-1	1	-1	-1	-1	-1	-1	-1	-1	-1	-1	-1	-1	-1	-1	-1	-1	-1	-1	1	1	-1	1	-1	-1	-1	-1	-1	-1
Scaffold_1;HRSCAF_72_6444624	4	6444624	-1	-1	-1	-1	-1	-1	-1	-1	-1	-1	-1	-1	-1	-1	-1	-1	-1	-1	-1	-1	-1	-1	-1	-1	-1	-1	-1	-1	-1	-1	-1	-1	-1	-1	-1	-1	-1	-1	-1	-1	-1	-1	-1	-1	-1	-1	-1
Scaffold_1;HRSCAF_72_6444626	4	6444626	-1	-1	-1	-1	-1	-1	-1	-1	-1	-1	-1	-1	-1	-1	-1	-1	-1	-1	-1	-1	-1	-1	-1	-1	-1	-1	-1	-1	-1	-1	-1	-1	-1	-1	-1	-1	-1	-1	-1	-1	-1	-1	-1	-1	-1	-1	-1
Scaffold_1;HRSCAF_72_6783193	4	6783193	-1	-1	-1	-1	-1	-1	-1	-1	-1	-1	-1	-1	-1	-1	-1	-1	-1	-1	-1	-1	-1	-1	-1	-1	-1	-1	-1	-1	-1	-1	-1	-1	-1	-1	-1	-1	-1	-1	-1	-1	-1	-1	-1	-1	-1	-1	-1
Scaffold_1;HRSCAF_72_7174494	4	7174494	-1	-1	-1	-1	-1	1	-1	-1	-1	-1	-1	-1	-1	0	1	0	-1	-1	1	-1	-1	-1	1	-1	1	0	0	-1	-1	-1	-1	-1	-1	-1	-1	-1	0	-1	-1	1	-1	-1	-1	-1	-1	-1	0
Scaffold_1;HRSCAF_72_7334591	4	7334591	-1	1	-1	-1	-1	1	-1	1	-1	-1	-1	-1	-1	1	1	1	-1	-1	1	-1	-1	-1	1	-1	1	1	1	-1	-1	-1	-1	-1	-1	0	-1	-1	1	-1	-1	1	-1	-1	-1	-1	-1	-1	1
Scaffold_1;HRSCAF_72_8086966	4	8086966	-1	1	-1	-1	-1	-1	1	-1	-1	-1	-1	-1	-1	-1	-1	-1	-1	-1	-1	-1	-1	-1	-1	-1	-1	-1	-1	-1	-1	-1	-1	-1	-1	-1	-1	-1	-1	-1	-1	-1	-1	-1	-1	-1	-1	-1	-1
Scaffold_1;HRSCAF_72_8514691	4	8514691	0	-1	-1	-1	-1	-1	-1	-1	-1	-1	-1	-1	-1	-1	-1	-1	-1	-1	-1	-1	-1	-1	-1	-1	-1	-1	-1	-1	-1	-1	-1	-1	-1	-1	-1	-1	-1	-1	-1	-1	-1	-1	-1	-1	-1	-1	-1
Scaffold_1;HRSCAF_72_9531493	4	9531493	1	1	1	1	1	1	-1	1	-1	-1	-1	1	1	1	1	1	1	1	1	1	1	1	1	-1	1	1	1	1	1	1	-1	-1	-1	0	1	-1	1	1	-1	1	1	1	-1	1	-1	-1	1
Scaffold_1;HRSCAF_72_9543123	4	9543123	-1	-1	-1	-1	-1	-1	-1	-1	-1	-1	1	-1	-1	-1	-1	-1	-1	-1	-1	-1	-1	-1	-1	-1	-1	-1	-1	-1	-1	-1	-1	-1	-1	-1	-1	-1	-1	-1	-1	-1	-1	-1	-1	-1	-1	-1	-1
Scaffold_1;HRSCAF_72_10507739	4	10507739	-1	-1	-1	-1	-1	-1	-1	-1	-1	-1	-1	-1	-1	-1	-1	-1	-1	-1	-1	-1	-1	-1	-1	-1	-1	-1	-1	-1	-1	-1	-1	-1	-1	-1	-1	-1	-1	-1	-1	-1	-1	-1	-1	-1	-1	-1	-1
Scaffold_1;HRSCAF_72_10528470	4	10528470	-1	-1	-1	-1	-1	-1	-1	-1	-1	-1	-1	-1	-1	-1	-1	-1	-1	-1	-1	-1	-1	-1	-1	-1	-1	-1	-1	-1	-1	-1	-1	-1	-1	-1	-1	-1	-1	-1	-1	-1	-1	-1	-1	-1	-1	-1	-1
Scaffold_1;HRSCAF_72_11518539	4	11518539	-1	-1	1	-1	1	-1	-1	-1	-1	-1	1	1	-1	-1	-1	-1	1	1	-1	-1	-1	-1	-1	1	-1	-1	-1	-1	-1	1	-1	-1	-1	-1	-1	-1	-1	1	-1	-1	1	1	-1	1	-1	-1	1
Scaffold_1;HRSCAF_72_11816975	4	11816975	-1	-1	-1	-1	-1	-1	-1	-1	-1	-1	-1	-1	-1	-1	-1	-1	-1	-1	-1	-1	-1	-1	-1	-1	-1	-1	-1	-1	-1	-1	-1	-1	-1	-1	-1	-1	-1	-1	-1	-1	-1	-1	-1	-1	-1	-1	-1
Scaffold_1;HRSCAF_72_12132900	4	12132900	-1	-1	1	-1	1	-1	-1	-1	-1	1	1	1	-1	-1	-1	-1	1	1	-1	-1	-1	-1	-1	1	-1	-1	-1	-1	-1	1	1	1	1	0	1	1	-1	1	-1	0	1	1	1	1	1	-1	1
Scaffold_1;HRSCAF_72_12314312	4	12314312	-1	-1	-1	-1	-1	-1	-1	-1	-1	-1	-1	-1	-1	-1	-1	-1	-1	-1	-1	-1	-1	-1	-1	-1	-1	-1	-1	-1	-1	-1	-1	-1	-1	-1	-1	-1	-1	-1	-1	-1	-1	-1	-1	-1	-1	-1	-1
Scaffold_1;HRSCAF_72_12513112	4	12513112	1	1	-1	1	-1	1	1	-1	1	-1	-1	-1	1	1	1	1	-1	-1	1	1	-1	1	1	-1	1	1	1	1	-1	-1	-1	-1	-1	0	-1	-1	1	-1	1	0	-1	-1	-1	-1	-1	-1	-1
Scaffold_1;HRSCAF_72_12896308	4	12896308	1	-1	1	1	1	-1	-1	-1	-1	-1	1	-1	1	-1	-1	-1	1	-1	-1	-1	-1	-1	-1	-1	-1	-1	-1	1	-1	1	-1	-1	-1	-1	-1	-1	-1	-1	-1	0	1	-1	-1	1	-1	-1	1
Scaffold_1;HRSCAF_72_12975680	4	12975680	1	-1	1	1	1	-1	-1	-1	-1	-1	1	-1	1	-1	-1	-1	1	-1	-1	-1	-1	-1	-1	-1	-1	-1	-1	1	-1	-1	-1	-1	-1	-1	-1	-1	-1	-1	-1	0	1	-1	-1	1	-1	-1	1
Scaffold_1;HRSCAF_72_12975743	4	12975743	-1	-1	-1	-1	-1	-1	-1	-1	-1	-1	-1	-1	-1	-1	-1	-1	-1	-1	-1	-1	-1	-1	-1	-1	-1	-1	-1	-1	-1	-1	-1	-1	-1	-1	-1	-1	-1	-1	-1	-1	-1	-1	-1	-1	-1	-1	-1
Scaffold_1;HRSCAF_72_13468954	4	13468954	-1	-1	-1	-1	-1	-1	-1	-1	-1	-1	-1	-1	-1	-1	-1	-1	-1	-1	-1	-1	-1	-1	-1	-1	-1	-1	-1	-1	-1	-1	-1	-1	-1	-1	-1	-1	-1	-1	-1	-1	-1	-1	-1	-1	-1	-1	-1
Scaffold_1;HRSCAF_72_13783533	4	13783533	-1	-1	-1	-1	-1	-1	-1	1	-1	-1	-1	-1	-1	-1	-1	-1	-1	-1	-1	-1	-1	-1	-1	-1	-1	-1	-1	-1	-1	-1	-1	-1	-1	-1	-1	-1	-1	-1	-1	-1	-1	-1	-1	-1	-1	-1	-1
Scaffold_1;HRSCAF_72_13881421	4	13881421	1	1	1	1	1	1	1	-1	1	1	1	-1	1	1	1	1	1	-1	1	1	1	-1	1	-1	1	1	1	1	1	1	1	1	1	1	1	1	1	-1	1	1	1	-1	1	1	1	1	1
Scaffold_1;HRSCAF_72_15529942	4	15529942	-1	-1	1	-1	-1	-1	1	1	1	1	1	1	-1	1	-1	-1	1	0	-1	-1	1	-1	-1	1	-1	-1	-1	-1	1	1	1	1	1	0	1	1	-1	1	1	1	1	-1	1	1	1	1	1
Scaffold_1;HRSCAF_72_15534672	4	15534672	-1	-1	-1	-1	-1	-1	-1	-1	-1	-1	-1	-1	-1	-1	-1	-1	-1	1	-1	-1	-1	1	-1	-1	-1	-1	-1	-1	-1	-1	-1	-1	-1	-1	-1	-1	-1	-1	-1	-1	-1	1	-1	-1	-1	-1	-1
Scaffold_1;HRSCAF_72_15799156	4	15799156	-1	1	-1	-1	-1	1	-1	-1	-1	-1	-1	-1	-1	-1	-1	1	-1	-1	1	1	-1	-1	1	-1	1	1	1	-1	-1	-1	-1	-1	-1	0	-1	-1	0	-1	-1	-1	-1	-1	-1	-1	-1	-1	-1
Scaffold_1;HRSCAF_72_16893867	4	16893867	-1	-1	-1	-1	-1	1	1	1	1	-1	-1	-1	-1	1	-1	1	-1	1	1	1	-1	-1	1	1	1	1	1	-1	-1	-1	-1	-1	-1	0	-1	-1	1	-1	1	1	1	1	-1	-1	-1	1	1
Scaffold_1;HRSCAF_72_17315287	4	17315287	-1	-1	-1	-1	-1	-1	-1	-1	-1	-1	-1	-1	-1	-1	-1	-1	-1	-1	-1	-1	-1	1	-1	-1	-1	-1	-1	-1	-1	-1	1	1	-1	-1	-1	1	-1	-1	-1	-1	-1	-1	-1	-1	-1	-1	-1
Scaffold_1;HRSCAF_72_17426122	4	17426122	-1	-1	1	-1	-1	1	-1	-1	-1	-1	1	0	-1	-1	-1	1	0	0	1	1	-1	-1	1	-1	1	1	1	-1	-1	-1	-1	-1	-1	0	-1	-1	1	1	-1	-1	-1	1	-1	1	-1	-1	-1
Scaffold_1;HRSCAF_72_17502020	4	17502020	-1	-1	-1	-1	-1	-1	-1	-1	-1	-1	-1	-1	-1	-1	-1	-1	-1	-1	-1	-1	-1	-1	-1	-1	-1	-1	-1	-1	-1	-1	-1	-1	-1	-1	-1	-1	-1	-1	-1	-1	-1	-1	-1	-1	-1	-1	-1
Scaffold_1;HRSCAF_72_18320443	4	18320443	-1	-1	-1	-1	-1	-1	1	1	-1	-1	-1	-1	-1	1	-1	-1	-1	-1	-1	-1	-1	-1	-1	-1	-1	-1	-1	-1	-1	-1	-1	-1	-1	-1	-1	-1	-1	-1	-1	1	1	-1	-1	-1	-1	1	1
Scaffold_1;HRSCAF_72_18608393	4	18608393	-1	-1	-1	-1	-1	-1	-1	-1	-1	-1	-1	1	-1	-1	-1	-1	-1	-1	-1	-1	-1	-1	-1	-1	-1	-1	-1	-1	-1	-1	-1	-1	-1	-1	-1	-1	-1	1	-1	-1	-1	-1	-1	-1	-1	-1	-1
Scaffold_1;HRSCAF_72_18726128	4	18726128	-1	-1	-1	-1	-1	-1	-1	-1	1	1	-1	-1	-1	-1	1	-1	-1	-1	-1	-1	1	-1	-1	-1	-1	-1	-1	-1	1	1	-1	-1	1	1	1	-1	-1	-1	1	-1	-1	-1	1	-1	1	-1	-1
Scaffold_1;HRSCAF_72_18860625	4	18860625	1	1	-1	1	1	-1	1	-1	-1	-1	-1	0	1	1	-1	-1	1	1	-1	-1	-1	-1	-1	-1	-1	-1	-1	0	-1	-1	-1	-1	-1	-1	-1	-1	-1	-1	-1	1	1	-1	-1	-1	-1	1	1
Scaffold_1;HRSCAF_72_18869895	4	18869895	-1	-1	-1	-1	-1	-1	-1	-1	-1	-1	-1	-1	-1	-1	-1	-1	-1	-1	-1	-1	-1	-1	-1	-1	-1	-1	-1	-1	-1	-1	-1	-1	-1	-1	-1	-1	-1	-1	-1	-1	-1	-1	-1	-1	-1	-1	-1
Scaffold_1;HRSCAF_72_19434291	4	19434291	-1	-1	1	-1	-1	0	1	-1	-1	-1	1	-1	-1	1	-1	1	1	-1	1	1	-1	-1	1	-1	-1	-1	-1	-1	-1	-1	-1	-1	-1	0	-1	-1	1	-1	-1	1	1	-1	-1	-1	-1	1	1
Scaffold_1;HRSCAF_72_20877337	4	20877337	-1	-1	-1	-1	-1	-1	-1	-1	-1	-1	-1	-1	-1	-1	-1	-1	-1	-1	-1	-1	-1	-1	-1	-1	-1	-1	-1	-1	-1	-1	-1	-1	-1	-1	-1	-1	-1	-1	-1	-1	-1	-1	-1	-1	-1	-1	-1
Scaffold_1;HRSCAF_72_21008821	4	21008821	-1	-1	-1	-1	-1	-1	-1	-1	-1	1	-1	-1	-1	-1	1	-1	-1	-1	-1	-1	1	-1	-1	-1	-1	-1	-1	-1	1	1	-1	-1	1	0	1	-1	-1	-1	-1	0	-1	-1	1	-1	1	-1	-1
Scaffold_1;HRSCAF_72_21669235	4	21669235	-1	-1	-1	-1	-1	-1	-1	-1	-1	1	-1	-1	-1	-1	1	-1	-1	-1	-1	-1	1	-1	-1	-1	-1	-1	-1	-1	1	1	0	-1	1	-1	1	-1	-1	-1	-1	-1	-1	-1	1	-1	1	-1	-1
Scaffold_1;HRSCAF_72_21669282	4	21669282	-1	-1	-1	-1	-1	-1	-1	-1	-1	-1	-1	-1	-1	-1	-1	-1	-1	-1	-1	-1	-1	-1	-1	-1	-1	-1	-1	-1	-1	-1	-1	-1	-1	-1	-1	-1	-1	-1	-1	-1	-1	-1	-1	-1	-1	-1	-1
Scaffold_1;HRSCAF_72_21747670	4	21747670	1	1	-1	1	1	-1	1	-1	1	1	-1	1	1	1	1	-1	-1	1	-1	-1	1	-1	-1	1	-1	-1	-1	1	1	1	1	1	1	0	1	0	-1	1	1	1	1	-1	1	-1	1	1	1
Scaffold_1;HRSCAF_72_21893501	4	21893501	-1	-1	-1	-1	-1	-1	-1	-1	-1	-1	-1	-1	-1	-1	-1	-1	-1	-1	-1	-1	-1	-1	-1	-1	-1	-1	-1	-1	-1	-1	-1	-1	-1	-1	-1	-1	-1	-1	-1	-1	-1	-1	-1	-1	-1	-1	-1
Scaffold_1;HRSCAF_72_22262759	4	22262759	-1	-1	-1	-1	-1	1	1	-1	1	-1	-1	-1	-1	1	-1	-1	-1	-1	-1	-1	-1	-1	-1	1	1	1	1	-1	-1	-1	1	1	-1	-1	-1	1	-1	-1	1	1	1	1	-1	1	-1	1	1
Scaffold_1;HRSCAF_72_22365584	4	22365584	-1	-1	-1	-1	-1	1	1	-1	1	-1	-1	-1	-1	1	-1	-1	-1	-1	-1	-1	-1	-1	-1	1	1	1	1	-1	-1	-1	1	1	-1	-1	-1	1	-1	-1	1	1	1	1	-1	1	-1	1	1
Scaffold_1;HRSCAF_72_22365599	4	22365599	1	1	-1	1	1	-1	-1	-1	-1	1	-1	1	1	-1	1	0	-1	1	-1	-1	1	-1	-1	-1	-1	-1	-1	1	1	1	-1	-1	1	0	1	-1	-1	1	-1	-1	-1	-1	1	-1	1	-1	-1
Scaffold_1;HRSCAF_72_22619547	4	22619547	-1	-1	1	-1	-1	-1	-1	-1	-1	-1	1	-1	-1	-1	-1	1	1	-1	1	1	-1	-1	1	-1	-1	-1	-1	-1	-1	-1	-1	-1	-1	0	-1	-1	1	-1	-1	-1	-1	-1	-1	-1	-1	-1	-1
Scaffold_1;HRSCAF_72_23242197	4	23242197	-1	-1	-1	-1	-1	1	-1	1	-1	1	-1	-1	-1	-1	1	-1	-1	-1	-1	-1	1	-1	-1	-1	1	1	1	-1	1	1	-1	-1	1	0	1	-1	-1	-1	-1	-1	-1	1	1	1	1	-1	-1
Scaffold_1;HRSCAF_72_23254890	4	23254890	-1	-1	1	-1	-1	-1	-1	-1	-1	-1	1	-1	-1	-1	-1	1	1	-1	1	1	-1	-1	1	-1	-1	-1	-1	-1	-1	-1	-1	-1	-1	0	-1	-1	1	-1	-1	-1	-1	-1	-1	-1	-1	-1	-1
Scaffold_1;HRSCAF_72_23271459	4	23271459	-1	-1	-1	-1	-1	-1	-1	-1	1	-1	-1	-1	-1	-1	-1	-1	-1	-1	-1	-1	-1	-1	-1	-1	-1	-1	-1	-1	-1	-1	-1	0	-1	-1	-1	1	-1	-1	0	-1	-1	-1	-1	-1	-1	-1	-1
Scaffold_1;HRSCAF_72_23705601	4	23705601	-1	-1	-1	-1	-1	-1	1	-1	-1	-1	-1	-1	-1	1	-1	-1	-1	-1	-1	-1	-1	1	0	1	-1	-1	-1	-1	-1	-1	-1	-1	-1	-1	-1	-1	-1	-1	-1	0	1	-1	-1	-1	-1	1	0
Scaffold_1;HRSCAF_72_24368583	4	24368583	1	1	0	1	1	-1	-1	-1	1	-1	0	0	1	-1	-1	0	0	1	0	0	-1	-1	-1	-1	-1	-1	-1	1	-1	-1	1	-1	-1	0	-1	1	-1	1	1	-1	-1	-1	-1	-1	-1	-1	0
Scaffold_1;HRSCAF_72_24555008	4	24555008	-1	-1	-1	-1	-1	-1	-1	-1	-1	-1	-1	-1	-1	-1	-1	-1	-1	-1	-1	-1	-1	-1	-1	-1	-1	-1	-1	-1	-1	-1	-1	-1	-1	-1	-1	-1	-1	-1	-1	-1	-1	-1	-1	-1	-1	-1	-1
Scaffold_1;HRSCAF_72_25320242	4	25320242	-1	-1	-1	-1	-1	-1	-1	-1	-1	-1	-1	-1	-1	-1	-1	-1	-1	-1	-1	-1	-1	-1	-1	-1	-1	-1	-1	-1	-1	-1	-1	-1	-1	-1	-1	-1	-1	-1	-1	-1	-1	-1	-1	-1	-1	-1	-1
Scaffold_1;HRSCAF_72_25570525	4	25570525	1	1	-1	1	1	-1	-1	-1	-1	-1	-1	1	1	-1	-1	-1	-1	1	-1	-1	-1	1	-1	-1	-1	-1	-1	1	-1	-1	-1	-1	-1	-1	-1	-1	-1	1	-1	-1	-1	-1	-1	-1	-1	-1	-1
Scaffold_1;HRSCAF_72_26475150	4	26475150	1	1	-1	1	1	-1	-1	1	-1	-1	-1	1	1	-1	-1	-1	-1	1	-1	-1	-1	-1	-1	-1	-1	-1	-1	1	-1	-1	-1	-1	-1	-1	-1	-1	-1	1	-1	-1	-1	-1	-1	-1	-1	-1	-1
Scaffold_1;HRSCAF_72_27197100	4	27197100	-1	-1	-1	-1	-1	-1	-1	-1	-1	-1	-1	-1	-1	-1	-1	-1	-1	-1	-1	-1	-1	-1	-1	-1	-1	-1	-1	-1	-1	-1	-1	-1	-1	-1	-1	-1	-1	-1	-1	-1	-1	-1	-1	-1	-1	-1	-1
Scaffold_1;HRSCAF_72_27423942	4	27423942	-1	-1	-1	-1	-1	-1	-1	-1	1	1	-1	-1	-1	-1	0	1	1	-1	1	1	1	-1	1	1	-1	-1	-1	-1	1	1	1	1	1	1	1	1	1	-1	1	-1	-1	-1	1	-1	1	-1	-1
Scaffold_1;HRSCAF_72_27549092	4	27549092	-1	-1	-1	1	-1	-1	-1	-1	-1	-1	-1	-1	-1	-1	-1	-1	-1	-1	-1	-1	-1	-1	-1	-1	-1	-1	-1	-1	-1	-1	-1	-1	-1	-1	-1	-1	-1	-1	-1	-1	-1	-1	-1	-1	-1	-1	-1
Scaffold_1;HRSCAF_72_27842352	4	27842352	-1	-1	-1	-1	-1	-1	-1	-1	-1	1	-1	-1	-1	-1	1	-1	0	-1	1	1	1	-1	-1	1	-1	-1	-1	-1	1	0	-1	1	1	-1	1	-1	-1	-1	-1	-1	-1	-1	1	-1	1	-1	-1
Scaffold_1;HRSCAF_72_28609472	4	28609472	-1	-1	-1	-1	-1	1	-1	1	1	1	-1	-1	-1	-1	1	1	1	-1	-1	-1	1	1	1	-1	1	1	1	-1	1	1	1	1	1	1	1	1	1	-1	1	-1	-1	1	1	1	1	-1	-1
Scaffold_1;HRSCAF_72_29550027	4	29550027	1	1	1	-1	1	1	1	1	-1	-1	1	1	1	1	-1	-1	-1	1	-1	-1	-1	1	-1	-1	1	1	1	1	-1	-1	-1	-1	-1	-1	-1	-1	-1	1	-1	1	1	1	-1	1	-1	1	1
Scaffold_1;HRSCAF_72_30088551	4	30088551	-1	-1	-1	1	-1	-1	-1	-1	-1	-1	-1	-1	-1	-1	-1	-1	-1	-1	1	1	-1	-1	-1	-1	-1	-1	-1	-1	-1	-1	-1	-1	-1	-1	-1	-1	-1	-1	-1	-1	-1	-1	-1	-1	-1	-1	-1
Scaffold_1;HRSCAF_72_30642283	4	30642283	-1	-1	-1	1	-1	-1	-1	1	1	1	-1	-1	-1	-1	1	1	1	-1	-1	-1	1	-1	1	1	0	-1	0	-1	1	1	1	1	1	1	1	1	1	-1	1	-1	-1	-1	1	-1	1	1	-1
Scaffold_1;HRSCAF_72_30642307	4	30642307	1	1	0	-1	1	1	-1	-1	-1	-1	0	0	1	-1	-1	-1	-1	1	1	1	-1	1	-1	-1	0	1	0	1	-1	-1	-1	-1	-1	-1	-1	-1	-1	1	-1	-1	-1	1	-1	1	-1	-1	-1
Scaffold_1;HRSCAF_72_31461693	4	31461693	-1	-1	-1	-1	-1	-1	-1	-1	-1	-1	-1	-1	-1	-1	-1	-1	-1	-1	-1	-1	-1	-1	-1	-1	-1	-1	-1	-1	-1	-1	-1	-1	-1	-1	-1	-1	-1	-1	-1	-1	-1	-1	-1	-1	-1	-1	-1
Scaffold_1;HRSCAF_72_32437695	4	32437695	-1	-1	0	0	-1	-1	-1	0	0	-1	-1	0	-1	0	-1	-1	-1	0	-1	0	-1	-1	-1	-1	-1	-1	0	0	0	0	-1	-1	-1	-1	-1	0	-1	-1	-1	-1	-1	-1	-1	-1	0	0	0
Scaffold_1;HRSCAF_72_32437708	4	32437708	-1	-1	-1	-1	-1	-1	-1	-1	-1	-1	-1	-1	-1	-1	-1	-1	-1	-1	-1	-1	-1	-1	-1	-1	-1	-1	-1	-1	-1	-1	-1	-1	-1	-1	-1	-1	-1	-1	-1	-1	-1	-1	-1	-1	-1	-1	-1
Scaffold_1;HRSCAF_72_32923191	4	32923191	-1	-1	-1	-1	-1	-1	-1	-1	-1	-1	-1	1	-1	-1	-1	-1	-1	-1	-1	-1	-1	-1	-1	-1	-1	-1	-1	-1	-1	-1	-1	-1	-1	-1	-1	-1	-1	1	-1	-1	-1	-1	-1	-1	-1	1	-1
Scaffold_1;HRSCAF_72_32970911	4	32970911	-1	-1	1	-1	-1	1	1	-1	-1	-1	1	1	-1	1	-1	-1	-1	-1	-1	-1	-1	-1	-1	-1	-1	0	1	-1	-1	-1	-1	-1	-1	-1	-1	-1	-1	1	-1	1	1	-1	-1	1	-1	1	1
Scaffold_1;HRSCAF_72_33577973	4	33577973	-1	-1	1	-1	-1	1	-1	-1	-1	-1	1	1	-1	-1	-1	-1	-1	-1	-1	-1	-1	-1	-1	-1	-1	1	1	-1	-1	-1	-1	-1	-1	-1	-1	-1	-1	1	-1	-1	-1	-1	-1	1	-1	1	-1
Scaffold_1;HRSCAF_72_34718302	4	34718302	-1	-1	-1	-1	-1	-1	-1	-1	-1	-1	-1	-1	-1	-1	-1	-1	-1	-1	-1	-1	-1	-1	-1	-1	-1	-1	-1	-1	-1	-1	-1	-1	-1	-1	-1	-1	-1	-1	-1	-1	-1	-1	-1	-1	-1	-1	-1
Scaffold_1;HRSCAF_72_35610480	4	35610480	-1	-1	-1	-1	-1	-1	-1	-1	-1	-1	-1	1	-1	-1	-1	-1	-1	-1	-1	-1	-1	-1	-1	-1	-1	-1	-1	-1	-1	-1	-1	-1	-1	-1	-1	-1	-1	1	-1	-1	-1	-1	-1	-1	-1	1	-1
Scaffold_1;HRSCAF_72_36379717	4	36379717	-1	-1	-1	-1	-1	-1	-1	-1	-1	-1	-1	1	-1	-1	-1	-1	-1	-1	-1	-1	-1	-1	-1	-1	-1	-1	-1	-1	-1	-1	-1	-1	-1	-1	-1	-1	-1	1	-1	-1	-1	-1	-1	-1	-1	1	-1
Scaffold_1;HRSCAF_72_36642927	4	36642927	-1	-1	-1	-1	-1	-1	-1	-1	-1	-1	-1	-1	-1	-1	-1	-1	-1	-1	-1	-1	-1	-1	-1	-1	-1	-1	-1	-1	-1	-1	-1	-1	-1	-1	-1	-1	-1	-1	-1	-1	-1	-1	-1	-1	-1	-1	-1
Scaffold_1;HRSCAF_72_36710567	4	36710567	-1	-1	1	-1	-1	1	-1	-1	-1	-1	1	-1	-1	-1	-1	-1	-1	-1	-1	-1	-1	-1	-1	-1	-1	1	1	-1	-1	-1	-1	-1	-1	-1	-1	-1	-1	-1	-1	-1	-1	-1	-1	1	-1	-1	-1
Scaffold_1;HRSCAF_72_36802011	4	36802011	1	1	-1	1	1	-1	-1	-1	-1	1	-1	1	1	-1	1	1	1	1	-1	-1	1	-1	1	1	1	-1	-1	1	1	1	-1	1	1	1	1	-1	1	1	-1	-1	-1	1	1	-1	1	1	-1
Scaffold_1;HRSCAF_72_37408056	4	37408056	-1	-1	-1	-1	-1	-1	-1	-1	-1	-1	-1	-1	-1	-1	-1	-1	-1	-1	-1	-1	-1	-1	-1	-1	-1	-1	-1	-1	-1	-1	-1	-1	-1	-1	-1	-1	-1	-1	-1	-1	-1	-1	-1	-1	-1	-1	-1
Scaffold_1;HRSCAF_72_37886255	4	37886255	-1	-1	-1	-1	-1	-1	1	-1	-1	-1	-1	-1	-1	1	-1	-1	-1	-1	1	1	-1	-1	-1	-1	-1	-1	-1	-1	-1	-1	-1	-1	-1	-1	-1	-1	-1	-1	-1	1	1	-1	-1	-1	-1	-1	1
Scaffold_1;HRSCAF_72_38415846	4	38415846	-1	-1	-1	-1	-1	-1	-1	-1	-1	-1	-1	-1	-1	-1	-1	-1	-1	-1	-1	-1	-1	-1	-1	-1	-1	-1	-1	-1	-1	-1	-1	-1	-1	-1	-1	-1	-1	-1	-1	-1	-1	-1	-1	-1	-1	-1	-1
Scaffold_1;HRSCAF_72_38488542	4	38488542	-1	-1	-1	-1	-1	-1	-1	-1	-1	-1	-1	-1	-1	-1	-1	-1	-1	-1	1	1	-1	-1	-1	-1	-1	-1	-1	-1	-1	-1	-1	-1	-1	-1	-1	-1	-1	-1	-1	-1	-1	-1	-1	-1	-1	-1	-1
Scaffold_1;HRSCAF_72_38716694	4	38716694	-1	-1	-1	-1	-1	-1	1	0	-1	-1	-1	-1	-1	1	-1	-1	-1	-1	-1	-1	-1	-1	-1	-1	-1	-1	-1	-1	-1	-1	-1	-1	-1	-1	-1	-1	-1	-1	-1	1	1	-1	-1	-1	-1	-1	1
Scaffold_1;HRSCAF_72_38797922	4	38797922	-1	-1	-1	-1	-1	-1	1	1	-1	-1	-1	-1	-1	1	-1	-1	-1	-1	-1	-1	-1	-1	-1	-1	-1	-1	-1	-1	-1	0	-1	-1	-1	-1	-1	-1	-1	-1	-1	1	1	-1	-1	-1	-1	-1	1
Scaffold_1;HRSCAF_72_39027025	4	39027025	-1	-1	-1	-1	-1	-1	1	1	1	-1	-1	-1	-1	1	-1	-1	-1	-1	-1	-1	-1	-1	-1	-1	-1	0	-1	-1	-1	-1	1	-1	-1	-1	-1	1	-1	-1	1	1	1	-1	-1	-1	-1	-1	1
Scaffold_1;HRSCAF_72_39166097	4	39166097	1	1	-1	1	1	-1	1	1	1	-1	-1	-1	1	1	-1	1	1	1	-1	-1	-1	1	1	-1	-1	-1	-1	1	1	-1	1	-1	-1	0	-1	1	1	-1	1	1	1	1	-1	-1	-1	-1	1
Scaffold_1;HRSCAF_72_39518654	4	39518654	-1	-1	-1	-1	-1	-1	-1	-1	-1	-1	-1	-1	-1	-1	-1	-1	-1	-1	-1	-1	-1	-1	-1	-1	-1	-1	-1	-1	-1	-1	-1	-1	-1	-1	-1	-1	-1	-1	-1	-1	-1	-1	-1	-1	-1	-1	-1
Scaffold_1;HRSCAF_72_39803254	4	39803254	0	-1	1	-1	-1	1	1	1	-1	-1	1	-1	-1	1	-1	-1	-1	-1	-1	-1	-1	-1	-1	-1	-1	1	1	-1	-1	-1	-1	-1	-1	-1	-1	-1	-1	-1	-1	1	1	-1	-1	1	-1	-1	1
Scaffold_1;HRSCAF_72_39858169	4	39858169	-1	-1	-1	0	-1	-1	-1	-1	-1	-1	-1	1	-1	-1	-1	-1	-1	-1	-1	-1	-1	-1	-1	-1	-1	0	-1	-1	-1	-1	-1	-1	-1	-1	-1	-1	-1	1	-1	-1	-1	-1	-1	-1	-1	1	-1
Scaffold_1;HRSCAF_72_39858218	4	39858218	-1	-1	-1	-1	-1	-1	-1	-1	-1	1	-1	-1	-1	-1	1	-1	-1	-1	1	1	1	-1	-1	1	1	-1	-1	-1	-1	1	-1	1	1	0	1	-1	-1	-1	-1	-1	-1	-1	1	-1	1	-1	-1
Scaffold_1;HRSCAF_72_41490259	4	41490259	-1	-1	-1	-1	-1	-1	-1	-1	-1	-1	-1	-1	-1	-1	-1	-1	-1	-1	-1	-1	-1	-1	-1	-1	-1	-1	-1	-1	-1	-1	-1	-1	-1	-1	-1	-1	-1	-1	-1	-1	-1	-1	-1	-1	-1	-1	-1
Scaffold_1;HRSCAF_72_41912630	4	41912630	1	1	-1	1	1	-1	-1	-1	-1	-1	-1	-1	1	-1	-1	1	1	1	-1	-1	-1	1	1	-1	-1	-1	-1	1	1	-1	-1	-1	-1	-1	-1	0	1	-1	0	-1	-1	1	1	-1	1	-1	-1
Scaffold_1;HRSCAF_72_42861496	4	42861496	-1	-1	1	-1	-1	1	-1	-1	-1	-1	1	-1	-1	-1	-1	-1	-1	-1	-1	-1	-1	-1	-1	-1	1	1	1	-1	-1	-1	-1	-1	-1	-1	-1	-1	-1	-1	-1	-1	-1	-1	-1	1	-1	-1	-1
Scaffold_1;HRSCAF_72_42894765	4	42894765	-1	-1	-1	-1	-1	-1	-1	-1	1	1	-1	1	-1	-1	1	1	1	-1	1	1	1	-1	1	1	-1	-1	-1	-1	-1	1	1	1	1	1	1	1	1	1	1	-1	-1	-1	-1	-1	-1	1	-1
Scaffold_1;HRSCAF_72_42993510	4	42993510	1	1	-1	1	1	-1	-1	1	-1	-1	-1	-1	1	-1	-1	-1	-1	1	-1	-1	-1	1	-1	-1	-1	-1	-1	1	1	-1	-1	-1	-1	-1	-1	-1	-1	-1	-1	-1	-1	1	1	-1	1	-1	-1
Scaffold_1;HRSCAF_72_43208913	4	43208913	-1	-1	1	-1	-1	1	-1	-1	-1	-1	1	-1	-1	-1	-1	-1	-1	-1	-1	-1	-1	-1	-1	-1	1	1	1	-1	-1	-1	-1	-1	-1	-1	-1	-1	-1	-1	-1	-1	-1	-1	-1	1	-1	-1	-1
Scaffold_1;HRSCAF_72_43338217	4	43338217	-1	-1	-1	-1	-1	-1	1	-1	-1	-1	-1	-1	-1	1	-1	-1	-1	-1	-1	-1	-1	-1	-1	-1	-1	-1	-1	-1	-1	-1	-1	-1	-1	-1	-1	-1	-1	-1	-1	1	1	-1	-1	-1	-1	-1	1
Scaffold_1;HRSCAF_72_43496222	4	43496222	-1	-1	-1	-1	-1	-1	-1	-1	-1	-1	-1	-1	-1	-1	-1	-1	-1	-1	-1	-1	-1	-1	-1	-1	-1	-1	-1	-1	-1	-1	-1	-1	-1	-1	-1	-1	-1	-1	-1	-1	-1	-1	-1	-1	-1	-1	-1
Scaffold_1;HRSCAF_72_44087916	4	44087916	-1	-1	1	-1	-1	1	-1	-1	1	-1	1	-1	-1	-1	-1	-1	-1	-1	-1	-1	-1	-1	-1	-1	1	1	1	-1	-1	-1	1	1	-1	-1	-1	1	-1	-1	1	-1	-1	-1	-1	1	-1	-1	-1
Scaffold_1;HRSCAF_72_44087951	4	44087951	-1	-1	0	-1	-1	-1	-1	-1	-1	1	-1	-1	-1	-1	1	-1	-1	-1	-1	-1	1	-1	-1	-1	-1	-1	-1	-1	-1	1	-1	-1	1	1	1	-1	-1	-1	-1	-1	-1	-1	-1	-1	-1	-1	-1
Scaffold_1;HRSCAF_72_44373584	4	44373584	-1	-1	-1	-1	-1	-1	-1	-1	-1	-1	-1	-1	-1	-1	-1	-1	-1	-1	-1	-1	-1	-1	-1	-1	-1	-1	-1	-1	-1	-1	-1	-1	-1	-1	-1	-1	-1	-1	-1	-1	-1	-1	-1	-1	-1	-1	-1
Scaffold_1;HRSCAF_72_44430707	4	44430707	-1	-1	-1	-1	-1	-1	1	-1	1	-1	-1	-1	-1	1	-1	-1	-1	-1	-1	-1	-1	-1	-1	1	-1	-1	-1	-1	-1	-1	-1	-1	-1	-1	-1	1	-1	-1	1	1	1	-1	-1	-1	-1	-1	1
Scaffold_1;HRSCAF_72_44532333	4	44532333	1	1	-1	1	1	-1	1	1	1	-1	-1	-1	1	1	-1	-1	-1	1	-1	-1	-1	1	-1	1	-1	-1	-1	1	1	-1	-1	-1	-1	-1	-1	1	-1	-1	1	1	1	1	1	-1	1	-1	1
Scaffold_1;HRSCAF_72_44723647	4	44723647	1	1	-1	1	1	-1	1	1	-1	-1	-1	1	1	1	-1	1	1	1	1	1	-1	1	1	1	-1	-1	-1	1	1	-1	-1	-1	-1	0	-1	-1	1	1	-1	1	1	1	1	-1	1	1	1
Scaffold_1;HRSCAF_72_44723681	4	44723681	-1	-1	-1	-1	-1	-1	-1	-1	-1	-1	-1	-1	-1	-1	-1	-1	-1	-1	-1	-1	-1	-1	-1	-1	-1	-1	-1	-1	-1	-1	-1	-1	-1	-1	-1	-1	-1	-1	-1	-1	-1	-1	-1	-1	-1	-1	-1
Scaffold_1;HRSCAF_72_44913062	4	44913062	-1	-1	-1	-1	-1	-1	-1	-1	-1	-1	-1	1	-1	-1	-1	-1	-1	-1	-1	1	-1	-1	-1	-1	-1	-1	-1	-1	-1	-1	-1	-1	-1	-1	-1	-1	-1	1	-1	-1	-1	-1	-1	-1	-1	1	-1
Scaffold_1;HRSCAF_72_44944887	4	44944887	1	1	1	1	1	1	1	1	-1	0	1	-1	1	1	1	1	1	1	1	-1	1	1	1	1	1	1	1	1	1	1	1	1	1	1	1	-1	1	-1	-1	1	1	1	1	1	1	-1	1
Scaffold_1;HRSCAF_72_45537629	4	45537629	-1	-1	-1	-1	-1	-1	-1	-1	1	-1	-1	-1	-1	-1	-1	-1	-1	-1	-1	-1	-1	-1	-1	-1	-1	-1	-1	-1	-1	-1	-1	-1	-1	-1	-1	1	-1	-1	1	-1	-1	-1	-1	-1	-1	-1	-1
Scaffold_1;HRSCAF_72_45596450	4	45596450	-1	-1	-1	-1	-1	-1	-1	-1	-1	-1	-1	-1	-1	-1	-1	-1	-1	-1	-1	-1	-1	1	-1	-1	-1	-1	-1	-1	-1	-1	-1	-1	-1	-1	-1	-1	-1	-1	-1	-1	-1	-1	-1	-1	-1	-1	-1
Scaffold_1;HRSCAF_72_45763819	4	45763819	-1	-1	-1	-1	-1	-1	1	-1	-1	-1	-1	0	-1	1	-1	1	1	-1	1	-1	-1	-1	1	1	-1	-1	-1	-1	-1	-1	-1	-1	-1	0	-1	1	1	-1	-1	1	1	-1	-1	-1	-1	-1	1
Scaffold_1;HRSCAF_72_45960566	4	45960566	1	1	-1	1	1	-1	1	-1	-1	-1	-1	-1	1	1	0	-1	-1	1	-1	-1	-1	1	-1	1	-1	-1	-1	1	1	-1	-1	-1	-1	-1	-1	1	-1	-1	-1	1	1	1	1	-1	1	-1	1
Scaffold_1;HRSCAF_72_46383545	4	46383545	1	1	-1	1	1	-1	1	1	1	-1	-1	-1	1	1	-1	1	1	1	1	-1	-1	1	1	1	-1	-1	-1	1	1	1	-1	-1	-1	0	-1	1	1	-1	1	1	1	1	1	-1	1	-1	1
Scaffold_1;HRSCAF_72_46738234	4	46738234	-1	-1	1	-1	-1	1	1	1	-1	-1	1	0	-1	1	-1	-1	-1	-1	-1	1	-1	1	-1	1	1	1	1	-1	-1	-1	-1	-1	-1	-1	-1	1	-1	1	-1	1	1	-1	-1	1	-1	1	1
Scaffold_1;HRSCAF_72_46765406	4	46765406	-1	-1	-1	-1	-1	-1	-1	-1	-1	-1	-1	-1	-1	-1	-1	-1	-1	-1	-1	-1	-1	-1	-1	-1	-1	-1	-1	-1	-1	-1	-1	-1	-1	-1	-1	-1	-1	-1	-1	-1	-1	-1	-1	-1	-1	-1	-1
Scaffold_1;HRSCAF_72_46797174	4	46797174	-1	-1	-1	-1	-1	-1	-1	-1	-1	-1	-1	-1	-1	-1	-1	-1	-1	-1	-1	-1	-1	-1	-1	-1	-1	-1	-1	-1	-1	-1	-1	-1	-1	-1	-1	-1	-1	-1	-1	-1	-1	-1	-1	-1	-1	-1	-1
Scaffold_1;HRSCAF_72_46797176	4	46797176	-1	-1	-1	-1	-1	-1	-1	-1	-1	-1	-1	-1	-1	-1	-1	-1	-1	-1	-1	-1	-1	-1	-1	-1	-1	-1	-1	-1	-1	-1	-1	-1	-1	-1	-1	-1	-1	-1	-1	-1	-1	-1	-1	-1	-1	-1	-1
Scaffold_1;HRSCAF_72_47250764	4	47250764	1	1	1	1	1	1	-1	-1	1	-1	1	1	1	-1	-1	1	1	1	1	1	-1	1	1	-1	1	1	1	1	1	1	-1	-1	-1	0	-1	-1	1	1	1	-1	-1	1	1	1	1	1	-1
Scaffold_1;HRSCAF_72_47250804	4	47250804	-1	-1	-1	-1	-1	-1	1	1	-1	-1	-1	-1	-1	1	-1	-1	-1	-1	-1	-1	-1	-1	-1	1	-1	-1	-1	-1	-1	-1	-1	-1	-1	-1	-1	1	-1	-1	-1	1	1	-1	-1	-1	-1	-1	1
Scaffold_1;HRSCAF_72_47695214	4	47695214	1	1	-1	1	1	-1	-1	-1	-1	-1	-1	-1	1	-1	-1	-1	-1	1	-1	-1	-1	1	-1	-1	-1	-1	-1	1	1	-1	-1	-1	-1	-1	-1	-1	-1	-1	-1	-1	-1	1	1	-1	1	-1	-1
Scaffold_1;HRSCAF_72_47928883	4	47928883	1	1	1	1	1	1	-1	-1	-1	-1	1	1	1	-1	-1	-1	-1	1	-1	1	-1	-1	-1	-1	1	1	1	1	1	-1	-1	-1	-1	-1	-1	-1	-1	1	-1	-1	-1	1	1	1	1	1	-1
Scaffold_1;HRSCAF_72_48375956	4	48375956	-1	-1	-1	1	-1	-1	1	1	-1	1	-1	-1	1	1	-1	-1	-1	-1	-1	-1	1	-1	-1	1	-1	-1	-1	1	1	-1	1	1	1	0	1	1	-1	-1	-1	1	1	-1	1	-1	1	-1	1
Scaffold_1;HRSCAF_72_48376001	4	48376001	1	1	-1	-1	1	-1	-1	-1	0	-1	-1	-1	-1	-1	1	1	1	1	1	-1	-1	1	1	-1	-1	-1	-1	-1	-1	-1	-1	-1	-1	0	-1	-1	1	-1	-1	-1	-1	1	-1	-1	-1	-1	-1
Scaffold_1;HRSCAF_72_49012419	4	49012419	-1	-1	-1	-1	-1	-1	-1	-1	-1	-1	-1	-1	-1	-1	-1	-1	-1	-1	-1	-1	-1	-1	-1	-1	-1	-1	-1	-1	-1	-1	-1	-1	-1	-1	-1	-1	-1	-1	-1	-1	-1	-1	-1	-1	-1	-1	-1
Scaffold_1;HRSCAF_72_54397086	4	54397086	1	1	-1	-1	1	-1	-1	-1	-1	-1	-1	-1	-1	-1	-1	-1	-1	1	-1	-1	-1	1	-1	-1	-1	-1	-1	-1	-1	-1	-1	-1	-1	-1	-1	1	-1	-1	-1	-1	-1	1	-1	-1	-1	-1	-1
Scaffold_1;HRSCAF_72_55336150	4	55336150	-1	-1	1	-1	-1	1	-1	-1	0	-1	1	-1	-1	-1	-1	-1	-1	-1	-1	-1	-1	-1	-1	-1	1	1	1	-1	-1	1	-1	-1	-1	-1	-1	-1	-1	-1	1	0	-1	-1	-1	1	-1	-1	-1
Scaffold_1;HRSCAF_72_55749474	4	55749474	-1	-1	-1	-1	-1	-1	-1	-1	-1	-1	-1	-1	-1	-1	-1	-1	-1	-1	-1	-1	-1	-1	-1	-1	-1	-1	-1	-1	-1	-1	-1	-1	-1	-1	-1	-1	-1	-1	-1	-1	-1	-1	-1	-1	-1	-1	-1
Scaffold_1;HRSCAF_72_57095868	4	57095868	1	1	1	-1	1	1	1	-1	1	-1	1	-1	-1	1	-1	-1	-1	1	-1	-1	-1	1	-1	1	0	1	1	-1	-1	1	-1	-1	-1	-1	-1	1	-1	-1	1	1	1	1	-1	1	-1	-1	1
Scaffold_1;HRSCAF_72_57198571	4	57198571	-1	-1	-1	-1	-1	-1	-1	-1	-1	-1	-1	-1	-1	-1	-1	1	-1	-1	-1	-1	-1	-1	-1	-1	-1	-1	-1	-1	-1	-1	-1	-1	-1	-1	-1	-1	1	-1	-1	-1	-1	-1	-1	-1	-1	-1	-1
Scaffold_1;HRSCAF_72_57394667	4	57394667	-1	-1	-1	-1	-1	-1	-1	-1	-1	-1	-1	-1	-1	-1	-1	-1	-1	-1	-1	-1	-1	-1	-1	-1	-1	-1	-1	-1	-1	-1	-1	-1	-1	-1	-1	-1	-1	-1	-1	-1	-1	-1	-1	-1	-1	-1	-1
Scaffold_1;HRSCAF_72_58175416	4	58175416	-1	-1	1	-1	-1	1	-1	-1	1	-1	1	-1	-1	-1	1	-1	1	-1	1	0	-1	-1	1	-1	-1	1	1	-1	-1	1	-1	-1	-1	0	-1	-1	-1	-1	1	0	-1	-1	-1	1	-1	-1	-1
Scaffold_1;HRSCAF_72_58242737	4	58242737	1	1	-1	-1	1	-1	-1	-1	-1	-1	-1	-1	-1	-1	-1	-1	-1	0	-1	-1	-1	1	-1	-1	-1	-1	-1	-1	-1	-1	-1	-1	-1	-1	-1	1	-1	-1	-1	-1	-1	1	-1	-1	-1	-1	-1
Scaffold_1;HRSCAF_72_59175590	4	59175590	1	1	1	-1	1	1	-1	-1	1	-1	1	-1	-1	-1	-1	-1	-1	1	-1	-1	-1	1	-1	-1	-1	1	1	-1	-1	1	-1	-1	-1	-1	-1	1	-1	-1	1	0	-1	1	-1	1	-1	-1	-1
Scaffold_1;HRSCAF_72_59259155	4	59259155	-1	-1	-1	-1	-1	-1	-1	-1	-1	-1	-1	0	-1	-1	-1	-1	-1	-1	-1	-1	-1	-1	0	-1	-1	-1	-1	-1	-1	-1	-1	-1	-1	-1	-1	-1	-1	-1	-1	-1	-1	-1	-1	-1	-1	-1	-1
Scaffold_1;HRSCAF_72_61016795	4	61016795	1	1	-1	-1	1	-1	1	-1	-1	-1	-1	1	-1	1	-1	-1	-1	1	-1	0	-1	1	-1	1	-1	-1	-1	-1	-1	-1	-1	-1	-1	-1	-1	0	-1	1	-1	1	1	1	-1	-1	-1	1	1
Scaffold_1;HRSCAF_72_63078891	4	63078891	-1	-1	-1	-1	-1	-1	-1	-1	-1	-1	-1	-1	-1	-1	-1	-1	-1	-1	-1	-1	-1	-1	-1	-1	-1	-1	-1	-1	-1	-1	-1	-1	-1	-1	-1	-1	-1	-1	-1	-1	-1	-1	-1	-1	-1	-1	-1
Scaffold_1;HRSCAF_72_63373663	4	63373663	-1	-1	-1	-1	-1	-1	-1	-1	-1	-1	-1	-1	-1	-1	-1	-1	-1	-1	-1	-1	-1	-1	-1	-1	-1	-1	-1	-1	-1	-1	-1	-1	-1	-1	-1	-1	-1	-1	-1	-1	-1	-1	-1	-1	-1	-1	-1
Scaffold_1;HRSCAF_72_64359579	4	64359579	-1	-1	-1	-1	-1	-1	-1	-1	-1	-1	-1	-1	-1	-1	-1	-1	-1	-1	-1	-1	-1	-1	-1	-1	-1	-1	-1	-1	-1	-1	-1	-1	-1	-1	-1	-1	-1	-1	-1	-1	-1	-1	-1	-1	-1	-1	-1
Scaffold_1;HRSCAF_72_66312216	4	66312216	-1	-1	1	1	-1	1	-1	-1	1	0	1	-1	1	-1	1	-1	1	-1	1	0	-1	-1	1	-1	-1	1	1	1	-1	1	-1	-1	-1	0	-1	-1	-1	-1	1	0	-1	-1	1	1	1	-1	-1
Scaffold_1;HRSCAF_72_67927466	4	67927466	-1	-1	-1	-1	-1	-1	1	-1	-1	-1	-1	1	-1	1	-1	-1	-1	-1	-1	0	-1	-1	-1	1	-1	-1	-1	-1	-1	-1	-1	-1	-1	-1	-1	-1	-1	1	-1	0	1	-1	-1	-1	-1	1	1
Scaffold_1;HRSCAF_72_68957241	4	68957241	-1	-1	-1	-1	-1	-1	-1	-1	-1	-1	-1	-1	-1	-1	-1	-1	-1	-1	-1	-1	-1	-1	-1	-1	-1	-1	-1	-1	-1	-1	-1	-1	-1	-1	-1	-1	-1	-1	-1	-1	-1	-1	-1	-1	-1	-1	-1
Scaffold_1;HRSCAF_72_70969206	4	70969206	1	1	1	1	1	1	-1	1	1	-1	1	-1	1	-1	1	-1	1	1	1	0	-1	1	1	-1	-1	1	1	1	-1	1	-1	-1	-1	0	-1	1	-1	-1	1	0	-1	1	1	1	1	-1	-1
Scaffold_1;HRSCAF_72_72090012	4	72090012	1	-1	1	1	-1	1	-1	1	1	-1	1	-1	1	-1	1	-1	1	-1	1	-1	-1	-1	1	-1	-1	1	1	1	-1	1	-1	-1	-1	0	-1	-1	-1	-1	1	0	-1	-1	1	1	1	-1	-1
Scaffold_1;HRSCAF_72_72455293	4	72455293	-1	-1	-1	-1	-1	-1	1	-1	-1	-1	-1	1	-1	1	-1	-1	-1	-1	-1	1	-1	-1	-1	1	-1	-1	-1	-1	-1	-1	-1	-1	-1	-1	-1	-1	-1	1	-1	0	1	-1	-1	-1	-1	1	1
Scaffold_1;HRSCAF_72_73034888	4	73034888	-1	-1	-1	-1	-1	-1	-1	-1	-1	-1	-1	-1	-1	-1	-1	-1	-1	-1	-1	-1	-1	-1	-1	-1	-1	-1	-1	-1	-1	-1	-1	-1	-1	-1	-1	1	-1	-1	-1	-1	-1	-1	-1	-1	-1	-1	-1
Scaffold_1;HRSCAF_72_74181843	4	74181843	1	-1	1	1	-1	1	-1	-1	1	-1	1	-1	1	-1	-1	-1	-1	-1	-1	-1	-1	-1	-1	-1	-1	1	1	1	-1	1	-1	-1	-1	-1	-1	-1	-1	-1	1	0	-1	-1	1	1	1	-1	-1
Scaffold_1;HRSCAF_72_77539838	4	77539838	-1	-1	-1	-1	-1	-1	-1	-1	-1	-1	-1	-1	-1	-1	-1	-1	-1	-1	-1	-1	-1	-1	-1	-1	-1	-1	-1	-1	-1	-1	-1	-1	-1	-1	-1	-1	-1	-1	-1	-1	-1	-1	-1	-1	-1	-1	-1
Scaffold_1;HRSCAF_72_77647963	4	77647963	-1	-1	-1	-1	-1	-1	-1	-1	-1	1	-1	-1	-1	-1	-1	-1	-1	-1	-1	-1	1	-1	-1	-1	1	-1	-1	-1	1	-1	1	1	1	0	1	1	-1	-1	-1	-1	-1	-1	-1	-1	-1	-1	-1
Scaffold_1;HRSCAF_72_78145242	4	78145242	-1	-1	-1	-1	-1	-1	-1	-1	-1	-1	-1	-1	-1	-1	-1	-1	-1	-1	-1	-1	-1	-1	-1	-1	-1	-1	-1	-1	-1	-1	-1	-1	-1	-1	-1	-1	-1	-1	-1	-1	-1	-1	-1	-1	-1	-1	-1
Scaffold_1;HRSCAF_72_78414608	4	78414608	-1	-1	-1	-1	-1	-1	-1	-1	-1	-1	-1	-1	-1	-1	-1	-1	-1	-1	-1	-1	-1	-1	-1	-1	-1	-1	-1	-1	-1	-1	-1	-1	-1	-1	-1	-1	-1	-1	-1	-1	-1	-1	-1	-1	-1	-1	-1
Scaffold_1;HRSCAF_72_79469004	4	79469004	-1	-1	-1	-1	-1	-1	-1	-1	-1	-1	-1	-1	-1	-1	-1	-1	-1	-1	-1	-1	-1	-1	-1	-1	-1	-1	-1	-1	-1	-1	-1	-1	-1	-1	-1	-1	-1	-1	-1	-1	-1	-1	-1	-1	-1	-1	-1
Scaffold_1;HRSCAF_72_83051978	4	83051978	-1	-1	-1	-1	-1	-1	-1	-1	-1	-1	-1	-1	-1	-1	-1	-1	-1	-1	-1	-1	-1	-1	-1	-1	-1	-1	-1	-1	-1	-1	-1	-1	-1	-1	-1	-1	-1	-1	-1	-1	-1	-1	-1	-1	-1	-1	-1
Scaffold_1;HRSCAF_72_84798655	4	84798655	1	-1	1	1	-1	1	-1	1	1	-1	1	-1	1	-1	1	0	1	-1	1	-1	-1	-1	1	-1	-1	1	1	1	-1	1	-1	-1	-1	0	-1	-1	0	-1	1	0	-1	-1	1	1	1	0	-1
Scaffold_1;HRSCAF_72_85314200	4	85314200	-1	-1	-1	-1	-1	-1	1	-1	-1	-1	-1	0	-1	1	-1	-1	-1	-1	-1	0	-1	-1	-1	1	-1	-1	-1	-1	-1	-1	-1	-1	-1	-1	-1	-1	-1	0	-1	-1	0	-1	-1	-1	-1	1	0
Scaffold_1;HRSCAF_72_86526482	4	86526482	-1	-1	-1	-1	-1	-1	-1	-1	-1	1	-1	-1	-1	-1	-1	0	-1	-1	-1	-1	1	1	-1	-1	1	-1	-1	-1	1	-1	1	1	1	0	1	1	1	-1	-1	-1	-1	-1	-1	-1	-1	-1	-1
Scaffold_1;HRSCAF_72_86526506	4	86526506	-1	-1	-1	-1	-1	-1	1	-1	-1	-1	-1	1	-1	1	-1	-1	-1	-1	-1	1	-1	-1	-1	1	-1	-1	-1	-1	-1	-1	-1	-1	-1	-1	-1	-1	-1	1	-1	0	1	-1	-1	-1	-1	1	1
Scaffold_1;HRSCAF_72_87890835	4	87890835	1	-1	0	1	-1	0	-1	1	1	-1	1	-1	1	-1	1	0	1	-1	1	-1	-1	-1	1	-1	-1	0	1	1	-1	1	-1	-1	-1	0	0	-1	-1	-1	1	0	-1	-1	1	1	1	-1	-1
Scaffold_1;HRSCAF_72_92219344	4	92219344	-1	-1	-1	-1	-1	-1	-1	-1	-1	-1	-1	-1	-1	1	-1	-1	-1	-1	-1	-1	-1	-1	-1	-1	-1	-1	-1	-1	-1	-1	-1	-1	-1	-1	-1	1	-1	-1	-1	-1	-1	-1	-1	-1	-1	-1	-1
Scaffold_1;HRSCAF_72_93288037	4	93288037	-1	-1	-1	-1	-1	-1	-1	-1	-1	-1	-1	-1	-1	-1	-1	-1	-1	-1	-1	-1	-1	-1	-1	-1	-1	-1	-1	-1	-1	-1	-1	-1	-1	-1	-1	-1	-1	-1	-1	-1	-1	-1	-1	-1	-1	-1	-1
Scaffold_1;HRSCAF_72_96334515	4	96334515	-1	-1	-1	0	-1	-1	-1	-1	-1	-1	-1	-1	-1	-1	-1	-1	-1	-1	-1	-1	-1	-1	-1	-1	-1	-1	-1	-1	-1	-1	-1	-1	-1	-1	-1	-1	-1	-1	-1	-1	-1	-1	-1	-1	-1	-1	-1
Scaffold_1;HRSCAF_72_97746893	4	97746893	-1	-1	-1	-1	-1	-1	-1	-1	-1	-1	-1	-1	-1	-1	-1	-1	-1	-1	-1	-1	-1	-1	-1	-1	-1	-1	-1	-1	-1	-1	-1	-1	-1	-1	-1	-1	-1	-1	-1	-1	-1	-1	-1	-1	-1	-1	-1
Scaffold_1;HRSCAF_72_113493913	4	113493913	-1	-1	-1	-1	-1	-1	-1	1	-1	-1	-1	-1	-1	-1	-1	-1	-1	-1	-1	-1	-1	-1	-1	-1	-1	-1	-1	-1	-1	-1	-1	-1	-1	-1	-1	-1	-1	-1	-1	-1	-1	-1	-1	-1	-1	-1	-1
Scaffold_1;HRSCAF_72_123362423	4	123362423	-1	-1	-1	-1	-1	-1	-1	-1	-1	-1	-1	-1	-1	-1	-1	-1	-1	-1	-1	-1	-1	-1	-1	-1	-1	-1	-1	-1	-1	-1	-1	-1	-1	-1	-1	-1	-1	-1	-1	-1	-1	-1	-1	-1	-1	-1	-1
Scaffold_1;HRSCAF_72_129962530	4	129962530	-1	-1	-1	-1	-1	-1	-1	-1	-1	-1	-1	-1	-1	-1	1	0	1	-1	1	-1	-1	-1	1	-1	-1	-1	-1	-1	-1	-1	-1	-1	-1	0	-1	-1	-1	-1	-1	-1	-1	-1	-1	-1	-1	-1	-1
Scaffold_1;HRSCAF_72_131983471	4	131983471	-1	-1	-1	-1	-1	-1	-1	-1	-1	-1	-1	-1	-1	-1	-1	-1	-1	-1	-1	-1	-1	-1	-1	-1	-1	-1	-1	-1	-1	-1	-1	-1	-1	-1	-1	-1	-1	-1	-1	-1	-1	-1	-1	-1	-1	-1	-1
Scaffold_1;HRSCAF_72_135298897	4	135298897	-1	-1	-1	-1	-1	-1	-1	-1	-1	-1	-1	-1	-1	-1	-1	-1	-1	-1	-1	-1	-1	-1	-1	-1	-1	-1	-1	-1	-1	-1	-1	-1	-1	-1	-1	-1	-1	-1	-1	-1	-1	-1	-1	-1	-1	-1	-1
Scaffold_1;HRSCAF_72_144672708	4	144672708	1	1	1	1	1	1	-1	-1	1	1	1	-1	1	-1	-1	1	-1	1	-1	-1	1	1	-1	-1	1	1	1	1	1	1	1	1	1	0	1	-1	1	-1	1	0	-1	1	1	1	1	-1	-1
Scaffold_1;HRSCAF_72_147644047	4	147644047	-1	1	-1	-1	1	-1	-1	-1	-1	1	-1	-1	-1	-1	-1	0	-1	1	-1	-1	1	1	-1	-1	1	-1	-1	-1	1	-1	1	1	1	0	1	-1	1	-1	-1	-1	-1	1	-1	-1	-1	-1	-1
Scaffold_1;HRSCAF_72_152575666	4	152575666	-1	-1	-1	-1	-1	-1	-1	1	-1	-1	-1	-1	-1	-1	-1	-1	-1	-1	-1	-1	-1	-1	-1	-1	-1	-1	-1	-1	-1	-1	-1	-1	-1	-1	-1	-1	-1	-1	-1	-1	-1	-1	-1	-1	-1	-1	-1
Scaffold_1;HRSCAF_72_154297181	4	154297181	-1	-1	-1	-1	-1	-1	-1	-1	-1	-1	-1	-1	-1	-1	-1	-1	-1	-1	-1	-1	-1	-1	-1	-1	-1	-1	-1	-1	-1	-1	-1	-1	-1	-1	-1	-1	-1	-1	-1	-1	-1	-1	-1	-1	-1	-1	-1
Scaffold_1;HRSCAF_72_159688674	4	159688674	-1	-1	-1	-1	-1	0	-1	1	-1	-1	-1	-1	-1	-1	-1	-1	-1	-1	-1	-1	-1	-1	-1	-1	-1	-1	-1	-1	-1	-1	-1	-1	-1	-1	-1	-1	-1	-1	-1	-1	-1	-1	-1	-1	-1	-1	-1
Scaffold_1;HRSCAF_72_171963078	4	171963078	-1	-1	-1	-1	-1	-1	-1	-1	-1	-1	-1	-1	-1	-1	-1	-1	-1	-1	-1	-1	-1	-1	-1	-1	-1	-1	-1	-1	-1	-1	-1	-1	-1	-1	-1	-1	-1	-1	-1	-1	-1	-1	-1	-1	-1	-1	-1
Scaffold_1;HRSCAF_72_180447158	4	180447158	-1	-1	-1	-1	-1	-1	-1	-1	-1	-1	-1	-1	-1	-1	-1	-1	-1	-1	-1	-1	-1	-1	-1	-1	-1	-1	-1	-1	-1	-1	-1	-1	-1	-1	-1	-1	-1	-1	-1	-1	-1	-1	-1	-1	-1	-1	-1
Scaffold_1;HRSCAF_72_182446899	4	182446899	1	-1	1	1	-1	1	1	1	1	-1	1	1	1	1	-1	-1	-1	-1	-1	1	-1	-1	-1	1	-1	1	1	1	-1	1	-1	-1	-1	-1	-1	1	-1	1	1	1	1	-1	1	1	1	1	1
Scaffold_1;HRSCAF_72_187105538	4	187105538	-1	1	-1	-1	0	-1	-1	-1	0	-1	-1	-1	-1	-1	1	-1	1	1	1	-1	-1	-1	1	-1	-1	-1	-1	-1	-1	-1	-1	-1	-1	0	-1	-1	-1	-1	-1	-1	-1	1	-1	-1	-1	-1	-1
Scaffold_1;HRSCAF_72_191848655	4	191848655	-1	-1	-1	-1	-1	-1	-1	-1	-1	-1	-1	-1	-1	-1	-1	-1	-1	-1	-1	-1	-1	-1	-1	-1	-1	-1	-1	-1	-1	-1	-1	-1	-1	-1	-1	-1	-1	-1	-1	-1	-1	-1	-1	-1	-1	-1	-1
Scaffold_1;HRSCAF_72_192972230	4	192972230	-1	-1	-1	-1	-1	-1	1	1	-1	-1	-1	1	-1	1	-1	-1	-1	-1	-1	1	-1	-1	-1	1	-1	-1	-1	-1	-1	-1	-1	-1	-1	-1	-1	1	-1	1	-1	0	1	-1	-1	-1	-1	1	1
Scaffold_1;HRSCAF_72_195313815	4	195313815	-1	-1	-1	-1	-1	-1	-1	-1	-1	-1	-1	-1	-1	-1	-1	-1	-1	-1	-1	-1	-1	-1	-1	-1	-1	-1	-1	-1	-1	-1	-1	-1	-1	-1	-1	-1	-1	-1	-1	-1	-1	-1	-1	-1	-1	-1	-1
Scaffold_1;HRSCAF_72_197632667	4	197632667	-1	-1	-1	-1	-1	-1	1	-1	-1	-1	-1	1	-1	1	-1	-1	-1	-1	-1	1	-1	-1	-1	1	-1	-1	-1	-1	-1	0	-1	-1	-1	-1	-1	1	-1	1	-1	0	1	-1	-1	-1	-1	1	1
Scaffold_1;HRSCAF_72_198483522	4	198483522	-1	-1	-1	-1	-1	-1	-1	-1	-1	-1	-1	-1	-1	-1	-1	-1	-1	-1	-1	-1	-1	-1	-1	-1	-1	-1	-1	-1	-1	-1	-1	-1	-1	-1	-1	-1	-1	-1	-1	-1	-1	-1	-1	-1	-1	-1	-1
Scaffold_1;HRSCAF_72_199696193	4	199696193	1	-1	1	1	-1	1	-1	1	1	-1	1	-1	1	-1	-1	-1	-1	-1	-1	-1	-1	-1	-1	-1	-1	1	1	1	-1	1	-1	-1	-1	-1	-1	-1	-1	-1	1	0	-1	-1	1	1	1	-1	-1
Scaffold_1;HRSCAF_72_208673972	4	208673972	-1	-1	0	0	-1	-1	0	0	0	0	0	0	0	0	0	0	0	0	0	0	0	-1	0	0	0	0	0	0	0	0	0	0	0	0	0	0	0	0	0	0	0	0	0	-1	0	0	0
Scaffold_1;HRSCAF_72_208993330	4	208993330	-1	-1	-1	-1	-1	-1	-1	-1	-1	-1	-1	1	-1	-1	-1	-1	-1	-1	-1	1	-1	-1	-1	1	-1	-1	-1	-1	-1	-1	-1	-1	-1	-1	-1	-1	-1	1	-1	-1	-1	-1	-1	-1	-1	1	-1
Scaffold_1;HRSCAF_72_209152968	4	209152968	-1	-1	-1	-1	-1	-1	-1	-1	-1	-1	-1	-1	-1	-1	-1	-1	-1	-1	-1	-1	-1	-1	-1	-1	-1	-1	-1	-1	-1	-1	-1	-1	-1	-1	-1	-1	-1	-1	-1	-1	-1	-1	-1	-1	-1	-1	-1
Scaffold_1;HRSCAF_72_212085864	4	212085864	1	-1	1	1	-1	1	-1	-1	1	-1	1	-1	1	-1	-1	-1	-1	-1	-1	-1	-1	-1	-1	-1	-1	1	1	0	-1	1	-1	-1	-1	-1	-1	-1	-1	-1	1	0	-1	-1	1	1	1	-1	-1
Scaffold_1;HRSCAF_72_216967279	4	216967279	-1	-1	-1	-1	-1	-1	-1	-1	-1	-1	-1	-1	-1	-1	-1	-1	-1	-1	-1	-1	-1	-1	-1	-1	-1	-1	-1	-1	-1	-1	-1	-1	-1	-1	-1	-1	-1	-1	-1	-1	-1	-1	-1	-1	-1	-1	-1
Scaffold_1;HRSCAF_72_218549766	4	218549766	-1	-1	-1	-1	-1	-1	-1	-1	-1	-1	-1	-1	-1	-1	-1	-1	-1	-1	-1	-1	-1	-1	-1	-1	-1	-1	-1	-1	-1	-1	-1	-1	-1	-1	-1	-1	-1	-1	-1	-1	-1	-1	-1	-1	-1	-1	-1
Scaffold_1;HRSCAF_72_218700453	4	218700453	-1	-1	-1	-1	-1	-1	-1	-1	-1	-1	-1	-1	-1	-1	-1	-1	-1	-1	-1	-1	-1	-1	-1	-1	-1	-1	-1	-1	-1	-1	-1	-1	-1	-1	-1	-1	-1	-1	-1	-1	-1	-1	-1	-1	-1	-1	-1
Scaffold_1;HRSCAF_72_220160294	4	220160294	-1	-1	-1	-1	-1	-1	1	-1	-1	-1	-1	1	-1	-1	-1	-1	-1	-1	-1	1	-1	-1	-1	1	-1	-1	-1	-1	-1	-1	-1	-1	-1	-1	-1	1	-1	1	-1	-1	-1	-1	-1	-1	-1	1	-1
Scaffold_1;HRSCAF_72_220457177	4	220457177	-1	-1	-1	-1	-1	-1	-1	-1	-1	-1	-1	-1	-1	-1	-1	-1	-1	-1	-1	-1	-1	-1	-1	-1	-1	-1	-1	-1	-1	-1	-1	-1	-1	-1	-1	-1	-1	-1	-1	-1	-1	-1	-1	-1	-1	-1	-1
Scaffold_1;HRSCAF_72_221019096	4	221019096	-1	-1	-1	-1	-1	-1	-1	-1	-1	-1	-1	-1	-1	-1	1	-1	1	-1	1	-1	-1	-1	1	-1	-1	-1	-1	-1	-1	-1	-1	-1	-1	0	-1	-1	-1	-1	-1	-1	-1	-1	-1	-1	-1	-1	-1
Scaffold_1;HRSCAF_72_222421331	4	222421331	-1	-1	-1	-1	-1	-1	-1	-1	-1	-1	-1	-1	-1	1	-1	1	-1	-1	-1	-1	-1	1	-1	-1	-1	-1	-1	-1	-1	-1	-1	-1	-1	-1	-1	-1	1	-1	-1	0	1	-1	-1	-1	-1	-1	1
Scaffold_1;HRSCAF_72_222757696	4	222757696	-1	-1	-1	-1	-1	-1	-1	-1	-1	-1	-1	-1	-1	-1	-1	-1	-1	-1	-1	-1	-1	-1	-1	-1	-1	-1	-1	-1	-1	-1	-1	-1	-1	-1	-1	-1	-1	-1	-1	-1	-1	-1	-1	-1	-1	-1	-1
Scaffold_1;HRSCAF_72_222763196	4	222763196	-1	-1	-1	-1	-1	-1	-1	-1	-1	-1	-1	-1	-1	-1	-1	-1	-1	-1	-1	-1	-1	-1	-1	-1	-1	-1	-1	-1	-1	-1	-1	-1	-1	-1	-1	-1	-1	-1	-1	-1	-1	-1	-1	-1	-1	-1	-1
Scaffold_1;HRSCAF_72_223078341	4	223078341	1	-1	1	1	-1	1	1	1	1	1	1	1	1	-1	1	1	1	-1	1	1	1	-1	1	1	1	1	1	1	1	1	1	1	1	1	1	1	1	1	1	0	-1	-1	1	1	1	1	-1
Scaffold_1;HRSCAF_72_224761402	4	224761402	-1	-1	-1	-1	-1	-1	-1	-1	-1	-1	-1	-1	-1	-1	-1	-1	-1	-1	-1	-1	-1	-1	-1	-1	-1	-1	-1	-1	-1	-1	-1	-1	-1	-1	-1	-1	-1	-1	-1	-1	-1	-1	-1	-1	-1	-1	-1
Scaffold_1;HRSCAF_72_225500440	4	225500440	-1	-1	-1	-1	-1	-1	-1	-1	-1	-1	-1	-1	-1	-1	-1	-1	-1	-1	-1	-1	-1	-1	-1	-1	-1	-1	-1	-1	-1	-1	-1	-1	-1	-1	-1	-1	-1	-1	-1	-1	-1	-1	-1	-1	-1	-1	-1
Scaffold_1;HRSCAF_72_225526828	4	225526828	-1	1	-1	-1	-1	-1	-1	1	-1	0	-1	1	-1	-1	-1	-1	-1	0	-1	-1	1	1	-1	-1	1	-1	-1	-1	0	-1	1	1	1	0	0	-1	-1	-1	1	-1	-1	1	-1	-1	-1	-1	-1
Scaffold_1;HRSCAF_72_225648226	4	225648226	-1	-1	-1	-1	-1	-1	-1	-1	-1	1	-1	1	-1	-1	1	-1	1	-1	1	1	1	-1	1	-1	1	-1	-1	-1	1	-1	1	1	1	1	1	-1	-1	1	1	-1	-1	-1	-1	-1	-1	1	-1
Scaffold_1;HRSCAF_72_225955400	4	225955400	-1	-1	1	-1	1	1	-1	-1	1	-1	1	-1	-1	-1	1	1	1	-1	1	-1	-1	-1	1	-1	-1	-1	-1	-1	-1	1	-1	-1	-1	-1	-1	-1	1	-1	-1	0	-1	-1	-1	1	-1	-1	-1
Scaffold_1;HRSCAF_72_226018729	4	226018729	-1	-1	-1	-1	-1	-1	-1	-1	-1	-1	-1	-1	-1	-1	-1	-1	-1	-1	-1	0	-1	-1	-1	-1	-1	-1	-1	-1	-1	-1	-1	-1	-1	-1	-1	-1	-1	-1	-1	-1	-1	-1	-1	-1	-1	-1	-1
Scaffold_1;HRSCAF_72_226040200	4	226040200	-1	-1	-1	-1	-1	-1	-1	-1	-1	-1	-1	-1	-1	-1	-1	-1	-1	-1	-1	-1	-1	-1	-1	-1	-1	-1	-1	-1	-1	-1	-1	-1	-1	-1	-1	-1	-1	-1	-1	-1	-1	-1	-1	-1	-1	-1	-1
Scaffold_1;HRSCAF_72_226086291	4	226086291	-1	-1	-1	-1	-1	-1	1	1	-1	-1	-1	-1	-1	-1	-1	-1	-1	-1	-1	-1	-1	-1	-1	-1	-1	-1	-1	-1	-1	-1	-1	-1	-1	-1	-1	1	-1	-1	-1	-1	-1	-1	-1	-1	-1	-1	-1
Scaffold_1;HRSCAF_72_226480999	4	226480999	-1	-1	1	-1	1	1	-1	-1	1	0	1	1	-1	1	-1	1	-1	-1	-1	1	1	-1	-1	-1	1	-1	-1	-1	1	0	1	1	1	0	1	-1	1	1	1	1	1	-1	-1	1	-1	1	1
Scaffold_1;HRSCAF_72_227418509	4	227418509	-1	-1	-1	-1	-1	-1	-1	1	-1	-1	-1	-1	-1	-1	-1	0	-1	0	-1	0	-1	-1	-1	-1	-1	-1	-1	-1	-1	-1	-1	1	-1	-1	-1	-1	-1	-1	-1	-1	-1	-1	-1	-1	-1	-1	-1
Scaffold_1;HRSCAF_72_228002193	4	228002193	1	-1	-1	1	-1	-1	-1	-1	-1	-1	-1	-1	1	1	-1	-1	-1	-1	-1	-1	-1	-1	-1	-1	-1	1	1	1	-1	-1	-1	-1	-1	-1	-1	-1	-1	-1	-1	1	1	-1	1	-1	1	-1	1
Scaffold_1;HRSCAF_72_228239513	4	228239513	1	1	1	1	1	1	-1	1	1	1	1	1	1	-1	-1	1	-1	1	-1	1	1	1	-1	1	1	1	1	1	1	1	1	1	1	0	1	-1	1	1	1	-1	-1	1	1	1	1	1	-1
Scaffold_1;HRSCAF_72_228246394	4	228246394	-1	-1	-1	-1	-1	-1	1	-1	-1	-1	-1	-1	-1	-1	-1	-1	-1	-1	-1	-1	-1	-1	-1	-1	-1	-1	-1	-1	-1	-1	-1	-1	-1	-1	-1	1	-1	-1	-1	-1	-1	-1	-1	-1	-1	-1	-1
Scaffold_1;HRSCAF_72_228555056	4	228555056	-1	-1	-1	-1	-1	-1	-1	-1	-1	-1	-1	-1	-1	-1	-1	-1	-1	-1	-1	-1	-1	-1	-1	-1	-1	-1	-1	-1	-1	-1	-1	-1	-1	-1	-1	-1	-1	-1	-1	-1	-1	-1	-1	-1	-1	-1	-1
Scaffold_1;HRSCAF_72_228708849	4	228708849	-1	-1	-1	-1	-1	-1	-1	-1	-1	-1	-1	-1	-1	-1	-1	-1	-1	-1	-1	-1	-1	-1	-1	-1	-1	-1	-1	-1	-1	-1	-1	-1	-1	-1	-1	-1	-1	-1	-1	-1	-1	-1	-1	-1	-1	-1	-1
Scaffold_1;HRSCAF_72_229052579	4	229052579	-1	-1	-1	-1	-1	-1	-1	-1	-1	-1	-1	-1	-1	-1	-1	-1	-1	-1	-1	-1	-1	-1	-1	-1	-1	-1	-1	-1	-1	-1	-1	-1	-1	-1	-1	-1	-1	-1	-1	-1	-1	-1	-1	-1	-1	-1	-1
Scaffold_1;HRSCAF_72_229270966	4	229270966	-1	-1	-1	-1	-1	-1	-1	-1	-1	-1	-1	-1	-1	-1	-1	-1	-1	-1	-1	-1	-1	-1	-1	-1	-1	-1	-1	-1	-1	-1	-1	-1	-1	-1	-1	-1	-1	-1	-1	-1	-1	-1	-1	-1	-1	-1	-1
Scaffold_1;HRSCAF_72_229675915	4	229675915	-1	-1	-1	-1	-1	-1	1	-1	-1	-1	-1	-1	-1	1	-1	-1	-1	-1	-1	-1	-1	-1	-1	-1	-1	-1	-1	-1	-1	-1	-1	-1	-1	-1	-1	1	-1	-1	-1	1	1	-1	-1	-1	-1	-1	1
Scaffold_1;HRSCAF_72_229675936	4	229675936	-1	1	1	-1	1	1	-1	1	1	-1	1	-1	-1	-1	1	1	1	1	1	1	-1	1	1	-1	-1	-1	-1	-1	-1	1	-1	1	-1	0	-1	-1	1	-1	-1	-1	-1	1	-1	1	-1	-1	-1
Scaffold_1;HRSCAF_72_230099801	4	230099801	-1	-1	-1	-1	-1	-1	-1	-1	-1	-1	-1	-1	-1	-1	1	-1	1	-1	1	1	-1	-1	1	-1	-1	-1	-1	-1	-1	-1	-1	-1	-1	0	-1	-1	-1	-1	-1	-1	-1	-1	-1	-1	-1	-1	-1
Scaffold_1;HRSCAF_72_230406897	4	230406897	-1	-1	-1	-1	-1	-1	-1	1	-1	-1	-1	-1	-1	-1	-1	-1	-1	1	-1	-1	-1	1	-1	-1	-1	-1	-1	-1	-1	-1	-1	-1	-1	-1	-1	-1	-1	-1	-1	-1	-1	-1	-1	-1	-1	-1	-1
Scaffold_1;HRSCAF_72_230453555	4	230453555	-1	-1	-1	-1	-1	-1	-1	-1	-1	-1	-1	-1	-1	-1	-1	-1	-1	-1	-1	-1	-1	-1	-1	-1	-1	-1	-1	-1	-1	-1	-1	-1	-1	-1	-1	-1	-1	-1	-1	-1	-1	-1	-1	-1	-1	-1	-1
Scaffold_1;HRSCAF_72_230969170	4	230969170	-1	-1	-1	-1	-1	-1	-1	-1	-1	-1	-1	-1	-1	-1	-1	-1	-1	-1	-1	-1	-1	-1	-1	-1	-1	-1	-1	-1	-1	-1	-1	-1	-1	-1	-1	-1	-1	-1	-1	-1	-1	-1	-1	-1	-1	-1	-1
Scaffold_1;HRSCAF_72_231083026	4	231083026	1	-1	-1	1	-1	-1	1	-1	-1	1	-1	1	1	1	-1	-1	-1	-1	-1	-1	1	-1	-1	1	1	1	1	1	1	-1	1	-1	1	0	1	1	-1	1	1	1	1	-1	1	-1	1	1	1
Scaffold_1;HRSCAF_72_232586425	4	232586425	-1	-1	1	-1	1	1	-1	-1	1	-1	1	-1	-1	-1	1	-1	-1	-1	-1	-1	-1	-1	-1	-1	-1	-1	-1	-1	-1	1	-1	1	-1	-1	-1	-1	-1	-1	-1	-1	-1	1	-1	-1	-1	-1	-1
Scaffold_1;HRSCAF_72_232674276	4	232674276	1	-1	-1	1	-1	-1	1	-1	-1	1	-1	1	1	1	-1	-1	-1	-1	-1	-1	-1	-1	-1	-1	1	1	1	1	1	-1	1	-1	1	0	1	1	-1	1	1	1	1	-1	1	-1	1	1	1
Scaffold_1;HRSCAF_72_233060571	4	233060571	-1	1	-1	0	-1	-1	-1	1	-1	-1	-1	-1	-1	-1	-1	0	1	1	1	1	-1	1	1	-1	-1	-1	-1	-1	-1	-1	-1	-1	-1	0	-1	-1	1	-1	-1	-1	-1	-1	-1	1	-1	-1	-1
Scaffold_1;HRSCAF_72_233249695	4	233249695	-1	-1	-1	-1	-1	-1	-1	-1	-1	-1	-1	-1	-1	-1	-1	-1	-1	-1	-1	-1	-1	-1	-1	-1	-1	-1	-1	-1	-1	-1	-1	-1	-1	-1	-1	-1	-1	-1	-1	-1	-1	-1	-1	-1	-1	-1	-1
Scaffold_1;HRSCAF_72_233435504	4	233435504	-1	1	-1	-1	-1	-1	-1	-1	-1	-1	-1	-1	-1	-1	-1	1	1	1	1	1	-1	-1	1	-1	-1	-1	-1	-1	-1	-1	-1	-1	-1	0	-1	-1	1	-1	-1	-1	-1	-1	-1	1	-1	-1	-1
Scaffold_1;HRSCAF_72_233533290	4	233533290	-1	-1	-1	-1	-1	-1	-1	-1	-1	-1	-1	-1	-1	-1	-1	-1	-1	-1	-1	-1	0	-1	-1	-1	-1	-1	-1	-1	-1	-1	-1	-1	-1	-1	-1	-1	-1	-1	-1	-1	-1	-1	-1	-1	-1	-1	-1
Scaffold_1;HRSCAF_72_234119251	4	234119251	-1	-1	-1	-1	-1	-1	-1	1	-1	-1	-1	-1	-1	-1	-1	-1	-1	-1	-1	-1	-1	-1	-1	-1	-1	-1	-1	-1	-1	-1	-1	-1	-1	-1	-1	-1	-1	-1	-1	-1	-1	-1	-1	-1	-1	-1	-1
Scaffold_1;HRSCAF_72_234120294	4	234120294	-1	-1	-1	-1	-1	-1	-1	-1	-1	-1	-1	-1	-1	-1	-1	-1	-1	-1	-1	-1	-1	-1	-1	-1	-1	-1	-1	-1	-1	-1	-1	-1	-1	-1	-1	-1	-1	-1	-1	-1	-1	-1	-1	-1	-1	-1	-1
Scaffold_1;HRSCAF_72_234440135	4	234440135	-1	-1	-1	-1	-1	-1	-1	1	-1	-1	-1	-1	-1	-1	-1	-1	-1	-1	-1	-1	-1	-1	-1	-1	-1	-1	-1	-1	-1	-1	-1	-1	-1	-1	-1	-1	-1	-1	-1	-1	-1	-1	-1	-1	-1	-1	-1
Scaffold_1;HRSCAF_72_235146590	4	235146590	-1	-1	-1	-1	-1	-1	-1	0	-1	-1	-1	-1	-1	-1	-1	-1	-1	-1	-1	-1	-1	-1	-1	-1	-1	-1	-1	-1	-1	-1	-1	-1	-1	-1	-1	-1	-1	-1	-1	-1	-1	-1	-1	-1	-1	-1	-1
Scaffold_1;HRSCAF_72_235620191	4	235620191	0	-1	1	1	1	1	1	0	1	1	-1	1	1	1	1	-1	-1	1	-1	-1	1	0	-1	1	1	1	0	1	1	1	1	1	1	0	1	1	-1	1	1	1	1	1	1	-1	1	1	1
Scaffold_1;HRSCAF_72_235645088	4	235645088	-1	-1	-1	-1	-1	-1	-1	-1	-1	-1	-1	-1	-1	-1	-1	-1	-1	-1	-1	-1	-1	-1	-1	-1	-1	-1	-1	-1	-1	-1	-1	-1	-1	-1	-1	-1	-1	-1	-1	-1	-1	-1	-1	-1	-1	-1	-1
Scaffold_1;HRSCAF_72_235958983	4	235958983	-1	-1	-1	-1	-1	-1	-1	-1	-1	-1	-1	-1	-1	-1	-1	-1	-1	-1	-1	-1	-1	-1	-1	-1	-1	-1	-1	-1	-1	-1	-1	-1	-1	-1	-1	-1	-1	-1	-1	-1	-1	-1	-1	-1	-1	-1	-1
Scaffold_1;HRSCAF_72_236037906	4	236037906	1	1	1	1	1	1	1	1	1	1	-1	1	1	1	-1	1	1	1	1	1	1	1	1	1	1	1	1	1	1	-1	1	-1	1	1	1	1	1	1	1	1	1	1	1	1	1	1	1
Scaffold_1;HRSCAF_72_236037923	4	236037923	-1	-1	-1	-1	-1	-1	-1	-1	-1	-1	1	-1	-1	-1	1	-1	-1	-1	-1	-1	-1	-1	-1	-1	-1	-1	-1	-1	-1	1	-1	1	-1	-1	-1	-1	-1	-1	-1	-1	-1	-1	-1	-1	-1	-1	-1
Scaffold_1;HRSCAF_72_236048995	4	236048995	-1	-1	-1	-1	-1	-1	-1	-1	-1	-1	-1	-1	-1	-1	-1	-1	-1	-1	-1	-1	-1	-1	-1	-1	-1	-1	-1	-1	-1	-1	-1	-1	-1	-1	-1	-1	-1	-1	-1	-1	-1	-1	-1	-1	-1	-1	-1
Scaffold_1;HRSCAF_72_236377772	4	236377772	-1	-1	-1	-1	-1	-1	1	-1	-1	1	-1	1	-1	-1	-1	-1	-1	-1	-1	-1	1	-1	-1	1	1	1	1	1	1	-1	1	-1	1	0	1	1	-1	1	-1	-1	-1	-1	-1	-1	-1	1	-1
Scaffold_1;HRSCAF_72_236395064	4	236395064	-1	-1	-1	-1	-1	-1	1	-1	-1	1	-1	1	-1	-1	-1	-1	-1	-1	-1	-1	1	-1	-1	1	1	1	1	1	1	-1	1	-1	1	0	1	1	-1	1	-1	-1	-1	-1	-1	-1	-1	1	-1
Scaffold_1;HRSCAF_72_236892766	4	236892766	-1	-1	-1	-1	-1	-1	-1	-1	-1	-1	-1	-1	-1	-1	-1	-1	-1	-1	-1	-1	-1	-1	-1	-1	-1	-1	-1	-1	-1	-1	-1	-1	-1	-1	-1	-1	-1	-1	-1	-1	-1	-1	-1	-1	-1	-1	-1
Scaffold_1;HRSCAF_72_237323641	4	237323641	-1	-1	-1	-1	-1	-1	-1	-1	-1	1	-1	1	-1	-1	-1	-1	-1	-1	-1	-1	1	-1	-1	-1	1	1	0	1	1	-1	1	-1	1	1	0	-1	-1	1	-1	-1	-1	-1	-1	-1	-1	1	-1
Scaffold_1;HRSCAF_72_237323665	4	237323665	-1	-1	-1	-1	-1	-1	-1	-1	-1	-1	-1	-1	-1	-1	-1	-1	-1	-1	-1	-1	-1	-1	-1	-1	-1	-1	-1	-1	-1	-1	-1	-1	-1	-1	-1	-1	-1	-1	-1	-1	-1	-1	-1	-1	-1	-1	-1
Scaffold_1;HRSCAF_72_237373153	4	237373153	-1	-1	-1	-1	-1	-1	-1	-1	-1	-1	-1	-1	-1	-1	-1	-1	-1	-1	-1	-1	-1	-1	-1	-1	-1	-1	-1	-1	-1	-1	-1	-1	-1	-1	-1	-1	-1	-1	-1	-1	-1	-1	-1	-1	-1	-1	-1
Scaffold_1;HRSCAF_72_237593525	4	237593525	0	1	-1	1	1	0	1	-1	0	-1	-1	-1	1	1	1	1	-1	1	-1	-1	-1	1	-1	0	-1	-1	-1	-1	-1	1	-1	1	-1	-1	-1	1	0	-1	0	1	1	1	1	0	1	-1	1
Scaffold_1;HRSCAF_72_237593621	4	237593621	0	-1	-1	-1	-1	-1	-1	1	-1	-1	1	-1	-1	-1	-1	-1	-1	-1	-1	-1	-1	-1	-1	-1	-1	-1	-1	-1	-1	-1	-1	-1	-1	-1	-1	-1	-1	-1	-1	-1	-1	-1	-1	-1	-1	-1	-1
Scaffold_1;HRSCAF_72_237611892	4	237611892	-1	-1	-1	-1	-1	0	0	-1	-1	-1	-1	-1	-1	-1	-1	-1	-1	-1	-1	-1	-1	-1	-1	0	-1	-1	0	-1	-1	-1	-1	-1	-1	-1	-1	1	0	-1	-1	-1	-1	-1	1	0	1	-1	-1
Scaffold_1;HRSCAF_72_237626562	4	237626562	0	0	0	-1	0	0	0	-1	0	1	0	1	0	-1	0	0	-1	-1	-1	-1	1	0	-1	0	1	1	1	1	1	0	1	0	1	1	1	1	0	1	0	-1	-1	0	1	0	1	1	-1
Scaffold_1;HRSCAF_72_237626567	4	237626567	0	-1	0	-1	-1	-1	-1	1	-1	-1	0	-1	-1	-1	-1	-1	1	-1	1	1	-1	-1	1	-1	-1	-1	-1	-1	-1	-1	-1	-1	-1	-1	-1	-1	-1	-1	-1	-1	-1	-1	-1	-1	-1	-1	-1
Scaffold_1;HRSCAF_72_238079367	4	238079367	-1	-1	-1	-1	-1	-1	-1	-1	-1	-1	-1	-1	-1	-1	-1	-1	-1	-1	-1	-1	-1	-1	-1	-1	-1	-1	-1	-1	-1	-1	-1	-1	-1	-1	-1	-1	-1	-1	-1	-1	-1	-1	-1	-1	-1	-1	-1
Scaffold_1;HRSCAF_72_242261171	4	242261171	-1	-1	-1	-1	-1	-1	-1	-1	-1	-1	1	-1	-1	-1	-1	-1	-1	-1	-1	-1	-1	-1	-1	-1	-1	-1	-1	-1	-1	-1	-1	-1	-1	-1	-1	-1	-1	-1	-1	-1	-1	-1	-1	-1	-1	-1	-1
Scaffold_1;HRSCAF_72_242274182	4	242274182	-1	-1	-1	-1	-1	-1	-1	-1	-1	-1	-1	-1	-1	-1	-1	-1	-1	-1	-1	-1	-1	-1	-1	-1	-1	-1	-1	-1	-1	-1	-1	-1	-1	-1	-1	-1	-1	-1	-1	-1	-1	-1	-1	-1	-1	-1	-1
Scaffold_1;HRSCAF_72_242986939	4	242986939	-1	-1	-1	-1	-1	-1	1	-1	-1	1	-1	1	-1	-1	-1	-1	-1	-1	-1	-1	1	-1	-1	-1	1	1	1	1	1	-1	1	-1	0	0	1	1	-1	-1	-1	-1	-1	-1	1	-1	1	0	-1
Scaffold_1;HRSCAF_72_243777286	4	243777286	-1	-1	-1	-1	-1	-1	0	-1	-1	1	-1	1	-1	-1	-1	-1	1	-1	1	1	1	-1	1	-1	1	1	1	1	1	-1	1	-1	0	1	1	1	-1	1	-1	-1	-1	-1	1	-1	1	1	-1
Scaffold_1;HRSCAF_72_244309777	4	244309777	-1	-1	-1	-1	-1	-1	-1	-1	-1	-1	-1	-1	-1	-1	-1	-1	-1	-1	-1	-1	-1	-1	-1	-1	-1	-1	-1	-1	-1	-1	-1	-1	-1	-1	-1	-1	-1	-1	-1	-1	-1	-1	-1	-1	-1	-1	-1
Scaffold_1;HRSCAF_72_244600569	4	244600569	-1	-1	-1	-1	-1	-1	-1	-1	-1	-1	-1	-1	-1	-1	-1	-1	-1	-1	-1	-1	-1	-1	-1	-1	-1	-1	-1	-1	-1	-1	-1	-1	-1	-1	-1	-1	-1	-1	-1	-1	-1	-1	-1	-1	-1	-1	-1
Scaffold_1;HRSCAF_72_245397724	4	245397724	-1	-1	-1	-1	-1	-1	-1	-1	-1	-1	0	-1	-1	-1	-1	-1	-1	-1	-1	-1	-1	-1	-1	-1	-1	-1	-1	-1	-1	-1	-1	-1	-1	-1	-1	-1	-1	-1	-1	-1	-1	-1	-1	-1	-1	0	-1
Scaffold_1;HRSCAF_72_245431213	4	245431213	1	1	1	1	1	1	-1	1	1	-1	0	-1	1	1	1	1	-1	1	-1	-1	-1	1	-1	0	-1	-1	-1	-1	-1	1	-1	1	0	-1	-1	-1	1	-1	1	1	1	1	-1	1	-1	0	1
Scaffold_1;HRSCAF_72_245687352	4	245687352	1	1	1	1	1	1	-1	1	1	-1	-1	-1	1	1	-1	1	-1	1	-1	-1	1	1	-1	-1	-1	-1	-1	-1	-1	1	-1	1	1	-1	-1	-1	1	-1	1	1	1	1	-1	0	-1	-1	1
Scaffold_1;HRSCAF_72_246856527	4	246856527	-1	-1	-1	-1	-1	1	-1	-1	-1	0	1	-1	-1	-1	-1	-1	1	-1	1	-1	-1	-1	1	-1	-1	-1	-1	-1	-1	-1	-1	-1	-1	0	-1	-1	-1	1	-1	-1	-1	-1	-1	-1	-1	1	-1
Scaffold_1;HRSCAF_72_246912320	4	246912320	1	1	1	1	1	-1	-1	1	1	-1	-1	-1	1	1	-1	1	-1	1	-1	-1	1	1	-1	-1	-1	-1	-1	-1	-1	1	-1	1	1	-1	-1	1	1	-1	1	1	1	1	-1	1	-1	-1	1
Scaffold_1;HRSCAF_72_247063046	4	247063046	0	1	1	1	1	-1	-1	-1	1	-1	-1	-1	1	1	0	1	-1	1	-1	-1	1	-1	-1	-1	-1	-1	-1	-1	-1	1	-1	1	1	-1	-1	1	1	-1	1	1	1	1	-1	1	-1	1	1
Scaffold_1;HRSCAF_72_247541688	4	247541688	-1	-1	-1	-1	-1	-1	-1	-1	-1	-1	1	-1	-1	-1	-1	-1	-1	-1	-1	-1	-1	-1	-1	-1	-1	-1	-1	-1	-1	-1	-1	-1	-1	-1	-1	-1	-1	-1	-1	-1	-1	-1	-1	-1	-1	-1	-1
Scaffold_1;HRSCAF_72_247910159	4	247910159	0	1	1	1	1	-1	-1	1	1	-1	-1	-1	1	1	-1	1	-1	1	-1	-1	1	1	-1	-1	-1	-1	-1	-1	-1	1	-1	-1	1	-1	-1	1	1	-1	1	1	1	1	-1	1	-1	1	1
Scaffold_1;HRSCAF_72_247951544	4	247951544	-1	-1	-1	-1	-1	-1	-1	1	-1	-1	-1	-1	-1	-1	0	-1	-1	-1	0	-1	-1	1	-1	-1	-1	-1	-1	-1	-1	-1	-1	-1	-1	-1	-1	-1	-1	-1	-1	-1	-1	-1	-1	-1	-1	-1	-1
Scaffold_12;HRSCAF_341_1326234	5	1326234	-1	-1	-1	-1	-1	-1	1	-1	-1	1	-1	1	-1	1	-1	-1	-1	-1	-1	1	1	-1	-1	1	-1	-1	-1	1	1	1	1	1	1	0	1	-1	-1	1	1	1	1	-1	-1	-1	-1	-1	1
Scaffold_12;HRSCAF_341_1337806	5	1337806	-1	-1	-1	-1	-1	-1	-1	-1	-1	1	-1	-1	-1	-1	-1	-1	-1	-1	-1	-1	1	-1	-1	1	-1	-1	-1	1	1	1	1	1	1	0	1	-1	-1	-1	1	-1	-1	-1	-1	-1	-1	-1	-1
Scaffold_12;HRSCAF_341_1414800	5	1414800	-1	-1	-1	-1	-1	-1	1	-1	-1	-1	-1	1	-1	1	-1	-1	-1	-1	-1	1	-1	-1	-1	-1	-1	-1	-1	-1	-1	-1	-1	-1	-1	-1	-1	-1	-1	1	-1	1	1	-1	-1	-1	-1	-1	1
Scaffold_12;HRSCAF_341_1494906	5	1494906	1	-1	-1	1	-1	-1	-1	-1	-1	-1	-1	-1	1	-1	-1	1	1	1	-1	-1	-1	-1	1	-1	-1	-1	-1	-1	-1	-1	-1	-1	-1	0	-1	-1	1	-1	-1	-1	-1	-1	1	1	1	-1	-1
Scaffold_12;HRSCAF_341_1668399	5	1668399	-1	-1	-1	-1	1	-1	-1	-1	1	1	-1	-1	-1	-1	1	-1	-1	-1	-1	-1	1	1	-1	1	-1	-1	-1	1	1	1	1	1	1	0	1	1	-1	-1	1	-1	-1	1	-1	-1	-1	1	-1
Scaffold_12;HRSCAF_341_1668428	5	1668428	-1	-1	-1	-1	1	-1	-1	-1	-1	-1	-1	-1	-1	-1	-1	-1	-1	-1	-1	-1	-1	-1	-1	-1	-1	-1	-1	-1	-1	-1	-1	-1	-1	-1	-1	-1	-1	-1	-1	-1	-1	-1	-1	-1	-1	-1	-1
Scaffold_12;HRSCAF_341_1740356	5	1740356	-1	-1	-1	-1	1	-1	-1	-1	-1	-1	-1	-1	-1	-1	-1	-1	-1	-1	-1	-1	-1	-1	-1	-1	-1	-1	-1	-1	-1	-1	-1	-1	-1	-1	-1	-1	-1	-1	-1	-1	-1	-1	-1	-1	-1	-1	-1
Scaffold_12;HRSCAF_341_1838752	5	1838752	-1	-1	-1	-1	-1	-1	-1	-1	-1	-1	-1	0	-1	-1	-1	-1	-1	-1	-1	1	-1	-1	-1	-1	-1	-1	-1	-1	-1	1	1	-1	1	0	-1	-1	-1	1	-1	-1	-1	-1	-1	-1	-1	-1	-1
Scaffold_12;HRSCAF_341_1840315	5	1840315	-1	-1	-1	-1	-1	-1	-1	-1	-1	-1	-1	-1	-1	-1	-1	-1	-1	-1	-1	-1	-1	-1	-1	-1	-1	-1	-1	-1	-1	-1	-1	-1	-1	-1	-1	-1	-1	-1	-1	-1	-1	-1	-1	-1	-1	-1	-1
Scaffold_12;HRSCAF_341_1864017	5	1864017	-1	-1	-1	-1	-1	-1	1	-1	-1	-1	-1	1	-1	1	-1	-1	-1	-1	-1	1	-1	-1	-1	-1	-1	-1	-1	-1	-1	1	1	-1	1	0	-1	-1	-1	1	-1	1	1	-1	-1	-1	-1	-1	1
Scaffold_12;HRSCAF_341_2668781	5	2668781	-1	-1	-1	-1	-1	-1	-1	-1	-1	-1	-1	-1	-1	-1	-1	-1	-1	-1	-1	-1	-1	-1	-1	-1	-1	-1	-1	-1	-1	-1	-1	-1	-1	-1	-1	-1	-1	-1	-1	-1	-1	-1	-1	-1	-1	-1	-1
Scaffold_12;HRSCAF_341_2671349	5	2671349	-1	1	1	-1	-1	1	1	1	-1	-1	1	1	-1	1	-1	-1	-1	-1	1	1	-1	-1	-1	-1	1	1	1	-1	-1	1	1	-1	1	-1	-1	-1	-1	1	-1	1	1	-1	-1	-1	-1	1	1
Scaffold_12;HRSCAF_341_2758947	5	2758947	-1	-1	-1	-1	-1	-1	-1	-1	-1	-1	-1	-1	-1	-1	-1	-1	-1	-1	-1	-1	-1	-1	-1	-1	-1	-1	-1	-1	-1	-1	-1	-1	-1	-1	-1	-1	-1	-1	-1	-1	-1	-1	-1	-1	-1	-1	-1
Scaffold_12;HRSCAF_341_2857037	5	2857037	-1	-1	-1	-1	-1	-1	-1	-1	-1	-1	-1	-1	-1	-1	-1	-1	-1	-1	-1	-1	-1	-1	-1	-1	-1	-1	-1	-1	-1	-1	-1	-1	-1	-1	-1	-1	-1	-1	-1	-1	-1	-1	-1	-1	-1	-1	-1
Scaffold_12;HRSCAF_341_3739842	5	3739842	1	-1	-1	1	-1	-1	-1	-1	-1	-1	0	-1	1	-1	-1	1	1	1	-1	-1	-1	-1	1	-1	-1	-1	-1	-1	-1	-1	-1	-1	-1	0	-1	-1	0	-1	-1	-1	-1	-1	1	1	1	-1	-1
Scaffold_12;HRSCAF_341_4323062	5	4323062	-1	-1	-1	-1	-1	-1	1	-1	1	1	-1	1	-1	1	-1	-1	-1	-1	-1	1	1	1	-1	1	-1	-1	-1	1	1	1	1	1	1	0	1	-1	-1	1	1	1	1	-1	-1	-1	-1	1	1
Scaffold_12;HRSCAF_341_4547075	5	4547075	-1	-1	-1	-1	1	-1	-1	-1	1	-1	-1	-1	-1	-1	1	-1	-1	-1	-1	-1	-1	-1	-1	-1	-1	-1	-1	-1	-1	1	1	-1	1	0	-1	1	-1	-1	-1	-1	-1	1	-1	-1	-1	1	-1
Scaffold_12;HRSCAF_341_4890009	5	4890009	1	-1	-1	1	1	-1	-1	-1	1	0	-1	-1	1	-1	1	1	1	1	-1	0	0	-1	1	0	-1	-1	-1	0	1	1	1	1	1	0	0	1	1	-1	0	-1	-1	1	1	1	1	0	-1
Scaffold_12;HRSCAF_341_5134202	5	5134202	-1	-1	-1	-1	-1	-1	-1	-1	-1	-1	-1	-1	-1	-1	-1	-1	-1	-1	-1	-1	-1	-1	-1	-1	-1	-1	-1	-1	-1	-1	-1	-1	-1	0	-1	-1	-1	-1	-1	-1	-1	-1	-1	-1	-1	0	-1
Scaffold_12;HRSCAF_341_5136549	5	5136549	1	-1	-1	1	-1	-1	1	-1	-1	1	-1	1	1	1	-1	1	1	1	-1	1	1	-1	1	1	-1	-1	-1	1	1	-1	-1	1	-1	1	0	-1	1	1	1	1	1	-1	1	1	1	0	1
Scaffold_12;HRSCAF_341_6135596	5	6135596	-1	-1	1	-1	-1	1	-1	1	-1	-1	1	-1	-1	-1	-1	-1	-1	-1	1	-1	-1	-1	-1	-1	1	1	1	-1	-1	-1	-1	-1	-1	-1	-1	-1	-1	-1	-1	-1	-1	-1	-1	-1	-1	-1	-1
Scaffold_12;HRSCAF_341_6246050	5	6246050	1	-1	-1	1	-1	-1	1	-1	-1	1	-1	1	1	1	-1	1	1	1	-1	1	1	-1	1	1	-1	-1	-1	1	1	1	-1	1	-1	0	-1	-1	1	1	1	1	1	-1	1	1	1	1	1
Scaffold_12;HRSCAF_341_7049851	5	7049851	1	1	-1	1	1	-1	1	-1	1	-1	-1	-1	1	1	0	1	1	1	-1	-1	-1	1	1	-1	-1	-1	-1	-1	-1	-1	1	-1	1	1	-1	-1	1	-1	-1	1	1	-1	1	1	1	-1	1
Scaffold_12;HRSCAF_341_8049745	5	8049745	1	-1	-1	1	-1	-1	1	-1	1	-1	-1	-1	1	1	0	1	1	1	-1	-1	-1	1	1	-1	-1	-1	-1	-1	-1	-1	1	-1	1	1	-1	-1	1	-1	-1	1	1	-1	1	1	1	1	1
Scaffold_12;HRSCAF_341_8136291	5	8136291	-1	-1	-1	-1	-1	-1	-1	-1	-1	-1	-1	-1	-1	-1	-1	-1	-1	-1	-1	-1	-1	-1	-1	-1	-1	-1	-1	-1	-1	-1	-1	-1	-1	-1	-1	-1	-1	-1	-1	-1	-1	-1	-1	-1	-1	-1	-1
Scaffold_12;HRSCAF_341_8450134	5	8450134	1	1	1	1	-1	1	1	1	1	-1	1	-1	1	1	0	1	1	1	1	-1	-1	1	1	-1	1	1	1	-1	-1	-1	1	-1	1	1	-1	-1	1	-1	-1	1	1	-1	1	1	1	-1	1
Scaffold_12;HRSCAF_341_9077484	5	9077484	1	1	-1	1	-1	-1	1	-1	1	1	-1	1	1	1	0	1	1	1	-1	1	1	1	1	1	-1	-1	-1	1	1	1	1	1	1	1	-1	-1	1	1	1	1	1	-1	1	1	1	-1	1
Scaffold_12;HRSCAF_341_9138936	5	9138936	1	1	-1	1	-1	-1	1	-1	1	0	-1	-1	1	1	0	1	1	1	-1	-1	-1	1	1	-1	-1	-1	-1	-1	-1	-1	1	-1	1	1	-1	-1	1	-1	-1	1	1	-1	1	1	1	-1	1
Scaffold_12;HRSCAF_341_10054770	5	10054770	-1	-1	-1	-1	1	-1	-1	-1	-1	0	-1	-1	-1	-1	-1	-1	-1	-1	-1	-1	-1	-1	-1	-1	-1	-1	-1	-1	-1	-1	-1	-1	-1	-1	-1	-1	-1	-1	-1	-1	-1	-1	-1	-1	-1	-1	-1
Scaffold_12;HRSCAF_341_10474775	5	10474775	-1	-1	-1	-1	1	-1	1	-1	-1	1	-1	1	-1	1	0	-1	-1	-1	-1	1	1	-1	-1	1	-1	-1	-1	1	1	0	-1	1	-1	-1	1	1	-1	1	1	1	1	1	-1	-1	-1	1	1
Scaffold_12;HRSCAF_341_10543248	5	10543248	-1	-1	-1	-1	-1	-1	-1	-1	-1	-1	-1	-1	-1	-1	-1	-1	-1	-1	-1	-1	-1	-1	-1	-1	-1	-1	-1	-1	-1	-1	-1	-1	-1	-1	-1	-1	-1	-1	0	-1	-1	-1	-1	-1	-1	-1	-1
Scaffold_12;HRSCAF_341_10720319	5	10720319	-1	-1	-1	-1	-1	-1	-1	-1	-1	-1	-1	-1	-1	-1	-1	-1	-1	0	-1	-1	-1	-1	-1	-1	-1	-1	-1	-1	-1	0	-1	1	-1	-1	1	1	-1	-1	-1	-1	-1	1	-1	-1	-1	-1	-1
Scaffold_12;HRSCAF_341_10730147	5	10730147	-1	0	1	0	1	1	0	1	1	1	1	1	-1	0	1	1	1	1	1	1	1	1	0	1	1	1	1	1	1	0	1	-1	1	1	-1	-1	1	1	1	-1	-1	-1	-1	1	-1	-1	-1
Scaffold_12;HRSCAF_341_10730179	5	10730179	-1	-1	-1	-1	-1	-1	-1	-1	-1	-1	-1	-1	-1	-1	-1	-1	-1	-1	-1	-1	-1	-1	-1	-1	0	-1	-1	-1	-1	0	-1	1	-1	-1	1	1	-1	-1	-1	-1	-1	1	-1	-1	-1	-1	-1
Scaffold_12;HRSCAF_341_10892989	5	10892989	1	1	-1	1	1	-1	-1	1	-1	-1	-1	-1	1	-1	-1	-1	-1	-1	-1	-1	-1	-1	-1	-1	-1	-1	-1	-1	-1	-1	-1	-1	-1	-1	-1	-1	-1	-1	-1	-1	-1	-1	1	-1	1	-1	-1
Scaffold_12;HRSCAF_341_10942689	5	10942689	-1	-1	1	-1	-1	1	-1	-1	-1	-1	1	-1	-1	-1	-1	-1	-1	-1	1	-1	-1	-1	-1	-1	1	1	1	-1	-1	-1	-1	-1	-1	-1	-1	-1	-1	-1	-1	-1	-1	-1	-1	-1	-1	-1	-1
Scaffold_12;HRSCAF_341_11109779	5	11109779	1	-1	-1	1	-1	-1	1	-1	-1	-1	-1	-1	1	1	-1	-1	-1	-1	-1	-1	-1	-1	-1	-1	-1	-1	-1	-1	-1	-1	-1	-1	1	-1	-1	-1	-1	-1	-1	1	1	-1	1	-1	1	0	1
Scaffold_12;HRSCAF_341_11278744	5	11278744	-1	-1	-1	-1	-1	-1	-1	-1	-1	-1	-1	-1	-1	-1	-1	-1	-1	-1	-1	-1	-1	-1	-1	-1	-1	-1	-1	-1	-1	-1	-1	-1	-1	-1	-1	-1	-1	-1	-1	-1	-1	-1	-1	-1	-1	-1	-1
Scaffold_12;HRSCAF_341_11283297	5	11283297	1	-1	-1	1	-1	-1	1	-1	-1	-1	-1	-1	1	1	-1	-1	-1	-1	-1	-1	-1	-1	-1	-1	-1	-1	-1	-1	-1	-1	-1	-1	1	-1	-1	-1	-1	-1	-1	1	1	-1	1	-1	1	-1	1
Scaffold_12;HRSCAF_341_11467903	5	11467903	-1	-1	-1	-1	1	-1	-1	-1	-1	-1	-1	-1	-1	-1	-1	-1	-1	-1	-1	-1	-1	-1	-1	-1	-1	-1	-1	-1	-1	-1	-1	-1	-1	-1	-1	-1	-1	-1	-1	-1	-1	-1	-1	0	-1	-1	-1
Scaffold_12;HRSCAF_341_11691442	5	11691442	-1	-1	1	-1	-1	1	-1	-1	-1	-1	1	-1	-1	-1	-1	-1	-1	-1	1	-1	-1	-1	-1	-1	1	1	1	-1	-1	-1	-1	-1	-1	-1	-1	-1	-1	-1	-1	-1	-1	-1	-1	-1	-1	-1	-1
Scaffold_12;HRSCAF_341_11912330	5	11912330	-1	-1	1	-1	-1	1	-1	-1	-1	-1	1	-1	-1	-1	-1	-1	-1	-1	1	-1	-1	-1	-1	-1	1	1	1	-1	-1	-1	-1	-1	-1	-1	-1	-1	-1	-1	-1	-1	-1	-1	-1	-1	-1	-1	-1
Scaffold_12;HRSCAF_341_12547148	5	12547148	1	-1	1	0	-1	1	1	-1	-1	-1	1	-1	1	1	-1	-1	-1	-1	1	-1	-1	-1	-1	-1	1	1	1	-1	1	-1	-1	-1	1	-1	0	1	-1	-1	-1	1	1	-1	1	-1	1	-1	1
Scaffold_12;HRSCAF_341_14707307	5	14707307	-1	-1	-1	-1	-1	-1	-1	-1	-1	-1	-1	-1	-1	-1	-1	-1	-1	-1	-1	-1	-1	-1	-1	-1	-1	-1	-1	-1	-1	-1	-1	-1	-1	-1	-1	-1	-1	-1	-1	-1	-1	-1	-1	-1	-1	-1	-1
Scaffold_12;HRSCAF_341_14728036	5	14728036	1	-1	-1	1	1	-1	1	-1	-1	-1	-1	-1	1	1	0	-1	-1	-1	-1	-1	-1	-1	-1	-1	-1	-1	-1	-1	1	0	-1	-1	1	-1	-1	1	-1	-1	-1	1	1	-1	0	-1	1	-1	1
Scaffold_12;HRSCAF_341_15574464	5	15574464	1	-1	1	1	-1	1	-1	-1	-1	-1	1	-1	1	1	-1	-1	-1	-1	1	-1	-1	-1	-1	-1	1	1	1	-1	1	-1	-1	-1	1	-1	-1	1	-1	1	-1	1	1	-1	1	-1	1	1	1
Scaffold_12;HRSCAF_341_15639530	5	15639530	-1	-1	-1	-1	-1	-1	-1	-1	1	-1	-1	-1	-1	1	0	1	1	1	-1	-1	-1	1	1	-1	-1	-1	-1	-1	-1	-1	-1	-1	1	0	-1	1	1	-1	1	1	1	-1	-1	1	-1	1	1
Scaffold_12;HRSCAF_341_15670388	5	15670388	-1	-1	-1	-1	-1	-1	-1	-1	1	-1	-1	-1	-1	1	0	1	1	1	-1	-1	-1	1	0	1	-1	-1	-1	-1	-1	1	1	1	1	1	1	1	1	-1	1	1	1	1	-1	1	-1	-1	1
Scaffold_12;HRSCAF_341_15698583	5	15698583	1	-1	-1	1	1	-1	1	-1	-1	1	-1	1	1	-1	0	-1	-1	-1	-1	1	1	-1	-1	-1	1	1	1	1	1	-1	-1	-1	-1	-1	-1	-1	-1	-1	-1	-1	-1	-1	1	-1	1	-1	-1
Scaffold_12;HRSCAF_341_15774631	5	15774631	-1	1	1	-1	-1	1	-1	-1	-1	-1	1	-1	-1	-1	-1	-1	-1	-1	1	-1	-1	-1	-1	-1	-1	-1	-1	-1	-1	-1	-1	-1	-1	-1	-1	-1	-1	1	-1	-1	-1	-1	-1	-1	-1	1	-1
Scaffold_12;HRSCAF_341_15775561	5	15775561	1	-1	-1	1	1	-1	1	1	-1	1	-1	1	1	1	0	-1	-1	-1	-1	1	1	-1	-1	-1	1	1	1	1	1	-1	-1	-1	1	-1	-1	1	-1	-1	-1	1	1	1	1	-1	1	-1	1
Scaffold_12;HRSCAF_341_17217554	5	17217554	-1	1	-1	-1	1	-1	-1	1	1	-1	-1	-1	-1	-1	0	1	1	1	-1	-1	-1	1	1	1	-1	-1	-1	-1	-1	1	1	-1	-1	1	-1	1	1	-1	1	-1	-1	-1	-1	1	-1	1	-1
Scaffold_12;HRSCAF_341_17528492	5	17528492	-1	-1	-1	-1	-1	-1	-1	-1	-1	1	-1	1	-1	-1	0	0	-1	-1	-1	1	-1	-1	-1	-1	-1	-1	-1	1	-1	-1	-1	-1	-1	-1	-1	-1	-1	-1	-1	-1	-1	-1	-1	-1	-1	-1	-1
Scaffold_12;HRSCAF_341_17945201	5	17945201	1	1	-1	1	1	-1	-1	1	1	-1	-1	-1	1	-1	0	1	1	1	-1	-1	1	1	1	1	1	1	1	-1	1	1	1	-1	-1	1	-1	1	1	-1	1	-1	-1	-1	0	1	1	1	-1
Scaffold_12;HRSCAF_341_18861634	5	18861634	-1	1	-1	-1	1	-1	-1	-1	1	1	-1	1	-1	-1	1	1	1	1	-1	1	-1	1	1	1	-1	-1	-1	1	-1	1	1	-1	-1	1	-1	1	1	-1	1	-1	-1	-1	-1	1	-1	1	-1
Scaffold_12;HRSCAF_341_18989643	5	18989643	-1	-1	-1	-1	-1	-1	-1	-1	-1	-1	-1	-1	-1	-1	-1	-1	-1	-1	-1	-1	-1	-1	-1	-1	-1	-1	-1	-1	-1	-1	-1	-1	-1	-1	-1	-1	-1	-1	-1	-1	-1	-1	-1	-1	-1	-1	-1
Scaffold_12;HRSCAF_341_19604180	5	19604180	-1	-1	-1	-1	-1	-1	-1	-1	-1	-1	-1	-1	-1	-1	-1	-1	-1	-1	-1	-1	-1	-1	-1	-1	-1	-1	-1	-1	-1	-1	-1	-1	-1	-1	-1	-1	-1	-1	-1	-1	-1	-1	-1	-1	-1	-1	-1
Scaffold_12;HRSCAF_341_20880160	5	20880160	-1	-1	-1	-1	-1	-1	-1	-1	-1	-1	-1	-1	-1	-1	-1	-1	-1	-1	-1	-1	-1	-1	-1	-1	-1	-1	-1	-1	-1	-1	-1	-1	-1	-1	-1	-1	-1	-1	-1	-1	-1	-1	-1	-1	-1	-1	-1
Scaffold_12;HRSCAF_341_21536707	5	21536707	-1	-1	-1	-1	-1	-1	-1	-1	-1	-1	-1	-1	-1	-1	-1	-1	-1	-1	-1	-1	-1	-1	-1	-1	-1	-1	-1	-1	-1	-1	-1	-1	-1	-1	-1	-1	-1	-1	-1	-1	-1	-1	-1	-1	-1	-1	-1
Scaffold_12;HRSCAF_341_21782079	5	21782079	1	-1	-1	1	1	-1	-1	-1	1	-1	-1	-1	1	-1	1	1	1	1	-1	-1	1	1	1	1	1	1	1	-1	1	-1	1	-1	-1	1	-1	1	1	-1	1	-1	-1	-1	1	1	1	-1	-1
Scaffold_12;HRSCAF_341_22294029	5	22294029	-1	-1	-1	-1	-1	-1	-1	-1	-1	1	-1	1	-1	-1	-1	-1	-1	-1	-1	1	-1	-1	-1	-1	-1	-1	-1	1	-1	-1	-1	-1	1	-1	-1	-1	-1	-1	-1	-1	-1	-1	-1	-1	-1	-1	-1
Scaffold_12;HRSCAF_341_22449536	5	22449536	1	0	1	-1	-1	1	-1	1	1	-1	1	-1	-1	-1	1	1	1	1	1	-1	-1	1	1	1	-1	-1	-1	-1	-1	-1	1	1	-1	1	-1	1	1	1	1	1	-1	-1	-1	1	-1	-1	-1
Scaffold_12;HRSCAF_341_22593077	5	22593077	-1	-1	-1	-1	-1	-1	-1	-1	-1	-1	-1	-1	-1	-1	-1	-1	-1	-1	-1	-1	-1	-1	-1	-1	-1	-1	-1	-1	-1	-1	-1	-1	-1	-1	-1	-1	-1	-1	-1	-1	-1	-1	-1	-1	-1	-1	-1
Scaffold_12;HRSCAF_341_22935951	5	22935951	-1	-1	-1	1	-1	-1	1	-1	-1	-1	-1	-1	1	1	-1	-1	-1	-1	-1	-1	1	-1	-1	-1	1	1	1	-1	1	-1	-1	-1	-1	-1	-1	-1	-1	-1	-1	-1	1	-1	1	-1	1	-1	1
Scaffold_12;HRSCAF_341_23332713	5	23332713	-1	0	-1	-1	1	-1	1	1	-1	1	-1	1	-1	1	-1	-1	-1	-1	-1	1	-1	-1	-1	-1	-1	-1	-1	1	-1	-1	1	1	1	0	-1	1	-1	-1	-1	-1	1	-1	-1	-1	-1	-1	1
Scaffold_12;HRSCAF_341_23878320	5	23878320	-1	-1	-1	1	-1	-1	-1	1	-1	-1	-1	-1	1	-1	-1	-1	-1	-1	-1	-1	1	-1	-1	-1	1	1	1	-1	1	-1	-1	-1	-1	-1	-1	-1	-1	-1	-1	-1	-1	-1	1	-1	1	-1	-1
Scaffold_12;HRSCAF_341_23961464	5	23961464	-1	0	-1	-1	1	-1	1	-1	-1	-1	-1	-1	-1	1	-1	-1	-1	-1	-1	-1	-1	-1	-1	1	-1	-1	-1	-1	-1	-1	-1	-1	-1	-1	-1	-1	-1	-1	-1	-1	1	-1	-1	-1	-1	-1	1
Scaffold_12;HRSCAF_341_24099358	5	24099358	-1	1	1	1	1	1	1	1	-1	-1	1	-1	1	1	1	1	1	-1	1	-1	1	-1	1	1	1	1	1	-1	1	1	-1	-1	-1	0	1	-1	1	1	-1	-1	1	1	1	-1	1	1	1
Scaffold_12;HRSCAF_341_27255578	5	27255578	-1	-1	-1	-1	-1	-1	-1	-1	-1	-1	-1	-1	-1	-1	-1	-1	-1	-1	-1	-1	-1	1	-1	-1	-1	-1	-1	-1	-1	-1	-1	-1	-1	-1	-1	-1	-1	-1	-1	-1	-1	-1	-1	-1	-1	-1	-1
Scaffold_12;HRSCAF_341_28583853	5	28583853	1	-1	-1	1	1	-1	1	1	1	1	-1	1	1	-1	-1	-1	-1	1	-1	1	1	1	-1	1	1	1	1	1	1	-1	1	1	1	0	-1	1	-1	-1	1	1	-1	-1	1	1	1	-1	-1
Scaffold_12;HRSCAF_341_28880442	5	28880442	-1	0	1	-1	-1	1	-1	-1	-1	-1	1	-1	-1	1	1	1	1	-1	1	-1	-1	-1	1	-1	-1	-1	-1	-1	-1	-1	-1	-1	-1	0	-1	-1	1	1	-1	-1	1	-1	-1	-1	-1	-1	1
Scaffold_12;HRSCAF_341_29164747	5	29164747	-1	-1	-1	-1	-1	-1	-1	-1	-1	-1	-1	-1	-1	-1	-1	-1	-1	-1	-1	-1	-1	-1	-1	-1	-1	-1	-1	-1	-1	1	1	1	-1	0	1	1	-1	-1	-1	-1	-1	1	-1	-1	-1	-1	-1
Scaffold_12;HRSCAF_341_29409562	5	29409562	1	0	-1	-1	1	-1	1	-1	-1	-1	-1	-1	-1	-1	-1	-1	-1	1	-1	-1	-1	-1	-1	1	-1	-1	-1	-1	-1	-1	-1	-1	-1	-1	-1	-1	-1	-1	-1	-1	-1	-1	-1	1	-1	-1	-1
Scaffold_12;HRSCAF_341_30536832	5	30536832	1	1	1	-1	1	1	1	-1	-1	-1	1	-1	-1	1	1	1	1	1	1	-1	-1	-1	1	1	-1	-1	-1	-1	-1	1	1	1	-1	1	1	1	1	1	-1	-1	1	1	-1	1	-1	-1	1
Scaffold_12;HRSCAF_341_30712928	5	30712928	-1	-1	-1	-1	-1	-1	1	1	1	1	-1	1	-1	-1	-1	-1	-1	-1	-1	1	-1	-1	-1	1	-1	-1	-1	1	-1	-1	-1	-1	1	-1	-1	-1	-1	-1	1	1	-1	-1	-1	-1	-1	1	-1
Scaffold_12;HRSCAF_341_32793599	5	32793599	-1	0	1	1	-1	1	-1	-1	-1	-1	1	-1	1	1	1	1	1	-1	1	-1	1	-1	1	0	1	1	1	-1	1	1	-1	-1	-1	-1	1	-1	1	1	-1	-1	1	1	1	-1	1	-1	1
Scaffold_12;HRSCAF_341_33488145	5	33488145	-1	-1	-1	-1	-1	-1	1	-1	-1	-1	-1	-1	-1	-1	-1	-1	-1	-1	-1	-1	-1	-1	-1	-1	-1	-1	-1	-1	-1	-1	1	1	-1	0	-1	1	-1	-1	-1	-1	-1	-1	-1	-1	-1	-1	-1
Scaffold_12;HRSCAF_341_34932769	5	34932769	-1	-1	-1	-1	-1	-1	-1	-1	-1	-1	-1	-1	-1	-1	-1	-1	-1	-1	-1	-1	-1	-1	-1	-1	-1	-1	-1	-1	-1	-1	-1	-1	-1	-1	-1	-1	-1	-1	-1	-1	-1	-1	-1	-1	-1	-1	-1
Scaffold_12;HRSCAF_341_35534693	5	35534693	-1	0	1	-1	0	1	1	-1	-1	-1	1	-1	-1	1	1	1	1	-1	1	-1	-1	-1	1	-1	-1	-1	-1	-1	-1	-1	-1	-1	-1	0	-1	-1	1	1	-1	-1	1	1	-1	-1	-1	1	1
Scaffold_12;HRSCAF_341_36105684	5	36105684	1	0	1	-1	-1	1	-1	1	-1	-1	1	-1	-1	1	1	1	1	-1	1	-1	-1	-1	1	1	-1	-1	-1	-1	-1	-1	-1	-1	-1	0	-1	-1	1	1	-1	-1	1	-1	-1	1	-1	-1	1
Scaffold_12;HRSCAF_341_37497043	5	37497043	-1	-1	-1	-1	-1	-1	-1	-1	-1	-1	-1	-1	-1	-1	-1	-1	-1	-1	-1	-1	-1	-1	-1	-1	-1	-1	-1	-1	-1	-1	-1	-1	-1	-1	-1	-1	-1	-1	-1	-1	-1	-1	-1	-1	-1	-1	-1
Scaffold_12;HRSCAF_341_37544243	5	37544243	-1	0	-1	1	-1	-1	-1	-1	-1	-1	-1	-1	1	-1	-1	-1	-1	-1	-1	-1	1	1	-1	-1	1	1	1	-1	1	-1	-1	-1	-1	-1	-1	-1	-1	-1	-1	-1	-1	-1	1	-1	1	-1	-1
Scaffold_12;HRSCAF_341_37797246	5	37797246	-1	-1	-1	-1	-1	-1	1	-1	-1	1	-1	-1	1	-1	-1	-1	-1	-1	-1	-1	1	-1	-1	-1	0	1	1	-1	-1	0	-1	-1	1	0	-1	-1	-1	-1	-1	-1	-1	-1	1	-1	1	-1	-1
Scaffold_12;HRSCAF_341_37978317	5	37978317	-1	-1	-1	-1	-1	-1	-1	-1	-1	-1	-1	-1	-1	-1	-1	-1	-1	-1	-1	-1	-1	-1	-1	-1	-1	-1	-1	-1	-1	-1	-1	-1	-1	-1	-1	-1	-1	-1	-1	-1	-1	-1	-1	-1	-1	-1	-1
Scaffold_12;HRSCAF_341_39330905	5	39330905	1	-1	-1	-1	1	-1	-1	-1	-1	-1	-1	-1	-1	-1	-1	-1	-1	1	-1	-1	-1	-1	-1	-1	-1	-1	-1	-1	-1	1	-1	-1	-1	-1	-1	-1	-1	-1	-1	-1	-1	1	-1	1	-1	-1	-1
Scaffold_12;HRSCAF_341_39988481	5	39988481	-1	-1	-1	-1	-1	-1	-1	-1	-1	-1	-1	-1	-1	-1	-1	-1	-1	-1	-1	-1	-1	-1	-1	-1	-1	-1	-1	-1	-1	-1	1	1	-1	0	1	-1	-1	-1	-1	-1	-1	-1	-1	-1	-1	-1	-1
Scaffold_12;HRSCAF_341_40177746	5	40177746	-1	-1	-1	1	-1	-1	-1	-1	-1	-1	-1	-1	1	-1	-1	-1	-1	-1	-1	-1	1	-1	-1	-1	1	1	1	-1	1	-1	-1	-1	-1	-1	-1	-1	-1	-1	-1	-1	-1	-1	1	-1	1	-1	-1
Scaffold_12;HRSCAF_341_40668249	5	40668249	-1	-1	-1	-1	-1	-1	-1	-1	1	1	-1	1	-1	-1	-1	-1	-1	-1	-1	1	-1	-1	-1	1	-1	-1	-1	1	-1	-1	-1	-1	1	-1	-1	1	-1	-1	1	1	-1	-1	-1	-1	-1	-1	-1
Scaffold_12;HRSCAF_341_40684096	5	40684096	-1	0	1	-1	-1	1	1	1	-1	-1	1	-1	-1	1	1	1	1	-1	1	-1	-1	1	1	-1	-1	-1	-1	-1	-1	-1	-1	-1	-1	0	-1	-1	1	1	-1	-1	1	-1	-1	-1	-1	1	1
Scaffold_12;HRSCAF_341_41219109	5	41219109	-1	-1	-1	-1	-1	-1	-1	-1	1	1	-1	1	-1	-1	-1	-1	-1	-1	-1	1	-1	-1	-1	-1	-1	-1	-1	1	-1	-1	1	1	1	0	1	1	-1	-1	1	1	-1	-1	-1	-1	-1	-1	-1
Scaffold_12;HRSCAF_341_41572434	5	41572434	-1	-1	-1	-1	-1	-1	1	1	-1	-1	-1	-1	-1	1	-1	-1	-1	-1	-1	-1	-1	1	-1	1	-1	-1	-1	-1	-1	-1	-1	-1	-1	-1	-1	-1	-1	-1	-1	-1	1	-1	-1	-1	-1	1	1
Scaffold_12;HRSCAF_341_41884035	5	41884035	-1	-1	1	-1	-1	1	-1	-1	-1	-1	1	-1	-1	-1	1	1	1	-1	1	-1	-1	-1	1	-1	-1	-1	-1	-1	-1	-1	1	1	-1	1	1	-1	1	1	-1	-1	-1	-1	-1	-1	-1	-1	-1
Scaffold_12;HRSCAF_341_41979992	5	41979992	-1	-1	-1	-1	-1	-1	-1	-1	-1	-1	-1	-1	-1	-1	-1	-1	-1	-1	-1	-1	-1	-1	-1	-1	-1	-1	-1	-1	-1	-1	-1	-1	-1	-1	-1	-1	-1	-1	-1	-1	-1	-1	-1	-1	-1	-1	-1
Scaffold_12;HRSCAF_341_42927839	5	42927839	-1	-1	-1	-1	-1	-1	-1	-1	-1	-1	-1	-1	-1	-1	-1	-1	-1	-1	-1	-1	-1	-1	-1	-1	-1	-1	-1	-1	-1	-1	-1	-1	-1	-1	-1	-1	-1	-1	-1	-1	-1	-1	-1	-1	-1	-1	-1
Scaffold_12;HRSCAF_341_42927856	5	42927856	-1	-1	-1	1	-1	-1	-1	1	-1	-1	-1	-1	1	-1	-1	-1	-1	-1	-1	-1	1	-1	-1	-1	1	0	1	-1	1	-1	-1	-1	-1	-1	-1	-1	-1	-1	-1	-1	-1	-1	1	-1	1	-1	-1
Scaffold_12;HRSCAF_341_43026994	5	43026994	-1	-1	-1	-1	-1	-1	-1	-1	1	1	-1	1	-1	0	-1	-1	-1	1	-1	1	-1	-1	-1	-1	-1	-1	-1	1	-1	0	-1	-1	1	-1	-1	1	-1	-1	1	1	-1	-1	-1	-1	-1	-1	-1
Scaffold_12;HRSCAF_341_43277291	5	43277291	-1	-1	-1	-1	-1	-1	-1	-1	-1	-1	-1	-1	-1	-1	-1	-1	-1	-1	-1	-1	-1	-1	-1	1	-1	-1	-1	-1	-1	-1	-1	-1	-1	-1	-1	-1	-1	-1	-1	-1	-1	-1	-1	-1	-1	-1	-1
Scaffold_12;HRSCAF_341_44225753	5	44225753	1	1	-1	-1	-1	-1	-1	-1	-1	-1	-1	-1	-1	-1	1	-1	-1	1	-1	-1	-1	1	-1	-1	-1	-1	-1	-1	-1	1	-1	-1	-1	-1	-1	-1	-1	-1	-1	-1	-1	-1	-1	1	-1	-1	-1
Scaffold_12;HRSCAF_341_44793329	5	44793329	1	1	-1	1	-1	-1	-1	1	-1	-1	-1	-1	1	-1	1	-1	-1	1	-1	-1	1	1	-1	1	1	1	1	-1	1	1	-1	-1	-1	-1	-1	-1	-1	-1	-1	-1	-1	-1	1	1	1	-1	-1
Scaffold_12;HRSCAF_341_45163101	5	45163101	-1	-1	-1	1	-1	-1	-1	-1	-1	-1	-1	-1	1	-1	-1	-1	-1	-1	-1	-1	1	-1	0	1	1	1	1	-1	1	-1	-1	-1	-1	-1	-1	-1	-1	-1	-1	-1	-1	-1	1	-1	1	-1	-1
Scaffold_12;HRSCAF_341_45459410	5	45459410	1	1	-1	1	-1	-1	-1	-1	-1	-1	-1	-1	1	-1	1	-1	-1	1	-1	-1	1	1	-1	1	1	1	1	-1	1	1	-1	-1	-1	-1	-1	-1	-1	-1	-1	-1	-1	-1	1	1	1	-1	-1
Scaffold_12;HRSCAF_341_46134478	5	46134478	1	1	-1	1	-1	-1	1	-1	-1	-1	-1	-1	1	1	1	-1	-1	1	-1	-1	1	1	-1	1	1	1	1	-1	1	1	-1	-1	-1	-1	-1	-1	-1	-1	-1	-1	1	-1	1	1	1	1	1
Scaffold_12;HRSCAF_341_46135532	5	46135532	-1	-1	1	-1	1	1	-1	-1	-1	-1	1	-1	-1	-1	-1	1	1	-1	1	-1	-1	-1	1	-1	-1	-1	-1	-1	-1	-1	-1	-1	-1	0	-1	-1	-1	1	-1	-1	-1	1	-1	-1	-1	-1	-1
Scaffold_12;HRSCAF_341_46342616	5	46342616	-1	-1	-1	-1	-1	-1	-1	1	1	1	-1	1	-1	-1	-1	-1	-1	-1	-1	1	-1	-1	-1	-1	-1	-1	-1	1	-1	-1	1	1	1	0	1	1	1	-1	1	1	-1	-1	-1	-1	-1	-1	-1
Scaffold_12;HRSCAF_341_46354593	5	46354593	0	1	1	-1	1	1	1	-1	-1	-1	1	-1	-1	1	1	1	1	1	1	-1	-1	1	1	-1	-1	-1	-1	-1	-1	1	-1	-1	-1	0	-1	-1	-1	1	-1	-1	1	1	-1	1	-1	1	1
Scaffold_12;HRSCAF_341_46382309	5	46382309	-1	-1	-1	1	-1	-1	-1	-1	-1	-1	-1	-1	1	-1	-1	-1	-1	-1	-1	-1	1	-1	-1	1	1	1	1	-1	1	-1	-1	-1	-1	-1	-1	-1	-1	-1	-1	-1	-1	-1	1	-1	1	-1	-1
Scaffold_12;HRSCAF_341_48665896	5	48665896	-1	-1	-1	-1	-1	-1	-1	-1	-1	-1	-1	-1	-1	-1	-1	-1	-1	-1	-1	-1	-1	-1	-1	-1	-1	-1	-1	-1	-1	-1	-1	-1	-1	-1	-1	-1	-1	-1	-1	-1	-1	-1	-1	-1	-1	-1	-1
Scaffold_12;HRSCAF_341_50330370	5	50330370	-1	-1	-1	1	-1	-1	-1	-1	-1	-1	-1	-1	1	-1	-1	-1	-1	-1	-1	-1	1	-1	-1	1	1	1	1	-1	1	-1	-1	-1	-1	-1	-1	-1	-1	-1	-1	-1	-1	-1	1	-1	1	-1	-1
Scaffold_12;HRSCAF_341_57620686	5	57620686	1	1	1	-1	1	1	1	1	-1	-1	1	-1	-1	1	1	1	1	1	1	-1	-1	1	1	-1	-1	-1	-1	-1	-1	1	-1	-1	-1	0	-1	-1	-1	1	-1	-1	1	1	-1	1	-1	1	1
Scaffold_12;HRSCAF_341_59946165	5	59946165	-1	-1	-1	-1	-1	-1	-1	-1	-1	-1	-1	-1	-1	-1	-1	-1	-1	-1	-1	-1	-1	-1	-1	-1	-1	-1	-1	-1	-1	-1	-1	-1	-1	-1	-1	-1	-1	-1	-1	-1	-1	-1	-1	-1	-1	-1	-1
Scaffold_12;HRSCAF_341_59946166	5	59946166	-1	-1	-1	-1	-1	-1	-1	-1	-1	-1	-1	-1	-1	-1	-1	-1	-1	-1	-1	-1	-1	-1	-1	-1	-1	-1	-1	-1	-1	-1	-1	-1	-1	-1	-1	-1	-1	-1	-1	-1	-1	-1	-1	-1	-1	-1	-1
Scaffold_12;HRSCAF_341_59946186	5	59946186	-1	-1	-1	-1	-1	-1	-1	-1	-1	-1	-1	-1	-1	-1	-1	-1	-1	-1	-1	-1	-1	-1	-1	-1	-1	-1	-1	-1	-1	-1	-1	-1	-1	-1	-1	-1	-1	-1	-1	-1	-1	-1	-1	-1	-1	-1	-1
Scaffold_12;HRSCAF_341_60286764	5	60286764	-1	-1	-1	-1	-1	-1	-1	-1	-1	-1	-1	-1	-1	-1	-1	-1	-1	-1	-1	-1	-1	-1	-1	-1	-1	-1	-1	-1	-1	-1	-1	-1	-1	-1	-1	-1	-1	-1	-1	-1	-1	-1	-1	-1	-1	-1	-1
Scaffold_12;HRSCAF_341_60736288	5	60736288	-1	-1	-1	-1	-1	-1	-1	-1	1	1	-1	1	-1	-1	-1	-1	-1	-1	-1	1	-1	-1	-1	-1	-1	-1	0	1	-1	-1	1	0	1	0	1	1	1	-1	1	1	-1	-1	-1	-1	-1	-1	-1
Scaffold_12;HRSCAF_341_63565287	5	63565287	-1	-1	-1	-1	-1	-1	-1	-1	-1	-1	-1	-1	-1	-1	-1	-1	-1	-1	-1	-1	-1	-1	-1	-1	-1	-1	-1	-1	-1	-1	-1	-1	-1	-1	-1	-1	-1	-1	-1	-1	-1	-1	-1	-1	-1	-1	-1
Scaffold_12;HRSCAF_341_64608241	5	64608241	1	-1	-1	-1	-1	-1	-1	-1	-1	-1	-1	-1	-1	-1	1	-1	-1	1	-1	-1	-1	1	-1	-1	-1	-1	-1	-1	-1	1	-1	-1	-1	-1	-1	-1	-1	-1	-1	-1	-1	-1	-1	1	-1	-1	-1
Scaffold_12;HRSCAF_341_68586821	5	68586821	-1	1	1	1	1	1	1	-1	1	1	1	1	1	1	-1	1	1	-1	1	1	1	-1	1	1	1	1	1	1	1	-1	1	1	1	1	1	1	1	1	1	1	1	1	1	-1	1	-1	1
Scaffold_12;HRSCAF_341_69724707	5	69724707	-1	-1	-1	-1	-1	-1	-1	-1	-1	-1	-1	-1	-1	-1	-1	-1	-1	-1	-1	-1	-1	-1	-1	-1	-1	-1	-1	-1	-1	-1	-1	-1	-1	-1	-1	-1	-1	-1	-1	-1	-1	-1	-1	-1	-1	-1	-1
Scaffold_12;HRSCAF_341_76145698	5	76145698	-1	-1	-1	1	-1	-1	1	-1	1	1	-1	1	1	1	-1	-1	-1	-1	-1	1	1	-1	-1	-1	1	1	1	1	1	-1	1	1	1	0	1	1	1	-1	1	1	1	-1	1	-1	1	-1	1
Scaffold_12;HRSCAF_341_80376691	5	80376691	-1	1	1	-1	1	1	-1	-1	-1	-1	1	-1	-1	-1	-1	1	1	-1	1	-1	-1	-1	1	1	-1	-1	-1	-1	-1	-1	-1	-1	-1	0	-1	-1	-1	1	-1	-1	-1	1	-1	-1	-1	-1	-1
Scaffold_12;HRSCAF_341_98781202	5	98781202	-1	-1	-1	-1	-1	-1	1	1	-1	-1	-1	-1	-1	1	-1	-1	-1	-1	-1	-1	-1	-1	-1	-1	-1	-1	-1	-1	-1	-1	1	1	-1	0	1	-1	-1	-1	-1	-1	1	-1	-1	-1	-1	1	1
Scaffold_12;HRSCAF_341_112021334	5	112021334	-1	-1	-1	-1	-1	-1	-1	-1	-1	-1	-1	-1	-1	-1	-1	-1	-1	-1	-1	-1	-1	-1	-1	-1	-1	-1	-1	-1	-1	-1	-1	-1	-1	-1	-1	-1	-1	-1	-1	-1	-1	-1	-1	-1	-1	-1	-1
Scaffold_12;HRSCAF_341_112897282	5	112897282	-1	-1	-1	-1	-1	-1	-1	-1	-1	-1	-1	-1	-1	-1	-1	-1	-1	-1	-1	-1	-1	-1	-1	-1	-1	-1	-1	-1	-1	-1	-1	-1	-1	-1	-1	-1	-1	-1	-1	-1	-1	-1	-1	-1	-1	-1	-1
Scaffold_12;HRSCAF_341_112897284	5	112897284	-1	-1	-1	-1	-1	-1	-1	-1	-1	-1	-1	-1	-1	-1	-1	-1	-1	-1	-1	-1	-1	-1	-1	-1	-1	-1	-1	-1	-1	-1	-1	-1	-1	-1	-1	0	-1	-1	-1	-1	-1	-1	-1	-1	-1	-1	-1
Scaffold_12;HRSCAF_341_128005756	5	128005756	-1	-1	-1	-1	-1	-1	-1	-1	-1	-1	-1	-1	-1	-1	-1	-1	-1	-1	-1	-1	-1	-1	-1	-1	-1	-1	-1	-1	-1	-1	-1	-1	-1	-1	-1	-1	-1	-1	-1	-1	-1	-1	-1	-1	-1	-1	-1
Scaffold_12;HRSCAF_341_171176173	5	171176173	1	-1	-1	-1	-1	-1	-1	-1	1	1	-1	1	-1	-1	1	-1	-1	1	-1	1	-1	1	-1	1	-1	-1	-1	1	-1	1	-1	-1	1	-1	-1	1	-1	1	1	1	-1	-1	-1	1	-1	-1	-1
Scaffold_12;HRSCAF_341_172053174	5	172053174	-1	-1	1	-1	1	1	-1	-1	-1	-1	1	-1	0	-1	-1	1	1	-1	1	-1	-1	-1	1	-1	-1	-1	-1	-1	-1	-1	-1	-1	-1	0	-1	-1	1	-1	-1	-1	-1	1	-1	-1	-1	-1	-1
Scaffold_12;HRSCAF_341_172681672	5	172681672	-1	-1	-1	-1	-1	-1	1	-1	-1	-1	-1	-1	-1	1	-1	-1	-1	-1	-1	-1	-1	-1	-1	-1	-1	-1	-1	-1	-1	0	1	1	-1	-1	1	-1	-1	-1	-1	-1	1	-1	-1	-1	-1	-1	1
Scaffold_12;HRSCAF_341_174229521	5	174229521	-1	-1	1	-1	1	1	-1	-1	-1	-1	1	-1	-1	-1	-1	1	1	-1	1	-1	-1	-1	1	1	-1	-1	-1	-1	-1	-1	-1	-1	-1	0	-1	-1	1	-1	-1	-1	-1	1	-1	-1	-1	-1	-1
Scaffold_12;HRSCAF_341_178136384	5	178136384	-1	0	1	-1	1	1	-1	1	-1	-1	1	-1	-1	-1	-1	1	1	-1	1	-1	-1	-1	1	-1	-1	-1	-1	-1	-1	-1	-1	-1	-1	0	-1	-1	1	-1	-1	-1	-1	1	-1	-1	-1	-1	-1
Scaffold_12;HRSCAF_341_178136388	5	178136388	-1	0	1	1	1	1	-1	1	-1	-1	1	-1	1	-1	-1	1	1	-1	1	-1	1	-1	1	-1	1	1	1	-1	1	-1	-1	-1	0	0	-1	-1	1	-1	-1	-1	-1	1	1	-1	1	-1	-1
Scaffold_12;HRSCAF_341_181522577	5	181522577	-1	-1	-1	-1	-1	-1	-1	0	-1	-1	-1	-1	-1	-1	-1	-1	-1	-1	-1	-1	-1	-1	-1	1	-1	-1	-1	-1	-1	-1	-1	-1	-1	-1	-1	-1	-1	-1	-1	-1	-1	-1	-1	-1	-1	-1	-1
Scaffold_12;HRSCAF_341_182678257	5	182678257	-1	1	-1	-1	-1	-1	1	0	1	1	-1	1	-1	1	-1	-1	-1	-1	-1	1	1	-1	-1	-1	-1	-1	-1	1	1	-1	1	1	1	0	1	1	-1	1	1	1	1	-1	-1	-1	-1	-1	1
Scaffold_12;HRSCAF_341_182678316	5	182678316	1	-1	1	1	1	1	-1	1	-1	-1	1	-1	1	-1	1	1	1	1	1	-1	-1	1	1	1	1	1	1	-1	-1	1	-1	-1	-1	0	-1	-1	1	-1	-1	-1	-1	1	1	1	1	1	-1
Scaffold_12;HRSCAF_341_184542509	5	184542509	-1	-1	-1	-1	-1	-1	-1	-1	-1	-1	-1	-1	-1	-1	-1	-1	-1	-1	-1	-1	-1	-1	-1	-1	-1	-1	-1	-1	-1	-1	-1	-1	-1	-1	-1	-1	-1	-1	-1	-1	-1	-1	-1	-1	-1	-1	-1
Scaffold_12;HRSCAF_341_184996039	5	184996039	-1	-1	-1	-1	-1	-1	-1	1	-1	-1	-1	-1	-1	-1	-1	-1	-1	-1	-1	-1	-1	-1	-1	-1	-1	-1	-1	-1	-1	-1	-1	-1	-1	-1	-1	-1	-1	-1	-1	-1	-1	-1	-1	-1	-1	-1	-1
Scaffold_12;HRSCAF_341_186344828	5	186344828	-1	-1	-1	-1	-1	-1	-1	-1	-1	-1	-1	-1	-1	-1	-1	-1	-1	-1	-1	-1	-1	-1	-1	-1	-1	-1	-1	-1	-1	-1	-1	-1	-1	-1	-1	-1	-1	-1	-1	-1	-1	-1	-1	-1	-1	-1	-1
Scaffold_12;HRSCAF_341_186344830	5	186344830	-1	-1	-1	-1	-1	-1	-1	-1	-1	-1	-1	-1	-1	-1	-1	-1	-1	-1	-1	-1	-1	-1	-1	-1	-1	-1	-1	-1	-1	-1	-1	-1	-1	-1	-1	-1	-1	-1	-1	-1	-1	-1	-1	-1	-1	-1	-1
Scaffold_12;HRSCAF_341_187113801	5	187113801	-1	-1	-1	-1	-1	-1	-1	-1	-1	-1	-1	-1	-1	-1	-1	-1	-1	-1	-1	-1	-1	-1	-1	-1	-1	-1	-1	-1	-1	-1	-1	-1	-1	-1	-1	-1	-1	-1	-1	-1	-1	-1	-1	-1	-1	-1	-1
Scaffold_12;HRSCAF_341_187229881	5	187229881	1	-1	-1	-1	-1	-1	-1	-1	-1	-1	-1	-1	-1	-1	1	-1	-1	1	-1	-1	-1	1	-1	-1	-1	-1	-1	-1	-1	1	-1	-1	-1	-1	-1	-1	-1	-1	-1	-1	-1	-1	-1	1	-1	-1	-1
Scaffold_12;HRSCAF_341_188157470	5	188157470	-1	-1	-1	-1	-1	-1	-1	-1	-1	-1	-1	-1	-1	-1	-1	-1	-1	-1	-1	-1	-1	-1	-1	-1	-1	-1	-1	-1	-1	-1	1	1	-1	0	1	-1	-1	-1	-1	-1	-1	-1	-1	-1	-1	-1	-1
Scaffold_12;HRSCAF_341_188157576	5	188157576	1	1	1	1	1	1	-1	-1	-1	-1	1	-1	1	-1	1	1	1	1	1	-1	-1	1	1	1	1	1	1	-1	-1	1	-1	-1	-1	0	-1	-1	1	-1	-1	-1	-1	1	1	1	1	1	-1
Scaffold_12;HRSCAF_341_188927204	5	188927204	-1	-1	-1	1	-1	-1	-1	-1	-1	-1	-1	-1	1	-1	-1	-1	-1	-1	-1	-1	-1	1	-1	1	1	1	1	-1	-1	-1	-1	-1	-1	-1	-1	-1	-1	-1	-1	-1	-1	-1	1	-1	1	1	-1
Scaffold_12;HRSCAF_341_190020128	5	190020128	-1	-1	-1	-1	-1	-1	-1	-1	-1	-1	-1	-1	-1	-1	-1	-1	-1	-1	-1	-1	-1	-1	-1	-1	-1	-1	-1	-1	-1	-1	-1	-1	-1	-1	-1	-1	-1	-1	-1	-1	-1	-1	-1	-1	-1	-1	-1
Scaffold_12;HRSCAF_341_191960533	5	191960533	-1	-1	-1	-1	-1	-1	1	-1	1	1	-1	1	-1	1	-1	-1	-1	-1	-1	1	1	1	-1	1	-1	-1	-1	1	1	-1	0	-1	1	-1	-1	1	-1	1	1	1	1	-1	-1	-1	-1	1	1
Scaffold_12;HRSCAF_341_197502115	5	197502115	-1	-1	-1	-1	-1	-1	-1	-1	-1	-1	-1	-1	-1	-1	-1	-1	-1	-1	-1	-1	-1	-1	-1	-1	-1	-1	-1	-1	-1	-1	-1	-1	-1	-1	-1	-1	-1	-1	-1	-1	-1	-1	-1	-1	-1	-1	-1
Scaffold_12;HRSCAF_341_197845108	5	197845108	-1	-1	-1	-1	-1	-1	-1	-1	-1	-1	-1	-1	-1	-1	-1	-1	-1	-1	-1	-1	-1	-1	-1	-1	-1	-1	-1	-1	-1	-1	-1	-1	-1	-1	-1	-1	-1	-1	-1	-1	-1	-1	-1	-1	-1	-1	-1
Scaffold_12;HRSCAF_341_198095219	5	198095219	1	-1	1	-1	1	1	-1	1	-1	-1	1	-1	0	-1	1	1	1	1	1	-1	-1	1	1	-1	-1	-1	-1	-1	-1	1	1	1	-1	1	1	-1	1	-1	-1	-1	-1	-1	-1	1	-1	-1	-1
Scaffold_12;HRSCAF_341_198169006	5	198169006	-1	1	-1	1	-1	-1	1	-1	1	1	-1	1	1	1	-1	-1	-1	-1	-1	1	1	-1	-1	1	1	1	1	1	1	-1	-1	-1	1	-1	-1	1	-1	1	1	1	1	1	1	-1	1	1	1
Scaffold_12;HRSCAF_341_199141836	5	199141836	1	1	1	1	1	1	-1	-1	-1	-1	1	-1	1	-1	1	1	1	1	1	-1	-1	1	1	-1	1	1	1	-1	-1	1	-1	-1	-1	0	-1	-1	1	-1	-1	-1	-1	-1	1	1	1	1	-1
Scaffold_12;HRSCAF_341_201533359	5	201533359	1	-1	1	1	1	1	-1	-1	-1	-1	1	-1	1	-1	1	1	1	1	1	-1	-1	1	1	-1	1	1	1	-1	-1	1	-1	-1	-1	1	-1	-1	1	-1	-1	-1	-1	-1	1	1	1	-1	-1
Scaffold_12;HRSCAF_341_201899644	5	201899644	-1	1	1	-1	1	1	-1	1	-1	-1	1	-1	-1	-1	-1	1	1	-1	1	-1	-1	-1	1	-1	-1	-1	-1	-1	-1	-1	-1	-1	-1	0	-1	-1	1	-1	-1	-1	-1	-1	-1	-1	-1	1	-1
Scaffold_12;HRSCAF_341_202493711	5	202493711	-1	-1	-1	-1	-1	-1	1	-1	1	1	-1	1	-1	1	-1	-1	-1	-1	-1	1	1	-1	-1	1	-1	-1	-1	1	1	-1	1	1	1	0	1	1	-1	1	1	1	1	1	-1	-1	-1	-1	1
Scaffold_12;HRSCAF_341_202989871	5	202989871	-1	-1	-1	-1	-1	-1	-1	-1	-1	-1	-1	-1	-1	-1	-1	-1	-1	-1	-1	-1	-1	-1	-1	-1	-1	-1	-1	-1	-1	-1	-1	-1	-1	-1	-1	-1	-1	-1	-1	-1	-1	-1	-1	-1	-1	0	-1
Scaffold_12;HRSCAF_341_202989881	5	202989881	-1	-1	-1	-1	-1	-1	-1	-1	-1	-1	-1	-1	-1	-1	-1	-1	-1	-1	-1	-1	-1	-1	-1	-1	-1	-1	-1	-1	-1	-1	-1	-1	-1	-1	-1	-1	-1	-1	-1	-1	-1	-1	-1	-1	-1	-1	-1
Scaffold_12;HRSCAF_341_203068330	5	203068330	-1	-1	-1	-1	-1	-1	-1	-1	-1	0	-1	-1	-1	-1	-1	-1	-1	-1	-1	-1	-1	-1	-1	-1	-1	-1	-1	-1	-1	-1	1	1	1	0	1	-1	-1	-1	-1	-1	-1	-1	-1	-1	-1	-1	-1
Scaffold_12;HRSCAF_341_204634321	5	204634321	-1	-1	-1	1	-1	-1	-1	1	-1	-1	-1	-1	1	-1	-1	-1	-1	-1	-1	-1	-1	-1	-1	-1	1	1	1	-1	-1	-1	-1	-1	-1	-1	-1	-1	-1	-1	-1	-1	-1	-1	1	-1	1	-1	-1
Scaffold_12;HRSCAF_341_205045293	5	205045293	1	1	1	-1	-1	1	-1	-1	-1	-1	1	-1	-1	-1	1	1	1	1	1	-1	-1	1	1	-1	-1	-1	-1	-1	-1	1	-1	-1	-1	0	-1	-1	1	1	-1	-1	-1	-1	-1	1	-1	1	-1
Scaffold_12;HRSCAF_341_206641163	5	206641163	1	1	-1	-1	1	-1	1	-1	1	1	-1	1	-1	1	1	-1	-1	1	-1	1	1	1	-1	-1	-1	-1	-1	1	1	1	1	1	1	0	1	1	-1	-1	1	1	1	1	-1	1	-1	-1	1
Scaffold_12;HRSCAF_341_206958176	5	206958176	1	-1	-1	1	-1	-1	-1	1	-1	-1	-1	1	1	1	1	-1	-1	1	-1	1	-1	1	-1	-1	1	1	1	0	-1	1	1	1	1	0	1	-1	-1	-1	-1	1	1	1	1	1	1	1	1
Scaffold_12;HRSCAF_341_207847592	5	207847592	1	-1	1	-1	1	1	-1	-1	-1	1	1	-1	-1	1	1	1	1	1	1	-1	1	1	1	1	-1	-1	-1	1	1	1	-1	-1	-1	0	-1	-1	1	1	-1	1	1	1	-1	1	-1	-1	1
Scaffold_12;HRSCAF_341_208116352	5	208116352	-1	-1	1	-1	-1	1	-1	-1	-1	-1	1	-1	-1	-1	-1	1	1	-1	1	-1	-1	-1	1	-1	-1	-1	-1	-1	-1	-1	-1	-1	-1	0	-1	-1	1	1	-1	-1	-1	-1	-1	-1	-1	-1	-1
Scaffold_12;HRSCAF_341_208986110	5	208986110	0	1	-1	1	1	-1	1	1	1	1	-1	1	1	1	1	-1	-1	1	-1	1	1	1	-1	1	1	1	1	1	1	1	-1	-1	-1	-1	-1	1	-1	-1	1	1	1	1	1	1	1	1	1
Scaffold_12;HRSCAF_341_208991160	5	208991160	0	1	-1	1	1	-1	-1	1	-1	1	-1	1	1	1	1	-1	-1	1	-1	1	1	1	-1	1	1	1	1	1	1	1	1	1	1	0	1	-1	-1	-1	-1	1	1	1	1	1	1	1	1
Scaffold_12;HRSCAF_341_209589540	5	209589540	-1	-1	-1	-1	-1	-1	-1	-1	-1	-1	-1	-1	-1	-1	-1	-1	-1	-1	-1	-1	-1	-1	-1	-1	-1	-1	-1	-1	-1	-1	-1	-1	-1	-1	-1	-1	-1	-1	-1	-1	-1	-1	-1	-1	-1	1	-1
Scaffold_12;HRSCAF_341_211141196	5	211141196	-1	-1	-1	-1	-1	-1	-1	-1	-1	-1	-1	1	-1	-1	-1	-1	-1	-1	-1	1	-1	-1	-1	-1	-1	-1	-1	-1	-1	-1	1	1	1	0	1	-1	-1	-1	-1	-1	-1	-1	-1	-1	-1	-1	-1
Scaffold_12;HRSCAF_341_212118598	5	212118598	-1	-1	-1	-1	-1	-1	-1	-1	-1	-1	-1	-1	-1	-1	-1	-1	-1	-1	-1	-1	-1	-1	-1	-1	-1	-1	-1	-1	-1	-1	-1	-1	-1	-1	-1	-1	-1	-1	-1	-1	-1	-1	-1	-1	-1	-1	-1
Scaffold_12;HRSCAF_341_212242537	5	212242537	1	1	1	1	-1	1	1	1	1	1	1	1	1	1	1	1	1	1	1	1	1	1	1	-1	1	1	1	1	1	1	1	1	1	1	1	1	1	1	1	1	1	1	1	1	1	-1	1
Scaffold_12;HRSCAF_341_212913385	5	212913385	-1	1	-1	1	1	-1	-1	1	-1	0	-1	-1	1	-1	-1	-1	-1	-1	-1	-1	-1	-1	-1	1	1	1	1	-1	-1	-1	-1	-1	-1	-1	-1	-1	-1	-1	-1	-1	-1	-1	1	-1	1	-1	-1
Scaffold_12;HRSCAF_341_213127519	5	213127519	1	-1	-1	-1	-1	-1	1	-1	1	0	-1	1	-1	1	1	-1	-1	1	-1	1	1	1	-1	-1	-1	-1	-1	1	1	1	1	1	1	0	1	1	-1	-1	1	1	1	1	-1	1	-1	1	1
Scaffold_12;HRSCAF_341_213497046	5	213497046	-1	-1	1	1	1	1	1	-1	1	-1	1	-1	1	-1	-1	1	1	-1	1	-1	-1	-1	1	1	1	1	1	-1	-1	-1	1	1	1	1	1	1	1	1	1	-1	-1	-1	1	-1	1	-1	-1
Scaffold_12;HRSCAF_341_213700113	5	213700113	-1	-1	-1	-1	-1	-1	-1	-1	-1	-1	-1	-1	-1	-1	-1	-1	-1	-1	-1	-1	-1	-1	-1	-1	-1	-1	-1	-1	-1	-1	-1	-1	-1	-1	-1	-1	-1	-1	-1	-1	-1	-1	-1	-1	-1	-1	-1
Scaffold_12;HRSCAF_341_214700901	5	214700901	-1	-1	-1	-1	-1	-1	1	-1	1	-1	-1	-1	-1	-1	-1	-1	-1	-1	-1	-1	-1	-1	-1	-1	-1	-1	-1	-1	-1	-1	-1	-1	-1	0	-1	1	-1	-1	1	-1	-1	-1	-1	-1	-1	-1	-1
Scaffold_12;HRSCAF_341_215388228	5	215388228	-1	-1	1	-1	-1	1	-1	-1	-1	-1	1	-1	-1	-1	-1	1	1	-1	1	-1	-1	-1	1	-1	-1	-1	-1	-1	-1	-1	-1	-1	-1	0	-1	-1	1	0	-1	-1	-1	-1	-1	-1	-1	-1	-1
Scaffold_12;HRSCAF_341_215733739	5	215733739	-1	-1	1	-1	-1	0	1	-1	1	-1	1	-1	-1	-1	-1	1	1	-1	1	-1	-1	-1	1	-1	-1	-1	-1	-1	-1	-1	-1	-1	-1	1	-1	1	1	1	1	-1	-1	-1	-1	-1	-1	-1	-1
Scaffold_12;HRSCAF_341_215733750	5	215733750	-1	-1	-1	-1	-1	-1	1	-1	1	-1	-1	-1	-1	-1	-1	-1	-1	-1	-1	-1	-1	-1	-1	-1	-1	-1	-1	-1	-1	-1	-1	-1	-1	-1	-1	1	-1	-1	1	-1	-1	-1	-1	-1	-1	-1	-1
Scaffold_12;HRSCAF_341_215943265	5	215943265	-1	1	-1	-1	-1	-1	-1	1	-1	-1	-1	-1	-1	-1	-1	-1	-1	-1	-1	-1	-1	-1	-1	-1	-1	-1	-1	-1	-1	-1	-1	-1	-1	-1	-1	-1	-1	-1	-1	-1	-1	-1	-1	-1	-1	-1	-1
Scaffold_12;HRSCAF_341_219684547	5	219684547	-1	-1	1	-1	-1	1	1	-1	1	-1	1	-1	-1	-1	-1	1	1	-1	1	-1	-1	-1	1	-1	-1	-1	-1	-1	-1	-1	-1	-1	-1	0	-1	1	1	1	1	-1	-1	-1	-1	-1	-1	-1	-1
Scaffold_12;HRSCAF_341_221645768	5	221645768	-1	1	-1	-1	-1	-1	1	1	1	-1	-1	-1	-1	-1	-1	-1	-1	-1	-1	-1	-1	-1	-1	-1	-1	-1	-1	-1	-1	-1	1	1	1	-1	1	1	-1	-1	1	-1	-1	-1	-1	-1	-1	-1	-1
Scaffold_12;HRSCAF_341_223449557	5	223449557	-1	-1	1	-1	-1	1	-1	-1	-1	-1	1	-1	-1	-1	-1	1	1	-1	1	-1	-1	-1	1	-1	-1	-1	-1	-1	-1	-1	-1	-1	-1	0	-1	-1	1	1	-1	-1	-1	-1	-1	-1	-1	-1	-1
Scaffold_12;HRSCAF_341_224582871	5	224582871	-1	-1	-1	-1	-1	-1	-1	-1	-1	0	-1	-1	-1	-1	-1	-1	-1	-1	-1	-1	-1	-1	-1	-1	-1	-1	-1	-1	-1	-1	-1	-1	-1	-1	-1	-1	-1	-1	-1	-1	-1	-1	-1	-1	-1	-1	-1
Scaffold_12;HRSCAF_341_226231960	5	226231960	-1	-1	1	-1	-1	1	1	1	1	-1	1	0	-1	-1	-1	1	1	-1	1	-1	-1	-1	1	-1	-1	-1	-1	-1	-1	-1	-1	1	1	1	1	-1	1	1	1	-1	-1	-1	-1	-1	-1	-1	-1
Scaffold_12;HRSCAF_341_226349642	5	226349642	-1	-1	1	-1	-1	1	1	0	1	0	1	1	-1	-1	1	1	1	-1	1	1	1	-1	1	0	-1	-1	-1	1	1	1	1	-1	-1	0	-1	1	1	1	1	-1	-1	-1	-1	-1	-1	-1	-1
Scaffold_12;HRSCAF_341_227105101	5	227105101	0	-1	0	0	0	0	0	0	0	-1	0	0	-1	0	0	-1	0	0	-1	0	0	-1	0	0	0	-1	0	-1	0	0	0	0	-1	0	0	0	0	0	0	0	0	0	0	0	0	-1	0
Scaffold_12;HRSCAF_341_227138221	5	227138221	-1	-1	-1	-1	-1	-1	1	-1	1	1	-1	1	-1	-1	-1	-1	-1	-1	-1	1	1	-1	-1	-1	-1	-1	-1	1	1	-1	-1	1	1	0	1	-1	-1	-1	1	-1	-1	-1	-1	-1	-1	-1	-1
Scaffold_12;HRSCAF_341_227860961	5	227860961	1	-1	1	-1	-1	1	1	-1	1	1	1	1	-1	-1	1	1	1	-1	1	1	1	-1	1	-1	-1	-1	0	1	1	-1	-1	1	1	0	1	-1	1	1	1	-1	-1	1	-1	-1	-1	1	-1
Scaffold_12;HRSCAF_341_229092379	5	229092379	-1	-1	-1	-1	-1	-1	-1	-1	-1	1	-1	1	-1	-1	-1	-1	-1	-1	-1	1	1	-1	-1	-1	-1	-1	-1	1	1	1	1	1	-1	0	-1	1	-1	-1	-1	-1	-1	-1	-1	-1	-1	1	-1
Scaffold_12;HRSCAF_341_229235764	5	229235764	1	-1	1	-1	1	1	1	-1	1	-1	1	-1	-1	1	1	1	1	1	1	-1	-1	-1	1	1	-1	-1	-1	-1	-1	-1	-1	-1	-1	0	-1	-1	1	1	1	1	1	1	-1	1	-1	-1	1
Scaffold_12;HRSCAF_341_229446545	5	229446545	-1	-1	-1	-1	-1	-1	-1	-1	-1	-1	-1	-1	-1	-1	-1	-1	-1	-1	-1	-1	-1	-1	-1	-1	-1	-1	-1	-1	-1	-1	-1	-1	-1	-1	-1	-1	-1	-1	-1	-1	-1	-1	-1	-1	-1	-1	-1
Scaffold_12;HRSCAF_341_229605593	5	229605593	1	-1	-1	-1	-1	-1	1	-1	1	-1	-1	-1	-1	-1	-1	-1	-1	-1	-1	-1	-1	-1	-1	-1	-1	-1	-1	-1	-1	-1	-1	-1	-1	-1	-1	-1	-1	-1	-1	-1	-1	1	-1	-1	-1	-1	-1
Scaffold_12;HRSCAF_341_230010430	5	230010430	-1	-1	-1	1	-1	-1	-1	-1	-1	-1	-1	-1	1	-1	-1	-1	-1	-1	-1	-1	-1	-1	-1	-1	1	1	1	-1	-1	1	1	0	1	0	1	1	-1	-1	-1	-1	-1	-1	1	-1	1	-1	-1
Scaffold_12;HRSCAF_341_230546333	5	230546333	-1	-1	-1	-1	-1	-1	1	-1	1	-1	-1	-1	-1	-1	-1	-1	-1	-1	-1	-1	-1	-1	-1	-1	-1	-1	-1	-1	-1	-1	-1	-1	1	0	1	-1	-1	-1	-1	-1	-1	-1	-1	-1	-1	-1	-1
Scaffold_12;HRSCAF_341_231632806	5	231632806	-1	-1	-1	-1	1	-1	-1	1	-1	-1	-1	-1	-1	1	-1	-1	-1	1	-1	-1	-1	-1	-1	1	-1	-1	-1	-1	-1	-1	-1	-1	-1	-1	-1	-1	-1	-1	1	1	1	-1	-1	1	-1	-1	1
Scaffold_12;HRSCAF_341_231632849	5	231632849	-1	0	-1	-1	-1	-1	-1	-1	-1	-1	-1	-1	-1	-1	-1	-1	-1	-1	-1	-1	-1	1	-1	-1	-1	-1	-1	-1	-1	-1	-1	-1	-1	-1	-1	-1	-1	-1	-1	-1	-1	-1	-1	-1	-1	1	-1
Scaffold_12;HRSCAF_341_231655968	5	231655968	-1	-1	-1	-1	1	-1	-1	1	-1	-1	-1	-1	-1	1	-1	-1	-1	1	-1	-1	-1	1	-1	1	-1	-1	-1	-1	-1	-1	-1	-1	-1	-1	-1	-1	-1	-1	1	1	1	-1	-1	1	-1	1	1
Scaffold_12;HRSCAF_341_232094262	5	232094262	-1	1	1	-1	-1	1	1	-1	1	1	1	1	-1	-1	1	1	1	-1	1	1	1	1	1	-1	-1	-1	-1	1	1	1	1	1	1	1	1	1	1	1	-1	-1	-1	-1	-1	-1	-1	1	-1
Scaffold_12;HRSCAF_341_232434597	5	232434597	-1	-1	-1	-1	-1	-1	-1	-1	-1	-1	-1	-1	-1	-1	-1	-1	-1	-1	-1	-1	-1	-1	-1	-1	-1	-1	-1	-1	-1	-1	-1	-1	-1	-1	-1	-1	-1	-1	-1	-1	-1	-1	-1	-1	-1	-1	-1
Scaffold_12;HRSCAF_341_233240694	5	233240694	-1	-1	1	-1	-1	1	-1	-1	-1	1	1	1	-1	-1	1	1	1	-1	1	1	1	-1	1	-1	-1	-1	-1	1	1	1	1	1	1	1	1	1	1	1	-1	-1	-1	-1	-1	-1	-1	1	-1
Scaffold_12;HRSCAF_341_233251723	5	233251723	-1	-1	-1	-1	1	-1	1	1	1	-1	-1	-1	-1	1	-1	-1	-1	1	-1	-1	-1	1	-1	1	-1	-1	-1	-1	-1	-1	-1	-1	-1	-1	-1	-1	-1	-1	1	1	1	-1	-1	1	-1	-1	1
Scaffold_12;HRSCAF_341_233292533	5	233292533	-1	1	-1	-1	-1	0	-1	-1	-1	-1	-1	-1	-1	-1	-1	-1	-1	-1	-1	-1	-1	-1	-1	-1	-1	-1	-1	-1	-1	-1	-1	-1	-1	-1	-1	-1	-1	-1	-1	-1	-1	-1	-1	-1	-1	-1	-1
Scaffold_12;HRSCAF_341_233449603	5	233449603	-1	-1	1	-1	-1	1	0	-1	-1	1	1	1	-1	-1	1	1	1	-1	1	1	1	-1	1	-1	-1	-1	-1	1	1	1	1	1	1	1	1	1	1	1	-1	-1	-1	-1	-1	-1	-1	1	-1
Scaffold_12;HRSCAF_341_234530038	5	234530038	-1	-1	1	-1	-1	1	-1	-1	-1	-1	1	-1	-1	1	1	1	1	1	1	-1	-1	1	1	1	-1	-1	-1	-1	-1	1	1	1	-1	0	-1	1	1	1	1	1	1	1	-1	1	-1	-1	1
Scaffold_12;HRSCAF_341_235388088	5	235388088	1	-1	-1	1	1	-1	-1	-1	-1	-1	-1	-1	1	-1	-1	-1	-1	-1	-1	-1	-1	-1	-1	-1	1	1	1	-1	-1	-1	-1	-1	-1	-1	-1	0	-1	-1	-1	-1	-1	-1	1	-1	1	-1	-1
Scaffold_12;HRSCAF_341_235645145	5	235645145	-1	-1	-1	-1	-1	-1	-1	-1	-1	-1	-1	-1	-1	-1	-1	-1	-1	-1	-1	-1	-1	-1	-1	-1	-1	-1	-1	-1	-1	-1	-1	-1	-1	-1	-1	-1	-1	-1	-1	-1	-1	-1	-1	-1	-1	-1	-1
Scaffold_12;HRSCAF_341_235802004	5	235802004	-1	-1	1	-1	1	1	-1	-1	-1	-1	1	-1	-1	0	1	1	1	-1	1	-1	-1	-1	1	-1	-1	-1	-1	-1	-1	-1	-1	-1	-1	0	-1	-1	1	-1	-1	-1	-1	-1	-1	-1	-1	-1	-1
Scaffold_12;HRSCAF_341_235990267	5	235990267	-1	-1	-1	-1	0	-1	1	-1	0	0	-1	-1	-1	-1	-1	-1	-1	-1	-1	0	0	-1	-1	-1	-1	-1	-1	1	0	0	0	0	0	-1	0	1	-1	0	-1	-1	-1	1	-1	-1	-1	-1	-1
Scaffold_12;HRSCAF_341_236385300	5	236385300	1	-1	-1	1	1	-1	-1	1	-1	-1	-1	-1	1	-1	-1	-1	-1	-1	-1	-1	-1	-1	-1	-1	1	1	1	-1	-1	-1	-1	-1	-1	-1	-1	-1	-1	-1	-1	-1	-1	-1	1	-1	1	-1	-1
Scaffold_12;HRSCAF_341_236782750	5	236782750	-1	-1	-1	-1	-1	-1	-1	-1	-1	-1	-1	-1	-1	-1	-1	-1	-1	-1	-1	-1	-1	-1	-1	-1	-1	-1	-1	-1	-1	-1	-1	-1	-1	-1	-1	-1	-1	-1	-1	-1	-1	-1	-1	-1	-1	-1	-1
Scaffold_12;HRSCAF_341_236970285	5	236970285	-1	-1	-1	-1	-1	-1	-1	-1	-1	-1	-1	-1	-1	1	-1	-1	0	1	-1	-1	-1	0	-1	1	-1	-1	-1	-1	-1	-1	-1	-1	-1	-1	-1	-1	-1	-1	0	0	1	-1	-1	1	-1	-1	1
Scaffold_12;HRSCAF_341_238385635	5	238385635	-1	-1	1	-1	-1	1	-1	-1	-1	-1	1	-1	-1	-1	1	1	-1	-1	1	-1	-1	-1	1	-1	-1	-1	-1	-1	-1	-1	-1	-1	-1	0	-1	-1	1	-1	-1	-1	-1	-1	-1	-1	-1	-1	-1
Scaffold_12;HRSCAF_341_238416196	5	238416196	1	-1	-1	1	1	-1	-1	-1	-1	-1	-1	-1	1	1	-1	-1	1	1	-1	-1	-1	1	-1	1	1	1	1	-1	-1	1	1	1	-1	0	-1	1	-1	-1	1	0	1	1	1	1	1	-1	1
Scaffold_12;HRSCAF_341_238563043	5	238563043	-1	-1	-1	-1	1	-1	-1	-1	-1	-1	-1	-1	-1	-1	-1	-1	-1	-1	-1	-1	-1	-1	-1	-1	-1	-1	-1	-1	-1	-1	-1	-1	-1	-1	-1	-1	-1	-1	-1	-1	-1	-1	-1	-1	-1	-1	-1
Scaffold_12;HRSCAF_341_238589783	5	238589783	-1	-1	-1	-1	-1	-1	-1	-1	-1	-1	-1	-1	-1	-1	-1	-1	-1	-1	-1	-1	-1	-1	-1	-1	-1	-1	-1	-1	-1	-1	-1	-1	-1	-1	-1	-1	-1	-1	-1	-1	-1	-1	-1	-1	-1	-1	-1
Scaffold_12;HRSCAF_341_239600364	5	239600364	-1	-1	-1	-1	-1	-1	-1	-1	-1	-1	-1	-1	-1	-1	-1	-1	-1	-1	-1	-1	-1	-1	-1	-1	-1	-1	-1	-1	-1	-1	-1	-1	-1	-1	-1	-1	-1	-1	-1	-1	-1	-1	-1	-1	-1	-1	-1
Scaffold_12;HRSCAF_341_240487226	5	240487226	-1	-1	-1	-1	-1	1	-1	1	-1	-1	-1	-1	-1	-1	-1	1	-1	-1	1	-1	-1	-1	1	-1	-1	-1	-1	-1	-1	-1	-1	-1	-1	0	-1	-1	1	-1	-1	-1	-1	-1	-1	-1	-1	-1	-1
Scaffold_12;HRSCAF_341_241915290	5	241915290	-1	-1	-1	-1	-1	-1	-1	-1	-1	-1	-1	-1	-1	-1	1	-1	-1	-1	-1	-1	-1	-1	-1	-1	-1	-1	-1	-1	-1	1	1	1	-1	-1	-1	1	-1	-1	-1	-1	-1	1	-1	-1	-1	-1	-1
Scaffold_12;HRSCAF_341_242093742	5	242093742	-1	1	-1	-1	-1	-1	-1	-1	-1	-1	-1	-1	-1	-1	1	-1	-1	-1	-1	-1	-1	-1	-1	-1	-1	-1	-1	-1	-1	1	1	1	-1	-1	-1	1	-1	-1	-1	-1	-1	1	-1	-1	-1	-1	-1
Scaffold_12;HRSCAF_341_242192534	5	242192534	1	-1	-1	1	-1	-1	-1	1	-1	0	-1	1	1	-1	-1	-1	-1	-1	-1	1	1	-1	-1	-1	1	1	1	1	1	-1	-1	-1	1	0	1	-1	-1	1	-1	1	-1	-1	1	-1	1	1	-1
Scaffold_12;HRSCAF_341_242223220	5	242223220	-1	1	-1	-1	-1	1	-1	-1	-1	-1	-1	0	-1	-1	-1	1	-1	-1	1	-1	-1	-1	1	-1	-1	-1	-1	-1	-1	-1	-1	-1	-1	0	-1	-1	1	-1	-1	-1	-1	-1	-1	-1	-1	-1	-1
Scaffold_12;HRSCAF_341_242223319	5	242223319	-1	1	-1	-1	-1	1	-1	-1	-1	-1	-1	-1	-1	-1	-1	1	-1	-1	1	-1	-1	0	1	-1	-1	-1	-1	-1	-1	-1	-1	-1	-1	0	-1	-1	1	-1	-1	-1	-1	-1	-1	-1	-1	-1	-1
Scaffold_12;HRSCAF_341_242668915	5	242668915	-1	-1	-1	-1	-1	-1	1	-1	1	-1	-1	-1	-1	-1	-1	-1	-1	-1	-1	-1	-1	-1	-1	-1	-1	-1	-1	-1	-1	-1	-1	-1	-1	-1	-1	-1	-1	-1	-1	-1	-1	-1	-1	-1	-1	-1	-1
Scaffold_12;HRSCAF_341_242809066	5	242809066	-1	-1	-1	-1	-1	-1	-1	1	-1	-1	-1	-1	-1	-1	1	-1	-1	-1	-1	-1	-1	-1	-1	-1	-1	-1	-1	-1	-1	1	1	1	-1	-1	-1	-1	-1	-1	-1	-1	-1	1	-1	-1	-1	-1	-1
Scaffold_12;HRSCAF_341_242821834	5	242821834	-1	-1	-1	-1	-1	-1	1	-1	1	-1	-1	-1	-1	-1	-1	-1	-1	-1	-1	-1	-1	-1	-1	-1	-1	-1	-1	-1	-1	-1	-1	-1	-1	-1	-1	-1	-1	-1	-1	-1	-1	-1	-1	-1	-1	-1	-1
Scaffold_12;HRSCAF_341_242985767	5	242985767	-1	-1	-1	-1	-1	-1	-1	1	-1	0	-1	-1	-1	-1	-1	-1	-1	-1	-1	-1	-1	-1	-1	-1	-1	-1	-1	-1	-1	-1	-1	-1	-1	-1	-1	-1	-1	-1	-1	-1	-1	-1	-1	-1	-1	-1	-1
Scaffold_12;HRSCAF_341_243340537	5	243340537	1	1	1	1	1	-1	-1	1	-1	1	1	1	1	1	-1	-1	-1	1	-1	1	1	1	-1	1	1	1	1	1	1	-1	-1	-1	1	0	1	1	-1	1	-1	1	1	-1	1	1	1	1	1
Scaffold_12;HRSCAF_341_244375456	5	244375456	-1	-1	-1	-1	-1	-1	1	-1	1	-1	-1	-1	-1	-1	-1	-1	-1	-1	-1	-1	-1	-1	-1	-1	-1	-1	-1	-1	-1	-1	-1	-1	-1	-1	-1	-1	-1	-1	1	-1	-1	-1	-1	-1	-1	-1	-1
Scaffold_12;HRSCAF_341_244375511	5	244375511	-1	1	-1	-1	-1	-1	-1	-1	-1	-1	-1	-1	-1	-1	-1	-1	-1	-1	-1	-1	-1	-1	-1	-1	-1	-1	-1	-1	-1	-1	-1	-1	-1	-1	-1	-1	-1	-1	-1	-1	-1	-1	-1	-1	-1	-1	-1
Scaffold_12;HRSCAF_341_244983227	5	244983227	-1	-1	-1	-1	-1	1	-1	-1	-1	-1	-1	-1	-1	-1	-1	1	-1	-1	1	-1	-1	-1	1	-1	-1	-1	-1	-1	-1	-1	-1	-1	-1	0	-1	-1	1	-1	-1	-1	-1	-1	-1	-1	-1	-1	-1
Scaffold_12;HRSCAF_341_244994078	5	244994078	0	-1	1	-1	1	1	1	-1	1	-1	1	-1	-1	1	1	1	1	1	1	-1	-1	1	1	-1	-1	-1	-1	-1	-1	1	1	1	-1	0	-1	-1	1	-1	1	-1	1	1	-1	1	-1	-1	1
Scaffold_12;HRSCAF_341_245177791	5	245177791	-1	-1	-1	-1	-1	-1	-1	-1	-1	-1	-1	-1	-1	-1	-1	-1	-1	-1	-1	-1	-1	-1	-1	-1	-1	-1	-1	-1	-1	-1	-1	-1	-1	-1	-1	-1	-1	-1	-1	-1	-1	-1	-1	-1	-1	-1	-1
Scaffold_12;HRSCAF_341_245426968	5	245426968	-1	0	-1	0	-1	0	-1	-1	-1	-1	0	0	0	0	-1	0	0	0	-1	-1	0	0	0	0	-1	-1	0	-1	-1	-1	-1	-1	-1	-1	0	-1	0	0	0	-1	0	-1	-1	0	0	-1	0
Scaffold_12;HRSCAF_341_245555257	5	245555257	-1	-1	-1	-1	-1	-1	-1	1	-1	-1	-1	-1	-1	-1	-1	-1	-1	-1	-1	-1	-1	1	-1	1	-1	-1	-1	-1	-1	-1	-1	-1	-1	-1	-1	-1	-1	-1	-1	-1	-1	-1	-1	-1	-1	-1	-1
Scaffold_12;HRSCAF_341_246623868	5	246623868	-1	-1	-1	-1	-1	-1	-1	-1	-1	-1	-1	-1	-1	-1	-1	-1	-1	-1	-1	-1	-1	-1	-1	-1	-1	-1	-1	-1	-1	-1	-1	-1	-1	-1	-1	-1	-1	-1	-1	-1	-1	-1	-1	-1	-1	-1	-1
Scaffold_12;HRSCAF_341_247430113	5	247430113	-1	-1	-1	-1	-1	-1	-1	-1	-1	1	-1	-1	-1	-1	-1	-1	-1	-1	-1	-1	1	-1	-1	-1	-1	-1	-1	1	1	-1	-1	-1	1	0	1	1	-1	-1	-1	1	-1	-1	-1	-1	-1	-1	-1
Scaffold_12;HRSCAF_341_247890172	5	247890172	1	1	1	1	1	1	-1	-1	-1	-1	1	1	1	1	1	1	1	1	-1	1	-1	1	1	1	1	1	1	-1	-1	1	1	1	-1	0	-1	-1	1	1	-1	-1	1	1	1	1	1	1	1
Scaffold_12;HRSCAF_341_248646906	5	248646906	-1	-1	-1	-1	-1	-1	1	-1	1	-1	-1	-1	-1	-1	-1	-1	-1	-1	-1	-1	-1	-1	-1	-1	-1	-1	-1	-1	-1	-1	-1	-1	-1	-1	-1	-1	-1	-1	1	-1	-1	-1	-1	-1	-1	-1	-1
Scaffold_12;HRSCAF_341_248660266	5	248660266	1	1	-1	1	-1	-1	-1	-1	-1	-1	-1	1	1	-1	-1	1	-1	-1	-1	1	-1	-1	1	1	1	1	1	-1	-1	-1	-1	-1	-1	0	-1	-1	1	1	-1	-1	-1	-1	1	-1	1	1	-1
Scaffold_12;HRSCAF_341_248973745	5	248973745	-1	-1	-1	-1	-1	-1	-1	-1	-1	-1	-1	-1	-1	-1	-1	-1	-1	-1	-1	-1	-1	-1	-1	-1	-1	-1	-1	-1	-1	-1	-1	-1	-1	-1	-1	-1	-1	-1	-1	-1	-1	-1	-1	-1	-1	-1	-1
Scaffold_12;HRSCAF_341_249055793	5	249055793	1	1	-1	1	-1	-1	-1	-1	-1	-1	-1	1	1	-1	-1	1	-1	-1	-1	1	-1	-1	1	-1	1	1	1	-1	-1	-1	-1	-1	-1	0	-1	-1	1	1	-1	-1	-1	-1	1	-1	1	0	-1
Scaffold_12;HRSCAF_341_249297693	5	249297693	1	1	-1	1	-1	-1	-1	-1	1	1	-1	1	1	-1	-1	1	-1	-1	-1	1	1	-1	1	-1	1	1	1	1	1	-1	-1	-1	1	1	1	1	1	1	1	1	-1	-1	1	-1	1	1	-1
Scaffold_12;HRSCAF_341_249522858	5	249522858	-1	-1	-1	-1	-1	-1	-1	-1	-1	-1	-1	-1	-1	-1	-1	-1	-1	-1	-1	-1	-1	-1	-1	-1	-1	-1	-1	-1	-1	-1	-1	-1	-1	-1	-1	-1	-1	-1	-1	-1	-1	-1	-1	-1	-1	-1	-1
Scaffold_12;HRSCAF_341_249725188	5	249725188	0	0	-1	0	-1	-1	0	0	0	0	-1	0	0	-1	-1	0	-1	-1	-1	0	0	0	0	-1	0	0	0	0	0	-1	-1	-1	0	1	0	0	0	0	0	1	-1	-1	0	-1	0	0	-1
Scaffold_6;HRSCAF_216_312425	6	312425	-1	-1	-1	-1	-1	-1	-1	-1	-1	-1	-1	-1	-1	-1	-1	-1	-1	-1	-1	-1	-1	-1	-1	-1	-1	-1	-1	-1	-1	-1	-1	-1	-1	-1	-1	-1	-1	-1	-1	-1	-1	-1	-1	-1	-1	-1	-1
Scaffold_6;HRSCAF_216_312443	6	312443	1	-1	1	1	-1	1	1	-1	1	1	1	-1	1	-1	-1	1	-1	-1	-1	-1	1	-1	-1	1	1	1	1	1	1	-1	1	-1	-1	0	-1	1	1	-1	1	0	-1	1	1	1	1	-1	-1
Scaffold_6;HRSCAF_216_317740	6	317740	-1	1	-1	-1	1	-1	-1	1	-1	-1	-1	-1	-1	-1	1	-1	-1	1	1	-1	-1	-1	1	-1	-1	-1	-1	-1	-1	1	-1	1	1	0	1	-1	-1	-1	-1	-1	-1	-1	-1	-1	-1	-1	1
Scaffold_6;HRSCAF_216_377738	6	377738	1	-1	1	1	-1	1	1	-1	1	1	1	-1	1	-1	-1	1	-1	-1	-1	-1	1	-1	-1	1	1	1	1	1	1	-1	1	-1	-1	0	-1	1	1	-1	1	0	-1	1	1	1	1	-1	-1
Scaffold_6;HRSCAF_216_1271491	6	1271491	-1	-1	-1	-1	-1	-1	-1	-1	-1	1	-1	-1	1	-1	-1	-1	-1	-1	-1	-1	-1	-1	-1	-1	-1	1	1	-1	-1	-1	-1	-1	-1	0	-1	1	-1	-1	-1	-1	-1	-1	-1	-1	1	-1	-1
Scaffold_6;HRSCAF_216_1272375	6	1272375	-1	-1	-1	-1	-1	-1	-1	-1	-1	-1	-1	-1	-1	-1	-1	-1	-1	-1	-1	-1	-1	-1	-1	-1	-1	-1	-1	-1	-1	-1	-1	-1	-1	-1	-1	-1	-1	-1	-1	-1	-1	-1	-1	-1	-1	-1	-1
Scaffold_6;HRSCAF_216_1345819	6	1345819	-1	-1	-1	-1	-1	-1	-1	-1	-1	-1	-1	-1	-1	-1	-1	-1	-1	-1	-1	-1	-1	-1	-1	-1	-1	-1	-1	-1	-1	-1	-1	-1	-1	-1	-1	-1	-1	-1	-1	-1	-1	-1	-1	-1	-1	-1	-1
Scaffold_6;HRSCAF_216_1937379	6	1937379	-1	1	-1	-1	1	-1	-1	-1	-1	1	-1	-1	1	-1	1	-1	-1	1	1	-1	-1	1	1	-1	1	1	1	1	-1	-1	-1	1	1	1	1	1	-1	-1	-1	-1	-1	-1	-1	-1	1	-1	0
Scaffold_6;HRSCAF_216_2081230	6	2081230	1	-1	1	1	-1	1	1	-1	1	-1	1	1	-1	1	-1	1	-1	-1	-1	1	1	-1	-1	1	-1	-1	-1	-1	1	1	1	-1	-1	-1	-1	-1	1	1	1	1	1	1	1	1	-1	1	-1
Scaffold_6;HRSCAF_216_2789797	6	2789797	-1	-1	-1	-1	-1	-1	-1	-1	-1	-1	-1	0	0	1	-1	-1	-1	-1	-1	0	-1	-1	-1	0	0	0	0	1	-1	0	0	0	1	0	0	0	-1	1	-1	0	1	0	-1	-1	0	1	-1
Scaffold_6;HRSCAF_216_2789798	6	2789798	-1	-1	-1	-1	-1	-1	-1	1	-1	-1	-1	-1	-1	-1	-1	-1	1	-1	-1	-1	-1	0	-1	-1	-1	-1	-1	-1	-1	-1	-1	-1	0	-1	-1	-1	-1	-1	-1	-1	-1	0	-1	-1	-1	-1	0
Scaffold_6;HRSCAF_216_2789810	6	2789810	-1	-1	-1	-1	-1	-1	-1	1	-1	-1	-1	0	0	1	-1	-1	1	-1	-1	1	-1	1	-1	0	0	0	0	1	-1	0	0	0	1	0	0	0	-1	1	-1	0	1	0	-1	-1	0	1	0
Scaffold_6;HRSCAF_216_3102325	6	3102325	-1	-1	-1	-1	-1	-1	-1	-1	-1	0	-1	-1	0	-1	-1	-1	-1	-1	-1	-1	-1	-1	-1	-1	0	0	0	0	-1	0	0	0	0	0	0	0	-1	-1	-1	-1	-1	0	-1	-1	0	-1	-1
Scaffold_6;HRSCAF_216_3102403	6	3102403	-1	-1	-1	-1	-1	-1	-1	-1	-1	-1	-1	-1	-1	-1	-1	-1	-1	-1	-1	-1	-1	-1	-1	-1	-1	-1	-1	-1	-1	-1	-1	-1	-1	-1	-1	-1	-1	-1	-1	-1	-1	-1	-1	-1	-1	-1	-1
Scaffold_6;HRSCAF_216_3106825	6	3106825	-1	-1	-1	0	-1	-1	-1	-1	-1	-1	-1	-1	-1	-1	-1	0	-1	-1	-1	-1	1	-1	-1	-1	-1	-1	-1	-1	-1	-1	-1	-1	-1	-1	-1	-1	-1	-1	-1	-1	-1	-1	1	-1	-1	-1	-1
Scaffold_6;HRSCAF_216_3125772	6	3125772	-1	-1	-1	-1	-1	-1	-1	1	-1	-1	-1	-1	-1	-1	-1	-1	1	-1	-1	-1	-1	1	-1	-1	-1	-1	-1	-1	-1	-1	-1	-1	-1	-1	-1	-1	-1	-1	1	-1	-1	-1	-1	-1	-1	-1	0
Scaffold_6;HRSCAF_216_3125803	6	3125803	-1	1	-1	-1	1	-1	-1	-1	-1	-1	-1	-1	-1	-1	1	-1	-1	1	1	-1	-1	-1	1	-1	-1	0	-1	-1	-1	-1	-1	-1	-1	0	-1	-1	-1	-1	-1	-1	-1	-1	-1	-1	-1	-1	0
Scaffold_6;HRSCAF_216_3128859	6	3128859	0	-1	-1	0	-1	-1	-1	0	-1	1	-1	-1	1	-1	-1	0	0	-1	-1	-1	0	0	-1	0	1	0	1	1	0	1	1	1	1	0	1	1	0	-1	-1	-1	-1	1	0	0	1	-1	-1
Scaffold_6;HRSCAF_216_3582315	6	3582315	1	-1	1	1	-1	1	1	1	1	1	1	1	1	1	-1	1	-1	-1	-1	1	1	1	-1	1	1	1	1	1	1	1	1	1	1	0	1	1	1	1	1	1	1	1	1	1	1	1	-1
Scaffold_6;HRSCAF_216_3587856	6	3587856	-1	-1	-1	-1	-1	-1	-1	-1	-1	-1	-1	-1	-1	-1	-1	-1	-1	-1	-1	-1	-1	-1	-1	-1	-1	-1	-1	-1	-1	-1	-1	-1	-1	-1	-1	-1	-1	-1	-1	-1	-1	-1	-1	-1	-1	-1	-1
Scaffold_6;HRSCAF_216_3932268	6	3932268	-1	-1	-1	-1	-1	-1	-1	1	-1	-1	-1	-1	-1	-1	-1	-1	-1	-1	-1	-1	-1	-1	-1	-1	-1	-1	-1	-1	-1	-1	-1	-1	-1	-1	-1	-1	-1	-1	-1	-1	-1	-1	-1	-1	-1	-1	-1
Scaffold_6;HRSCAF_216_4049101	6	4049101	-1	1	-1	-1	1	-1	-1	-1	-1	1	-1	-1	1	-1	1	-1	-1	1	1	-1	-1	-1	1	1	1	1	1	1	-1	1	1	1	1	1	1	1	-1	-1	-1	-1	-1	1	-1	-1	0	-1	1
Scaffold_6;HRSCAF_216_4071056	6	4071056	1	-1	-1	1	-1	-1	-1	-1	-1	-1	-1	-1	-1	-1	-1	1	-1	-1	-1	-1	1	-1	-1	-1	-1	-1	-1	-1	1	-1	-1	-1	-1	-1	-1	-1	1	-1	-1	-1	-1	-1	1	0	0	-1	-1
Scaffold_6;HRSCAF_216_4072631	6	4072631	-1	-1	-1	-1	-1	-1	-1	-1	-1	-1	-1	-1	-1	-1	-1	-1	-1	-1	-1	-1	-1	-1	-1	-1	-1	-1	-1	-1	-1	-1	-1	-1	-1	-1	-1	-1	-1	-1	-1	-1	-1	-1	-1	-1	-1	-1	-1
Scaffold_6;HRSCAF_216_4108391	6	4108391	-1	-1	-1	-1	-1	-1	-1	1	-1	-1	-1	1	-1	1	-1	-1	-1	-1	-1	1	-1	1	-1	-1	-1	-1	-1	-1	-1	-1	-1	-1	-1	-1	-1	-1	-1	1	-1	0	1	-1	-1	-1	-1	1	-1
Scaffold_6;HRSCAF_216_4171561	6	4171561	1	-1	-1	1	-1	-1	-1	-1	-1	-1	-1	1	-1	1	-1	1	-1	-1	-1	1	1	1	-1	0	0	-1	-1	-1	1	-1	-1	-1	-1	-1	-1	-1	1	1	-1	0	1	-1	1	1	0	1	-1
Scaffold_6;HRSCAF_216_4337165	6	4337165	-1	-1	-1	-1	-1	-1	-1	-1	-1	0	-1	-1	0	-1	-1	-1	-1	-1	-1	-1	-1	-1	-1	1	0	0	0	0	-1	0	0	0	0	0	0	0	-1	-1	-1	-1	-1	0	-1	-1	0	-1	-1
Scaffold_6;HRSCAF_216_4337191	6	4337191	-1	-1	-1	-1	-1	-1	-1	0	-1	0	-1	-1	0	-1	-1	-1	-1	-1	-1	-1	-1	-1	-1	-1	0	0	0	0	-1	0	0	0	0	0	0	0	-1	-1	-1	-1	-1	0	-1	-1	0	-1	-1
Scaffold_6;HRSCAF_216_4337205	6	4337205	-1	-1	-1	-1	-1	-1	-1	0	-1	0	-1	-1	0	-1	-1	-1	-1	-1	-1	-1	-1	-1	-1	-1	0	0	0	0	-1	0	0	0	0	0	0	0	-1	-1	-1	-1	-1	0	-1	-1	0	-1	-1
Scaffold_6;HRSCAF_216_4544092	6	4544092	-1	-1	-1	-1	-1	0	-1	-1	-1	-1	-1	-1	-1	-1	-1	-1	-1	-1	-1	-1	-1	-1	-1	-1	-1	-1	-1	-1	-1	-1	-1	-1	-1	-1	-1	-1	-1	-1	-1	-1	-1	-1	-1	-1	-1	-1	-1
Scaffold_6;HRSCAF_216_4589480	6	4589480	-1	-1	-1	0	-1	-1	-1	-1	-1	1	-1	-1	1	-1	-1	-1	-1	-1	-1	-1	-1	-1	-1	-1	1	1	1	1	-1	1	1	1	1	0	1	1	-1	-1	1	-1	-1	1	-1	-1	0	-1	-1
Scaffold_6;HRSCAF_216_5357519	6	5357519	-1	1	1	-1	1	1	1	-1	1	-1	1	-1	-1	-1	1	-1	1	1	1	-1	-1	-1	1	1	-1	-1	-1	-1	-1	-1	-1	-1	-1	0	-1	-1	-1	-1	-1	0	-1	-1	-1	-1	-1	-1	1
Scaffold_6;HRSCAF_216_5357586	6	5357586	-1	1	1	-1	1	1	1	-1	1	-1	1	-1	-1	-1	1	-1	1	1	1	-1	-1	-1	1	1	-1	-1	-1	-1	-1	-1	-1	-1	-1	0	-1	-1	-1	-1	-1	0	-1	-1	-1	-1	-1	-1	1
Scaffold_6;HRSCAF_216_5371975	6	5371975	-1	-1	-1	-1	-1	-1	-1	-1	-1	-1	-1	-1	-1	-1	-1	-1	-1	-1	-1	-1	-1	-1	-1	-1	-1	-1	-1	-1	-1	0	0	0	-1	-1	0	1	-1	-1	-1	-1	-1	-1	-1	-1	-1	-1	-1
Scaffold_6;HRSCAF_216_5371980	6	5371980	-1	-1	-1	0	-1	1	1	1	1	1	1	-1	-1	-1	-1	-1	-1	-1	-1	-1	-1	1	-1	-1	1	1	1	-1	-1	0	0	0	1	0	0	-1	-1	-1	-1	0	-1	-1	-1	-1	0	-1	-1
Scaffold_6;HRSCAF_216_5669199	6	5669199	-1	1	1	-1	1	-1	-1	-1	-1	-1	-1	-1	-1	-1	1	-1	1	1	1	-1	-1	-1	1	-1	-1	-1	-1	-1	-1	-1	-1	-1	-1	0	-1	-1	-1	-1	-1	-1	-1	-1	-1	-1	-1	-1	1
Scaffold_6;HRSCAF_216_6233642	6	6233642	1	-1	-1	0	-1	-1	-1	-1	-1	-1	-1	1	1	1	-1	1	-1	-1	-1	1	1	-1	-1	-1	-1	-1	-1	1	1	-1	-1	-1	-1	-1	-1	-1	1	1	0	0	1	1	1	1	0	1	-1
Scaffold_6;HRSCAF_216_6233650	6	6233650	-1	-1	-1	0	-1	-1	-1	0	-1	0	-1	-1	-1	-1	-1	-1	-1	-1	-1	-1	-1	1	-1	0	0	1	1	-1	-1	-1	0	1	0	0	1	1	-1	-1	-1	-1	-1	-1	-1	-1	0	-1	-1
Scaffold_6;HRSCAF_216_7194458	6	7194458	-1	-1	-1	0	-1	1	1	1	1	1	1	-1	-1	-1	-1	-1	-1	-1	-1	-1	-1	1	-1	1	1	1	1	-1	-1	1	1	1	1	0	1	1	-1	-1	-1	0	-1	-1	-1	-1	1	-1	-1
Scaffold_6;HRSCAF_216_7971687	6	7971687	0	-1	-1	-1	-1	-1	-1	-1	-1	-1	-1	-1	-1	-1	-1	-1	-1	-1	-1	-1	-1	-1	-1	-1	-1	-1	-1	-1	-1	-1	-1	-1	-1	-1	-1	-1	-1	-1	-1	-1	-1	0	-1	0	-1	-1	-1
Scaffold_6;HRSCAF_216_8158654	6	8158654	-1	1	1	0	0	1	1	1	1	1	1	1	1	0	0	0	-1	1	1	1	1	1	1	-1	1	1	-1	1	0	0	0	1	1	1	1	1	1	1	0	1	1	0	1	0	0	0	0
Scaffold_6;HRSCAF_216_8485715	6	8485715	-1	-1	-1	-1	-1	-1	-1	-1	-1	-1	-1	-1	-1	-1	-1	-1	-1	-1	-1	-1	-1	-1	-1	-1	-1	-1	-1	-1	-1	-1	-1	-1	-1	-1	-1	-1	-1	-1	-1	-1	-1	-1	-1	-1	-1	-1	-1
Scaffold_6;HRSCAF_216_8629745	6	8629745	-1	0	0	0	0	1	1	1	1	1	0	1	1	0	0	-1	0	1	1	1	1	1	-1	-1	1	1	-1	1	0	0	0	1	1	1	1	1	1	1	0	1	1	0	1	0	0	0	1
Scaffold_6;HRSCAF_216_8632782	6	8632782	-1	-1	-1	-1	-1	-1	-1	-1	-1	-1	-1	-1	-1	-1	-1	-1	-1	-1	-1	-1	-1	-1	-1	-1	-1	-1	-1	-1	-1	-1	-1	-1	-1	-1	-1	-1	-1	-1	-1	-1	-1	-1	-1	-1	-1	-1	-1
Scaffold_6;HRSCAF_216_8759293	6	8759293	-1	-1	-1	-1	-1	-1	-1	-1	-1	-1	-1	-1	-1	-1	-1	-1	1	-1	-1	-1	-1	-1	-1	1	-1	-1	-1	-1	-1	-1	-1	-1	-1	-1	-1	-1	-1	-1	-1	-1	-1	-1	-1	-1	-1	-1	-1
Scaffold_6;HRSCAF_216_8759349	6	8759349	0	-1	-1	-1	-1	0	-1	0	-1	-1	-1	-1	0	-1	0	0	-1	-1	-1	0	-1	-1	-1	0	-1	-1	-1	-1	-1	-1	-1	-1	-1	-1	-1	0	-1	-1	-1	-1	-1	-1	-1	-1	0	-1	-1
Scaffold_6;HRSCAF_216_9693005	6	9693005	-1	-1	-1	-1	-1	-1	-1	-1	-1	-1	-1	-1	-1	-1	-1	-1	-1	-1	-1	-1	-1	-1	-1	-1	-1	-1	-1	-1	-1	1	-1	-1	-1	-1	-1	-1	-1	-1	-1	-1	-1	-1	-1	-1	0	-1	-1
Scaffold_6;HRSCAF_216_9968820	6	9968820	1	-1	-1	1	-1	-1	-1	1	-1	-1	-1	-1	0	-1	-1	1	1	-1	-1	-1	1	1	-1	-1	-1	-1	-1	1	1	1	-1	0	-1	-1	-1	-1	1	-1	1	-1	-1	1	-1	1	-1	-1	-1
Scaffold_6;HRSCAF_216_10220021	6	10220021	1	-1	-1	-1	-1	-1	-1	1	-1	-1	-1	-1	1	-1	-1	-1	-1	-1	-1	-1	1	1	-1	-1	-1	-1	-1	1	1	-1	-1	-1	-1	-1	-1	-1	-1	-1	1	-1	-1	1	-1	1	-1	-1	-1
Scaffold_6;HRSCAF_216_10613468	6	10613468	-1	-1	-1	-1	-1	-1	-1	-1	-1	-1	-1	-1	-1	-1	-1	-1	-1	-1	-1	-1	-1	-1	-1	-1	-1	-1	-1	-1	-1	-1	-1	-1	-1	-1	-1	-1	-1	-1	-1	-1	-1	-1	-1	-1	-1	-1	-1
Scaffold_6;HRSCAF_216_10919455	6	10919455	1	1	1	1	1	1	1	1	1	1	1	1	1	1	1	1	1	1	1	1	1	1	1	1	1	1	1	1	1	-1	1	0	1	1	1	1	1	1	1	1	1	1	1	1	1	1	1
Scaffold_6;HRSCAF_216_10965361	6	10965361	-1	-1	-1	-1	-1	-1	-1	-1	-1	-1	-1	-1	-1	-1	-1	-1	-1	-1	-1	-1	-1	-1	-1	-1	-1	-1	-1	-1	-1	1	-1	0	-1	-1	-1	-1	-1	-1	-1	-1	-1	-1	-1	-1	-1	-1	-1
Scaffold_6;HRSCAF_216_11286236	6	11286236	-1	-1	-1	-1	-1	-1	-1	-1	-1	-1	-1	-1	-1	-1	-1	-1	1	-1	-1	-1	-1	-1	-1	1	-1	-1	-1	-1	-1	1	-1	0	-1	-1	-1	-1	-1	-1	-1	-1	-1	-1	-1	-1	-1	-1	-1
Scaffold_6;HRSCAF_216_12088145	6	12088145	-1	-1	-1	-1	-1	-1	-1	-1	-1	-1	-1	-1	-1	-1	-1	-1	1	-1	-1	-1	-1	-1	-1	-1	-1	-1	-1	-1	-1	-1	-1	-1	-1	-1	-1	-1	-1	-1	-1	-1	-1	-1	-1	-1	-1	0	-1
Scaffold_6;HRSCAF_216_12312940	6	12312940	-1	1	1	1	1	1	-1	0	-1	-1	1	-1	-1	-1	-1	-1	-1	1	1	-1	-1	1	-1	1	-1	-1	-1	-1	-1	1	-1	-1	-1	-1	-1	-1	-1	-1	-1	-1	-1	-1	-1	-1	-1	-1	1
Scaffold_6;HRSCAF_216_12375430	6	12375430	1	-1	-1	-1	-1	-1	1	0	1	1	-1	1	1	1	1	1	-1	-1	-1	1	1	-1	1	-1	1	1	1	1	1	-1	1	1	1	1	1	1	1	1	1	1	1	1	1	1	1	1	-1
Scaffold_6;HRSCAF_216_12618450	6	12618450	-1	1	-1	-1	1	1	-1	-1	-1	-1	-1	-1	-1	-1	-1	-1	1	1	1	-1	-1	-1	-1	-1	-1	-1	-1	-1	-1	-1	-1	-1	-1	-1	-1	-1	-1	-1	-1	-1	-1	-1	-1	-1	-1	-1	1
Scaffold_6;HRSCAF_216_12647214	6	12647214	-1	-1	-1	-1	-1	-1	-1	-1	-1	-1	-1	-1	-1	-1	-1	-1	-1	-1	-1	-1	-1	-1	-1	-1	-1	-1	-1	-1	-1	-1	-1	-1	-1	-1	-1	-1	-1	-1	-1	-1	-1	-1	-1	-1	-1	-1	-1
Scaffold_6;HRSCAF_216_13276403	6	13276403	-1	0	1	1	-1	-1	-1	-1	-1	1	1	0	-1	1	-1	-1	1	-1	-1	1	-1	-1	-1	-1	1	1	1	-1	-1	-1	1	1	1	0	1	-1	-1	1	-1	0	1	-1	1	-1	1	1	-1
Scaffold_6;HRSCAF_216_13276466	6	13276466	1	1	-1	-1	1	1	-1	0	-1	-1	-1	0	1	-1	-1	-1	-1	1	1	-1	1	1	-1	1	-1	-1	-1	1	1	1	-1	-1	-1	-1	-1	-1	-1	-1	1	-1	-1	1	-1	1	-1	-1	1
Scaffold_6;HRSCAF_216_13528405	6	13528405	-1	-1	-1	-1	-1	-1	-1	-1	-1	-1	-1	-1	-1	-1	-1	-1	-1	-1	-1	-1	-1	-1	-1	-1	-1	-1	-1	-1	-1	-1	-1	-1	-1	-1	-1	-1	-1	-1	-1	-1	-1	-1	-1	-1	-1	-1	-1
Scaffold_6;HRSCAF_216_13533189	6	13533189	-1	-1	-1	-1	-1	-1	1	1	-1	1	-1	1	-1	1	-1	-1	1	-1	-1	1	-1	1	-1	-1	1	1	1	-1	-1	1	1	1	1	0	1	1	-1	1	-1	0	1	-1	1	-1	1	1	-1
Scaffold_6;HRSCAF_216_13533193	6	13533193	-1	-1	-1	-1	-1	-1	-1	-1	-1	-1	-1	-1	-1	-1	-1	-1	-1	-1	-1	-1	-1	-1	-1	-1	-1	-1	-1	-1	-1	-1	-1	-1	-1	-1	-1	-1	-1	-1	-1	-1	-1	-1	-1	-1	-1	-1	-1
Scaffold_6;HRSCAF_216_13868152	6	13868152	-1	-1	-1	-1	1	1	-1	-1	-1	-1	-1	-1	-1	-1	-1	-1	1	1	1	-1	-1	-1	-1	-1	-1	-1	-1	-1	-1	-1	-1	-1	-1	-1	-1	-1	-1	-1	-1	-1	-1	-1	-1	-1	-1	-1	1
Scaffold_6;HRSCAF_216_14875336	6	14875336	-1	-1	-1	-1	-1	-1	-1	-1	-1	-1	-1	-1	-1	-1	-1	-1	-1	-1	-1	-1	-1	-1	-1	1	-1	-1	-1	-1	-1	-1	-1	-1	-1	-1	-1	-1	-1	-1	-1	-1	-1	-1	-1	-1	-1	-1	-1
Scaffold_6;HRSCAF_216_16055728	6	16055728	-1	-1	-1	-1	1	1	-1	0	-1	-1	-1	-1	-1	-1	-1	-1	1	1	1	-1	-1	1	-1	-1	-1	-1	-1	-1	-1	-1	-1	-1	-1	-1	-1	-1	-1	-1	-1	-1	-1	-1	-1	-1	-1	-1	-1
Scaffold_6;HRSCAF_216_16329136	6	16329136	1	-1	-1	-1	-1	-1	-1	1	-1	-1	-1	-1	1	-1	-1	-1	-1	-1	-1	-1	1	1	-1	-1	-1	-1	-1	1	1	-1	-1	-1	-1	-1	-1	-1	-1	-1	-1	-1	-1	1	-1	1	-1	-1	-1
Scaffold_6;HRSCAF_216_16411313	6	16411313	1	-1	-1	-1	0	-1	-1	1	-1	-1	-1	-1	1	-1	-1	-1	-1	-1	-1	-1	1	1	-1	-1	-1	-1	-1	1	1	-1	-1	-1	-1	-1	-1	-1	-1	-1	-1	-1	-1	1	-1	1	-1	-1	-1
Scaffold_6;HRSCAF_216_16551830	6	16551830	-1	-1	-1	-1	-1	-1	-1	-1	-1	-1	-1	-1	-1	-1	-1	-1	-1	-1	-1	-1	-1	-1	-1	-1	-1	-1	-1	-1	-1	-1	-1	-1	-1	-1	-1	-1	-1	-1	-1	-1	-1	-1	-1	-1	-1	-1	-1
Scaffold_6;HRSCAF_216_16784363	6	16784363	1	1	1	1	-1	-1	-1	-1	1	1	0	1	1	1	1	1	-1	-1	-1	-1	1	-1	0	-1	1	1	0	1	1	1	0	1	1	1	1	1	1	1	1	1	1	1	1	1	1	1	-1
Scaffold_6;HRSCAF_216_16965592	6	16965592	1	1	1	-1	1	1	1	-1	1	-1	1	-1	1	-1	1	1	-1	1	1	1	1	-1	1	-1	-1	-1	-1	1	1	-1	-1	-1	-1	0	-1	-1	1	-1	1	0	-1	1	-1	1	-1	-1	1
Scaffold_6;HRSCAF_216_16982494	6	16982494	-1	-1	-1	1	-1	-1	-1	0	-1	0	-1	1	-1	1	-1	-1	1	-1	-1	-1	-1	1	-1	1	1	1	1	-1	-1	1	1	0	1	0	1	1	-1	1	-1	0	1	-1	1	-1	0	1	-1
Scaffold_6;HRSCAF_216_17255083	6	17255083	-1	-1	-1	1	1	1	-1	1	-1	-1	-1	-1	-1	-1	-1	-1	1	0	1	1	-1	1	-1	-1	-1	-1	-1	-1	-1	-1	-1	-1	-1	-1	-1	-1	-1	-1	-1	-1	-1	-1	-1	-1	-1	0	-1
Scaffold_6;HRSCAF_216_20465257	6	20465257	-1	-1	-1	-1	1	1	-1	1	-1	-1	-1	-1	-1	-1	1	1	-1	-1	1	1	-1	1	1	-1	-1	-1	-1	-1	-1	-1	-1	-1	-1	0	-1	-1	1	-1	-1	-1	-1	-1	-1	-1	-1	-1	-1
Scaffold_6;HRSCAF_216_20472090	6	20472090	-1	0	-1	-1	-1	-1	-1	-1	-1	0	-1	1	-1	-1	-1	-1	1	-1	-1	-1	-1	-1	-1	1	1	1	1	-1	-1	1	1	1	1	0	1	1	-1	1	-1	0	1	-1	1	-1	1	0	-1
Scaffold_6;HRSCAF_216_20472143	6	20472143	1	0	1	1	-1	-1	1	-1	1	0	1	-1	1	1	-1	-1	-1	1	-1	-1	1	-1	-1	-1	-1	-1	-1	1	1	-1	-1	-1	-1	-1	-1	-1	-1	-1	1	0	-1	1	-1	1	-1	0	1
Scaffold_6;HRSCAF_216_21000427	6	21000427	-1	-1	-1	-1	-1	-1	-1	-1	-1	-1	-1	-1	-1	-1	-1	-1	-1	-1	-1	-1	-1	-1	-1	-1	-1	-1	-1	-1	-1	-1	-1	-1	-1	-1	-1	-1	-1	-1	-1	-1	-1	-1	-1	-1	-1	-1	-1
Scaffold_6;HRSCAF_216_21226045	6	21226045	-1	-1	-1	-1	1	1	-1	-1	-1	-1	-1	-1	-1	-1	1	1	-1	-1	1	1	-1	-1	1	-1	-1	-1	-1	-1	-1	-1	-1	-1	-1	0	-1	-1	1	-1	-1	-1	-1	-1	-1	-1	-1	-1	-1
Scaffold_6;HRSCAF_216_21414734	6	21414734	-1	1	-1	1	1	1	-1	-1	-1	-1	-1	-1	-1	-1	1	1	1	-1	1	1	-1	-1	1	-1	-1	-1	-1	-1	-1	-1	-1	-1	-1	-1	-1	-1	1	-1	-1	-1	-1	-1	-1	-1	-1	-1	-1
Scaffold_6;HRSCAF_216_22214116	6	22214116	-1	-1	-1	1	-1	-1	-1	1	1	1	-1	1	-1	-1	-1	-1	-1	-1	-1	-1	-1	1	-1	1	1	1	1	-1	-1	1	1	1	1	0	1	1	-1	1	1	0	1	-1	1	-1	1	1	-1
Scaffold_6;HRSCAF_216_22695771	6	22695771	-1	-1	-1	-1	-1	-1	-1	-1	-1	-1	-1	-1	-1	-1	-1	-1	-1	-1	-1	-1	-1	-1	-1	-1	-1	-1	-1	-1	-1	-1	-1	-1	-1	-1	-1	-1	-1	-1	-1	-1	-1	-1	-1	-1	-1	-1	-1
Scaffold_6;HRSCAF_216_24577271	6	24577271	1	-1	-1	1	-1	-1	-1	1	1	-1	-1	-1	1	-1	-1	-1	-1	1	-1	-1	1	1	-1	-1	-1	-1	-1	1	1	-1	-1	-1	-1	-1	-1	-1	-1	-1	1	-1	-1	1	-1	1	-1	0	-1
Scaffold_6;HRSCAF_216_25036991	6	25036991	-1	-1	-1	-1	-1	-1	-1	-1	-1	-1	-1	-1	-1	-1	-1	-1	-1	-1	-1	-1	-1	-1	-1	-1	-1	-1	-1	-1	-1	-1	-1	-1	-1	-1	-1	-1	-1	-1	-1	-1	-1	-1	-1	-1	-1	-1	-1
Scaffold_6;HRSCAF_216_27623570	6	27623570	1	1	1	1	1	1	1	1	1	-1	1	0	1	1	1	1	1	1	1	1	1	1	1	1	-1	-1	-1	1	1	-1	-1	-1	-1	1	-1	0	1	0	1	0	-1	1	-1	1	-1	0	1
Scaffold_6;HRSCAF_216_28649559	6	28649559	-1	1	1	0	1	1	1	-1	-1	1	1	1	1	1	1	1	-1	1	1	1	1	-1	1	1	1	1	1	1	1	1	1	1	1	1	1	1	1	1	-1	1	1	1	1	1	1	1	1
Scaffold_6;HRSCAF_216_33085841	6	33085841	-1	-1	-1	-1	-1	-1	-1	-1	-1	-1	-1	-1	1	-1	-1	1	-1	1	-1	-1	1	-1	-1	-1	-1	-1	-1	1	1	-1	-1	-1	-1	-1	-1	-1	-1	-1	-1	-1	-1	1	-1	1	-1	-1	-1
Scaffold_6;HRSCAF_216_33198959	6	33198959	-1	-1	-1	-1	-1	-1	-1	-1	-1	-1	-1	-1	1	-1	-1	1	-1	1	-1	-1	1	-1	-1	-1	-1	-1	-1	1	1	-1	1	1	1	-1	-1	-1	-1	-1	-1	0	-1	1	-1	1	-1	-1	-1
Scaffold_6;HRSCAF_216_34902150	6	34902150	-1	-1	1	-1	-1	-1	1	1	-1	1	1	1	0	1	-1	1	1	1	-1	-1	1	1	-1	1	1	1	1	1	1	1	-1	-1	-1	0	0	1	-1	1	-1	0	1	1	1	1	1	0	1
Scaffold_6;HRSCAF_216_34902182	6	34902182	-1	-1	-1	-1	-1	-1	-1	-1	-1	-1	-1	-1	0	-1	-1	1	-1	1	-1	-1	1	-1	-1	-1	-1	-1	-1	1	1	-1	-1	-1	-1	-1	-1	-1	-1	-1	-1	-1	-1	1	-1	1	-1	-1	-1
Scaffold_6;HRSCAF_216_35215477	6	35215477	-1	-1	-1	-1	-1	-1	-1	1	-1	-1	-1	-1	-1	-1	-1	-1	1	-1	-1	-1	-1	1	-1	-1	-1	-1	-1	-1	-1	-1	1	1	1	-1	-1	-1	-1	-1	-1	0	-1	-1	-1	-1	-1	-1	-1
Scaffold_6;HRSCAF_216_35443583	6	35443583	1	-1	1	1	-1	-1	1	-1	1	1	1	1	-1	1	-1	-1	-1	-1	-1	-1	-1	-1	-1	1	1	1	1	-1	-1	1	-1	-1	-1	0	1	1	-1	1	1	0	1	-1	1	-1	1	1	1
Scaffold_6;HRSCAF_216_35612105	6	35612105	1	1	1	1	1	1	1	1	1	1	1	1	1	1	1	1	1	1	1	1	1	1	1	1	1	1	1	1	1	1	-1	-1	-1	1	1	1	1	1	1	0	1	1	1	1	1	1	0
Scaffold_6;HRSCAF_216_35775415	6	35775415	-1	-1	1	-1	-1	-1	1	-1	-1	1	1	1	-1	1	-1	-1	-1	-1	-1	-1	-1	-1	-1	1	1	1	1	-1	-1	1	1	1	1	0	1	1	-1	1	-1	1	1	-1	1	-1	1	0	0
Scaffold_6;HRSCAF_216_35920499	6	35920499	-1	-1	-1	-1	-1	-1	-1	-1	-1	-1	-1	-1	-1	-1	-1	-1	-1	-1	-1	-1	-1	-1	-1	-1	-1	-1	-1	-1	-1	-1	1	1	1	-1	-1	-1	-1	-1	-1	0	-1	-1	-1	-1	-1	-1	-1
Scaffold_6;HRSCAF_216_35920507	6	35920507	-1	-1	1	-1	-1	-1	1	-1	-1	1	1	1	-1	1	-1	-1	-1	-1	-1	-1	-1	-1	-1	1	1	1	1	-1	-1	1	-1	-1	-1	0	1	1	-1	1	-1	0	1	-1	1	-1	1	0	1
Scaffold_6;HRSCAF_216_37194632	6	37194632	-1	-1	-1	-1	-1	-1	-1	-1	-1	-1	-1	-1	-1	-1	-1	-1	-1	-1	-1	-1	-1	-1	-1	-1	-1	-1	-1	-1	-1	-1	-1	-1	-1	-1	-1	-1	-1	-1	-1	-1	-1	-1	-1	-1	-1	-1	-1
Scaffold_6;HRSCAF_216_37378995	6	37378995	-1	-1	1	-1	-1	-1	1	-1	-1	1	1	1	-1	1	-1	-1	-1	-1	-1	-1	-1	-1	-1	1	1	1	1	-1	-1	1	-1	-1	-1	0	1	1	-1	1	-1	0	1	-1	1	-1	1	0	1
Scaffold_6;HRSCAF_216_37378999	6	37378999	1	-1	-1	1	-1	-1	-1	-1	1	-1	-1	-1	-1	-1	-1	-1	-1	-1	-1	-1	-1	-1	-1	-1	-1	-1	-1	-1	-1	-1	-1	-1	-1	-1	-1	-1	-1	-1	1	-1	-1	-1	-1	-1	-1	0	-1
Scaffold_6;HRSCAF_216_39453870	6	39453870	-1	-1	-1	-1	-1	-1	-1	-1	-1	-1	-1	-1	-1	-1	-1	-1	-1	-1	-1	-1	-1	-1	-1	-1	-1	-1	-1	-1	-1	-1	-1	-1	-1	-1	-1	-1	-1	-1	-1	-1	-1	-1	-1	-1	-1	-1	-1
Scaffold_6;HRSCAF_216_41592897	6	41592897	-1	-1	-1	-1	-1	-1	-1	-1	-1	-1	-1	-1	-1	-1	-1	-1	-1	-1	-1	-1	-1	-1	-1	-1	-1	-1	-1	-1	-1	-1	-1	-1	-1	-1	-1	-1	-1	-1	-1	-1	-1	-1	-1	-1	-1	0	-1
Scaffold_6;HRSCAF_216_43241496	6	43241496	-1	-1	-1	-1	-1	-1	-1	-1	-1	-1	-1	-1	-1	-1	-1	-1	-1	-1	-1	-1	-1	-1	-1	-1	-1	-1	-1	-1	-1	-1	-1	-1	-1	-1	-1	-1	-1	-1	-1	-1	-1	-1	-1	-1	-1	-1	-1
Scaffold_6;HRSCAF_216_44025789	6	44025789	-1	-1	-1	-1	-1	-1	-1	-1	-1	-1	-1	-1	-1	-1	-1	-1	-1	-1	-1	-1	-1	-1	-1	-1	-1	-1	-1	-1	-1	-1	-1	-1	-1	-1	-1	-1	-1	-1	-1	-1	-1	-1	-1	-1	-1	-1	-1
Scaffold_6;HRSCAF_216_44109646	6	44109646	1	1	-1	1	1	1	-1	-1	-1	-1	-1	-1	-1	-1	1	-1	1	-1	1	1	-1	-1	1	-1	-1	-1	-1	-1	-1	-1	-1	-1	-1	0	-1	-1	1	-1	-1	-1	-1	-1	-1	-1	-1	-1	-1
Scaffold_6;HRSCAF_216_44639249	6	44639249	-1	-1	-1	-1	-1	-1	-1	-1	-1	-1	-1	-1	1	-1	-1	1	-1	1	-1	-1	1	-1	-1	-1	-1	-1	-1	1	1	-1	-1	-1	-1	-1	-1	-1	-1	-1	-1	-1	-1	1	-1	1	-1	-1	-1
Scaffold_6;HRSCAF_216_44903651	6	44903651	-1	-1	-1	-1	-1	-1	-1	-1	-1	-1	-1	-1	1	-1	-1	1	-1	1	-1	-1	1	-1	-1	-1	-1	-1	-1	1	1	-1	-1	-1	-1	-1	-1	-1	-1	-1	-1	-1	-1	1	-1	1	-1	-1	-1
Scaffold_6;HRSCAF_216_45870747	6	45870747	-1	-1	-1	-1	-1	-1	-1	-1	-1	-1	-1	-1	1	-1	-1	1	-1	1	-1	-1	1	-1	-1	-1	-1	-1	-1	1	1	-1	-1	-1	-1	-1	-1	-1	-1	-1	-1	-1	-1	1	-1	1	-1	-1	-1
Scaffold_6;HRSCAF_216_48125207	6	48125207	1	-1	-1	0	-1	-1	-1	-1	-1	-1	-1	-1	-1	-1	-1	-1	-1	-1	-1	-1	-1	-1	-1	1	-1	-1	-1	-1	-1	-1	1	1	0	-1	-1	-1	-1	-1	-1	1	-1	-1	-1	-1	-1	-1	-1
Scaffold_6;HRSCAF_216_53389207	6	53389207	-1	-1	-1	-1	-1	-1	-1	-1	-1	-1	-1	-1	-1	-1	-1	-1	-1	-1	-1	-1	-1	-1	-1	-1	-1	-1	-1	-1	-1	-1	-1	-1	-1	-1	-1	-1	-1	-1	-1	-1	-1	-1	-1	-1	-1	-1	-1
Scaffold_6;HRSCAF_216_53687388	6	53687388	1	-1	-1	1	-1	-1	-1	-1	-1	-1	-1	-1	-1	-1	-1	-1	-1	-1	-1	-1	-1	-1	-1	1	-1	-1	-1	-1	-1	-1	1	1	1	-1	-1	-1	-1	-1	-1	0	-1	-1	-1	-1	-1	-1	-1
Scaffold_6;HRSCAF_216_56541325	6	56541325	-1	-1	-1	-1	1	1	-1	-1	0	-1	-1	-1	-1	-1	1	-1	-1	-1	1	1	-1	-1	1	-1	-1	-1	-1	-1	-1	-1	-1	-1	-1	0	-1	-1	1	-1	-1	-1	-1	-1	-1	-1	-1	-1	-1
Scaffold_6;HRSCAF_216_56925507	6	56925507	-1	-1	1	-1	-1	-1	1	-1	1	1	1	1	-1	1	-1	-1	-1	-1	-1	-1	-1	-1	-1	-1	1	1	1	-1	-1	1	-1	-1	-1	0	1	1	-1	1	1	0	1	-1	1	-1	1	1	1
Scaffold_6;HRSCAF_216_57012757	6	57012757	-1	-1	-1	-1	-1	-1	-1	-1	-1	-1	-1	-1	-1	-1	-1	-1	-1	-1	-1	-1	-1	-1	-1	-1	-1	-1	-1	-1	-1	-1	-1	-1	-1	-1	-1	-1	-1	-1	-1	-1	-1	-1	-1	-1	-1	-1	-1
Scaffold_6;HRSCAF_216_57819680	6	57819680	1	1	-1	1	1	-1	-1	1	-1	-1	-1	-1	1	-1	-1	1	1	1	-1	-1	1	1	-1	1	-1	-1	-1	1	1	-1	1	1	1	-1	-1	-1	-1	-1	-1	0	-1	1	-1	1	-1	-1	-1
Scaffold_6;HRSCAF_216_58695820	6	58695820	-1	-1	-1	-1	1	-1	-1	-1	-1	0	-1	0	1	-1	-1	1	0	1	-1	-1	0	-1	-1	-1	1	0	1	1	1	1	-1	-1	-1	0	1	-1	-1	1	-1	-1	1	1	1	1	1	1	-1
Scaffold_6;HRSCAF_216_59045163	6	59045163	-1	-1	-1	-1	-1	-1	-1	-1	-1	-1	-1	-1	-1	-1	-1	-1	-1	-1	-1	-1	-1	-1	-1	-1	-1	-1	-1	-1	-1	-1	-1	-1	-1	-1	-1	-1	-1	-1	-1	-1	-1	-1	-1	-1	-1	-1	-1
Scaffold_6;HRSCAF_216_59097404	6	59097404	-1	-1	-1	-1	-1	-1	-1	-1	-1	-1	-1	-1	-1	-1	-1	-1	-1	-1	-1	-1	-1	-1	-1	-1	-1	-1	-1	-1	-1	-1	-1	-1	-1	-1	-1	-1	-1	-1	-1	-1	-1	-1	-1	-1	-1	-1	-1
Scaffold_6;HRSCAF_216_59798139	6	59798139	-1	-1	-1	-1	-1	-1	-1	-1	-1	-1	-1	-1	-1	-1	-1	-1	-1	-1	-1	-1	-1	-1	-1	-1	-1	-1	-1	-1	-1	-1	-1	-1	-1	-1	-1	-1	-1	-1	-1	-1	-1	-1	-1	-1	-1	-1	-1
Scaffold_6;HRSCAF_216_60313264	6	60313264	-1	-1	-1	-1	-1	-1	-1	-1	-1	-1	-1	-1	-1	-1	-1	-1	-1	-1	-1	-1	-1	-1	-1	-1	-1	-1	-1	-1	-1	-1	-1	-1	-1	-1	-1	-1	-1	-1	-1	-1	-1	-1	-1	-1	-1	-1	-1
Scaffold_6;HRSCAF_216_65117861	6	65117861	-1	-1	-1	-1	-1	-1	-1	-1	-1	-1	-1	-1	-1	-1	-1	-1	-1	-1	-1	-1	-1	-1	-1	-1	-1	-1	-1	-1	-1	-1	1	1	1	-1	-1	-1	-1	-1	-1	0	-1	-1	-1	-1	-1	-1	-1
Scaffold_6;HRSCAF_216_68721366	6	68721366	1	1	1	1	-1	-1	1	-1	1	1	1	1	-1	1	-1	-1	-1	-1	-1	-1	-1	-1	-1	1	1	1	1	-1	-1	1	1	1	1	0	1	1	-1	1	1	1	1	-1	1	-1	1	1	1
Scaffold_6;HRSCAF_216_72645417	6	72645417	-1	-1	-1	-1	1	-1	-1	-1	-1	-1	-1	-1	1	-1	-1	1	1	1	-1	-1	1	-1	-1	1	-1	-1	-1	1	1	-1	-1	-1	-1	-1	-1	-1	-1	-1	-1	-1	-1	1	-1	1	-1	-1	-1
Scaffold_6;HRSCAF_216_75457937	6	75457937	-1	-1	-1	-1	-1	-1	-1	-1	-1	-1	-1	-1	-1	-1	-1	-1	-1	-1	-1	-1	-1	-1	-1	1	-1	-1	-1	-1	-1	-1	-1	-1	-1	-1	-1	-1	-1	-1	-1	-1	-1	-1	-1	-1	-1	-1	-1
Scaffold_6;HRSCAF_216_76487211	6	76487211	-1	-1	-1	-1	-1	-1	-1	-1	-1	-1	-1	-1	-1	-1	-1	-1	-1	-1	-1	-1	-1	-1	-1	1	-1	-1	-1	-1	-1	-1	-1	-1	-1	-1	-1	-1	-1	-1	-1	-1	-1	-1	-1	-1	-1	-1	-1
Scaffold_6;HRSCAF_216_76968058	6	76968058	-1	-1	-1	-1	-1	-1	-1	-1	-1	-1	-1	-1	-1	-1	-1	-1	-1	-1	-1	-1	-1	-1	-1	-1	-1	-1	-1	-1	-1	-1	-1	-1	-1	-1	-1	-1	-1	-1	-1	-1	-1	-1	-1	-1	-1	-1	-1
Scaffold_6;HRSCAF_216_79119384	6	79119384	-1	-1	-1	-1	-1	-1	-1	-1	-1	-1	-1	-1	-1	-1	-1	-1	-1	-1	-1	-1	-1	-1	-1	-1	-1	-1	-1	-1	-1	-1	-1	-1	-1	-1	-1	-1	-1	-1	-1	-1	-1	-1	-1	-1	-1	-1	-1
Scaffold_6;HRSCAF_216_87111355	6	87111355	-1	-1	-1	-1	-1	1	-1	-1	1	-1	-1	-1	-1	-1	1	-1	-1	1	1	1	-1	-1	1	-1	-1	-1	-1	-1	-1	-1	-1	-1	-1	0	-1	-1	1	-1	1	-1	-1	-1	-1	-1	-1	-1	-1
Scaffold_6;HRSCAF_216_87412661	6	87412661	-1	-1	-1	-1	-1	-1	-1	-1	-1	-1	-1	-1	-1	-1	-1	-1	-1	-1	-1	-1	-1	-1	-1	-1	-1	-1	-1	-1	-1	-1	-1	-1	-1	-1	-1	-1	-1	-1	-1	-1	-1	-1	-1	-1	-1	-1	-1
Scaffold_6;HRSCAF_216_105553465	6	105553465	-1	-1	-1	-1	-1	-1	-1	-1	-1	-1	0	-1	-1	-1	-1	-1	-1	-1	-1	-1	-1	-1	-1	1	-1	-1	-1	-1	-1	-1	-1	-1	-1	-1	-1	-1	-1	-1	-1	-1	-1	-1	-1	-1	-1	-1	-1
Scaffold_6;HRSCAF_216_107461195	6	107461195	-1	-1	-1	-1	-1	-1	-1	-1	-1	-1	-1	-1	-1	-1	-1	-1	-1	-1	-1	-1	-1	-1	-1	-1	-1	-1	-1	-1	-1	-1	-1	-1	-1	-1	-1	-1	-1	-1	-1	-1	-1	-1	-1	-1	-1	-1	-1
Scaffold_6;HRSCAF_216_109281248	6	109281248	-1	-1	-1	-1	-1	-1	-1	-1	-1	-1	-1	-1	-1	-1	-1	-1	-1	-1	-1	-1	-1	-1	-1	-1	-1	-1	-1	-1	-1	-1	-1	-1	-1	-1	-1	-1	-1	-1	-1	-1	-1	-1	-1	-1	-1	-1	-1
Scaffold_6;HRSCAF_216_109703445	6	109703445	-1	-1	-1	-1	-1	-1	-1	-1	-1	-1	-1	-1	-1	-1	-1	-1	-1	-1	-1	-1	-1	-1	-1	-1	-1	-1	-1	-1	-1	-1	-1	-1	-1	-1	-1	-1	-1	-1	-1	-1	-1	-1	-1	-1	-1	-1	-1
Scaffold_6;HRSCAF_216_109703478	6	109703478	-1	-1	-1	-1	-1	1	-1	-1	1	-1	-1	-1	-1	-1	1	-1	-1	1	1	1	-1	-1	1	-1	-1	-1	-1	-1	-1	-1	-1	-1	-1	0	-1	-1	1	-1	1	-1	-1	-1	-1	-1	-1	-1	-1
Scaffold_6;HRSCAF_216_110363195	6	110363195	-1	-1	-1	-1	-1	-1	-1	-1	-1	-1	-1	-1	-1	-1	-1	-1	-1	-1	-1	-1	-1	-1	-1	-1	-1	-1	-1	-1	-1	-1	-1	-1	-1	-1	-1	-1	-1	-1	-1	-1	-1	-1	-1	-1	-1	-1	-1
Scaffold_6;HRSCAF_216_117004353	6	117004353	-1	-1	-1	-1	-1	-1	-1	-1	-1	-1	-1	-1	-1	-1	-1	-1	-1	-1	-1	-1	-1	-1	-1	-1	-1	-1	-1	-1	-1	-1	-1	-1	-1	-1	-1	-1	-1	-1	-1	-1	-1	-1	-1	-1	-1	-1	-1
Scaffold_6;HRSCAF_216_119794891	6	119794891	1	-1	-1	1	1	1	-1	-1	1	1	-1	1	1	-1	1	1	1	1	1	1	1	-1	1	-1	1	1	1	1	1	1	1	1	1	1	1	-1	1	1	1	0	1	1	1	1	1	1	-1
Scaffold_6;HRSCAF_216_120329803	6	120329803	-1	-1	-1	-1	-1	-1	-1	1	-1	-1	-1	-1	-1	-1	-1	-1	-1	-1	-1	-1	-1	1	-1	-1	-1	-1	-1	-1	-1	-1	-1	-1	-1	-1	-1	-1	-1	-1	-1	-1	-1	-1	-1	-1	-1	-1	-1
Scaffold_6;HRSCAF_216_126801256	6	126801256	-1	-1	-1	-1	-1	-1	-1	-1	-1	-1	-1	-1	-1	-1	-1	-1	-1	-1	-1	-1	-1	-1	-1	-1	-1	-1	-1	-1	-1	-1	-1	-1	-1	-1	-1	-1	-1	-1	-1	-1	-1	-1	-1	-1	-1	-1	-1
Scaffold_6;HRSCAF_216_131828960	6	131828960	-1	1	1	-1	-1	-1	1	-1	-1	-1	1	-1	-1	1	-1	-1	-1	-1	-1	-1	-1	-1	-1	-1	-1	-1	-1	-1	-1	-1	-1	-1	-1	-1	-1	1	-1	-1	-1	0	-1	-1	-1	-1	-1	-1	1
Scaffold_6;HRSCAF_216_146598578	6	146598578	1	1	1	1	1	-1	1	-1	-1	1	1	1	1	1	-1	1	1	-1	-1	-1	1	-1	-1	1	1	1	1	1	1	1	1	1	1	0	1	1	-1	1	-1	1	1	1	1	1	1	1	1
Scaffold_6;HRSCAF_216_147334431	6	147334431	-1	-1	-1	-1	-1	-1	-1	1	-1	-1	-1	-1	-1	-1	-1	-1	-1	-1	-1	-1	-1	1	-1	1	-1	-1	-1	-1	-1	-1	-1	-1	0	-1	-1	-1	-1	-1	-1	-1	-1	-1	-1	-1	-1	-1	-1
Scaffold_6;HRSCAF_216_147686303	6	147686303	-1	-1	-1	-1	-1	-1	-1	-1	-1	-1	-1	-1	-1	-1	-1	-1	-1	-1	-1	-1	-1	-1	-1	-1	-1	-1	-1	-1	-1	-1	-1	-1	-1	-1	-1	-1	-1	-1	-1	-1	-1	-1	-1	-1	-1	-1	-1
Scaffold_6;HRSCAF_216_149821896	6	149821896	1	-1	-1	1	1	-1	-1	-1	-1	0	-1	1	1	-1	-1	1	1	-1	-1	-1	1	-1	-1	1	1	1	1	1	1	1	-1	-1	-1	0	1	-1	-1	1	-1	-1	1	1	1	1	1	1	-1
Scaffold_6;HRSCAF_216_149864748	6	149864748	-1	1	1	-1	-1	-1	1	-1	-1	-1	1	-1	-1	1	-1	-1	-1	-1	-1	-1	-1	-1	-1	-1	-1	-1	-1	-1	-1	-1	1	1	1	-1	-1	1	-1	-1	-1	1	-1	-1	-1	-1	-1	-1	1
Scaffold_6;HRSCAF_216_150614810	6	150614810	1	0	0	1	1	-1	0	-1	-1	1	0	1	0	0	-1	1	1	-1	-1	-1	1	-1	-1	1	1	1	1	1	1	1	0	0	0	0	1	0	-1	1	-1	-1	1	1	1	1	1	1	0
Scaffold_6;HRSCAF_216_151022903	6	151022903	-1	-1	-1	-1	-1	-1	-1	-1	-1	-1	-1	-1	-1	-1	-1	-1	-1	-1	-1	-1	-1	-1	-1	-1	-1	-1	-1	-1	-1	-1	-1	-1	-1	-1	-1	-1	-1	-1	-1	-1	-1	-1	-1	-1	-1	-1	-1
Scaffold_6;HRSCAF_216_154345277	6	154345277	-1	-1	-1	-1	-1	-1	-1	-1	-1	-1	-1	-1	-1	-1	-1	-1	-1	-1	-1	-1	-1	-1	-1	-1	-1	-1	-1	-1	-1	-1	-1	-1	-1	-1	-1	-1	-1	-1	-1	-1	-1	-1	-1	-1	-1	-1	-1
Scaffold_6;HRSCAF_216_155302055	6	155302055	-1	-1	-1	-1	-1	-1	-1	-1	-1	-1	-1	-1	-1	-1	-1	-1	-1	-1	-1	-1	-1	-1	-1	-1	-1	-1	-1	-1	-1	-1	-1	-1	-1	-1	-1	-1	-1	-1	-1	-1	-1	-1	-1	-1	-1	-1	-1
Scaffold_6;HRSCAF_216_155498447	6	155498447	-1	1	1	-1	-1	-1	1	-1	1	0	1	-1	-1	1	-1	-1	-1	-1	-1	-1	-1	-1	-1	-1	-1	-1	-1	-1	-1	-1	1	1	1	-1	-1	1	-1	-1	1	1	-1	-1	-1	-1	-1	-1	1
Scaffold_6;HRSCAF_216_155788636	6	155788636	-1	1	1	-1	1	-1	1	-1	1	-1	1	-1	1	1	-1	1	1	-1	-1	-1	1	-1	-1	-1	-1	-1	-1	1	1	-1	1	1	1	-1	-1	1	-1	-1	1	1	0	1	-1	1	-1	-1	1
Scaffold_6;HRSCAF_216_156006019	6	156006019	-1	1	1	-1	1	-1	1	1	1	-1	1	-1	1	1	-1	1	1	-1	-1	-1	1	1	-1	-1	-1	-1	-1	1	1	-1	1	1	1	-1	-1	1	-1	-1	1	1	-1	1	-1	1	-1	-1	1
Scaffold_6;HRSCAF_216_156469649	6	156469649	-1	1	1	-1	-1	-1	1	-1	1	-1	1	-1	-1	1	-1	-1	-1	-1	-1	-1	-1	-1	-1	-1	-1	-1	-1	-1	-1	-1	-1	-1	-1	-1	-1	1	-1	-1	1	-1	-1	-1	-1	-1	-1	-1	1
Scaffold_6;HRSCAF_216_156744292	6	156744292	-1	-1	-1	-1	-1	-1	-1	-1	-1	-1	-1	-1	-1	-1	-1	-1	-1	-1	-1	-1	-1	-1	-1	-1	-1	-1	-1	-1	-1	-1	-1	-1	-1	-1	-1	-1	-1	-1	-1	-1	-1	-1	-1	-1	-1	-1	-1
Scaffold_6;HRSCAF_216_158181153	6	158181153	1	-1	-1	1	-1	-1	-1	1	-1	1	-1	1	-1	-1	-1	-1	-1	-1	-1	-1	-1	1	-1	-1	1	1	1	-1	-1	1	1	1	1	-1	1	-1	-1	1	-1	0	1	-1	1	-1	1	1	-1
Scaffold_6;HRSCAF_216_163220003	6	163220003	-1	-1	-1	-1	-1	-1	-1	1	-1	-1	-1	-1	-1	-1	-1	-1	-1	-1	-1	-1	-1	1	-1	-1	-1	-1	-1	-1	-1	-1	-1	-1	-1	-1	-1	-1	-1	-1	-1	-1	-1	-1	-1	-1	-1	-1	-1
Scaffold_6;HRSCAF_216_165023029	6	165023029	-1	1	1	-1	-1	-1	1	-1	1	-1	1	-1	-1	1	-1	-1	-1	-1	-1	-1	-1	-1	-1	-1	-1	-1	-1	-1	-1	-1	-1	-1	-1	-1	-1	1	-1	-1	1	0	-1	-1	-1	-1	-1	-1	1
Scaffold_6;HRSCAF_216_165105359	6	165105359	1	1	1	1	-1	1	1	-1	1	1	1	1	-1	1	1	-1	-1	1	1	1	-1	-1	1	1	1	1	1	-1	-1	1	1	1	1	1	1	1	-1	1	1	1	1	-1	1	-1	1	1	1
Scaffold_6;HRSCAF_216_168609182	6	168609182	-1	-1	-1	-1	-1	0	-1	-1	-1	-1	-1	-1	-1	-1	-1	-1	-1	-1	-1	-1	-1	-1	-1	-1	-1	-1	-1	-1	-1	-1	-1	-1	-1	-1	0	-1	-1	-1	-1	-1	-1	-1	-1	-1	-1	-1	-1
Scaffold_6;HRSCAF_216_170376402	6	170376402	-1	-1	-1	-1	-1	-1	-1	-1	-1	-1	-1	-1	-1	-1	-1	-1	-1	-1	-1	-1	-1	-1	-1	1	-1	-1	-1	-1	-1	-1	-1	-1	-1	-1	-1	-1	-1	-1	-1	-1	-1	-1	-1	-1	-1	-1	-1
Scaffold_6;HRSCAF_216_171732798	6	171732798	-1	-1	-1	-1	-1	-1	-1	-1	-1	-1	-1	-1	-1	-1	-1	-1	-1	-1	-1	-1	-1	-1	-1	-1	-1	-1	-1	-1	-1	-1	-1	-1	-1	-1	-1	-1	-1	-1	-1	-1	-1	-1	-1	-1	-1	-1	-1
Scaffold_6;HRSCAF_216_172348293	6	172348293	-1	-1	-1	-1	-1	-1	-1	1	-1	-1	-1	-1	-1	-1	-1	-1	-1	-1	-1	-1	-1	0	-1	0	-1	-1	-1	-1	-1	-1	-1	-1	-1	-1	-1	-1	-1	-1	-1	-1	-1	-1	-1	-1	-1	-1	-1
Scaffold_6;HRSCAF_216_172814274	6	172814274	-1	-1	-1	-1	-1	1	-1	-1	-1	-1	-1	-1	-1	-1	1	-1	-1	1	1	1	-1	-1	1	-1	-1	-1	-1	-1	-1	-1	-1	-1	-1	0	-1	-1	-1	-1	-1	-1	-1	-1	-1	-1	-1	-1	-1
Scaffold_6;HRSCAF_216_173089709	6	173089709	-1	1	1	-1	-1	-1	1	-1	1	-1	1	-1	-1	1	-1	-1	-1	-1	-1	-1	-1	1	-1	1	-1	-1	-1	-1	-1	-1	-1	-1	-1	-1	-1	1	-1	-1	1	0	-1	-1	-1	-1	-1	-1	1
Scaffold_6;HRSCAF_216_173376884	6	173376884	1	-1	-1	1	1	1	-1	-1	-1	0	-1	1	1	-1	1	1	1	1	0	1	1	-1	1	-1	1	1	1	1	1	1	1	1	1	1	1	-1	1	1	-1	0	1	1	0	1	1	1	-1
Scaffold_6;HRSCAF_216_173423254	6	173423254	0	-1	-1	-1	0	0	-1	-1	-1	-1	-1	0	-1	0	0	-1	-1	0	0	0	0	0	0	0	-1	0	0	0	0	0	0	0	0	-1	0	0	0	-1	0	-1	-1	0	0	0	0	0	0
Scaffold_6;HRSCAF_216_173601996	6	173601996	-1	-1	-1	-1	-1	-1	-1	-1	-1	-1	-1	-1	-1	-1	-1	-1	-1	-1	-1	-1	-1	-1	-1	-1	-1	-1	-1	-1	-1	-1	-1	-1	-1	-1	-1	-1	-1	-1	-1	-1	-1	-1	-1	-1	-1	-1	-1
Scaffold_6;HRSCAF_216_173999124	6	173999124	-1	0	1	-1	-1	-1	1	-1	1	-1	1	-1	-1	1	-1	-1	-1	-1	-1	-1	-1	1	-1	-1	-1	-1	-1	-1	-1	-1	-1	-1	-1	-1	-1	1	-1	-1	1	0	-1	-1	-1	-1	-1	-1	1
Scaffold_6;HRSCAF_216_174672290	6	174672290	1	-1	0	1	1	-1	-1	1	-1	1	-1	1	1	-1	-1	1	1	-1	-1	-1	0	-1	-1	-1	1	1	1	1	1	1	1	1	1	0	1	-1	1	1	-1	0	1	1	1	1	1	1	-1
Scaffold_6;HRSCAF_216_174720436	6	174720436	-1	-1	-1	-1	-1	-1	-1	-1	-1	-1	-1	-1	-1	-1	-1	-1	-1	-1	-1	-1	-1	-1	-1	1	-1	-1	-1	-1	-1	-1	-1	-1	-1	-1	-1	-1	-1	-1	-1	-1	-1	-1	-1	-1	-1	-1	-1
Scaffold_6;HRSCAF_216_174861668	6	174861668	1	-1	-1	1	-1	-1	-1	-1	-1	1	-1	1	-1	-1	-1	-1	-1	-1	-1	-1	-1	-1	-1	1	1	1	1	-1	-1	1	1	1	1	0	1	-1	-1	1	-1	0	1	-1	1	-1	1	1	-1
Scaffold_6;HRSCAF_216_176309335	6	176309335	-1	-1	-1	-1	-1	-1	-1	-1	-1	0	-1	-1	-1	-1	-1	-1	-1	-1	-1	-1	-1	-1	-1	0	-1	-1	0	-1	-1	-1	-1	-1	-1	-1	-1	-1	-1	-1	-1	-1	-1	-1	-1	-1	-1	-1	-1
Scaffold_6;HRSCAF_216_177397595	6	177397595	-1	-1	-1	-1	1	-1	-1	1	-1	-1	-1	-1	1	-1	-1	1	1	-1	-1	-1	1	-1	-1	-1	-1	-1	-1	1	1	-1	-1	-1	-1	-1	-1	-1	1	-1	-1	-1	-1	1	-1	1	-1	-1	-1
Scaffold_6;HRSCAF_216_177966226	6	177966226	-1	-1	-1	-1	-1	1	-1	1	-1	-1	-1	-1	-1	-1	1	-1	-1	1	1	1	-1	-1	1	1	-1	-1	-1	-1	-1	-1	-1	-1	-1	0	-1	-1	-1	-1	-1	-1	-1	-1	-1	-1	-1	-1	-1
Scaffold_6;HRSCAF_216_178761836	6	178761836	-1	-1	-1	-1	-1	-1	-1	-1	-1	-1	-1	-1	-1	-1	-1	-1	-1	-1	-1	-1	-1	-1	-1	-1	-1	-1	-1	-1	-1	-1	-1	-1	-1	-1	-1	-1	-1	-1	-1	-1	-1	-1	-1	-1	-1	-1	-1
Scaffold_6;HRSCAF_216_179513278	6	179513278	1	-1	-1	0	-1	-1	0	1	1	1	-1	1	-1	0	-1	0	1	-1	-1	-1	0	-1	-1	-1	-1	-1	-1	0	0	0	-1	0	-1	-1	-1	-1	-1	-1	-1	0	0	-1	-1	1	-1	1	-1
Scaffold_6;HRSCAF_216_179729510	6	179729510	-1	1	1	0	1	1	0	-1	-1	-1	1	-1	1	0	1	0	-1	1	1	1	0	1	1	1	1	1	1	0	0	0	1	0	1	1	1	1	1	1	1	0	0	1	1	-1	1	-1	1
Scaffold_6;HRSCAF_216_181314195	6	181314195	-1	-1	-1	-1	-1	-1	-1	-1	-1	-1	-1	-1	-1	-1	-1	-1	-1	-1	-1	-1	-1	-1	-1	1	-1	-1	-1	-1	-1	-1	-1	-1	-1	-1	-1	-1	-1	-1	-1	-1	-1	-1	-1	-1	-1	-1	-1
Scaffold_6;HRSCAF_216_181630992	6	181630992	-1	-1	-1	-1	-1	-1	-1	-1	-1	-1	-1	-1	-1	-1	-1	-1	-1	-1	-1	-1	-1	-1	-1	1	-1	-1	-1	-1	-1	-1	-1	-1	-1	-1	-1	-1	-1	-1	-1	-1	-1	-1	-1	-1	-1	-1	-1
Scaffold_6;HRSCAF_216_182216016	6	182216016	-1	-1	-1	-1	-1	-1	-1	-1	-1	-1	-1	-1	-1	-1	-1	-1	-1	-1	-1	-1	-1	-1	-1	1	-1	-1	-1	-1	-1	-1	-1	-1	-1	-1	-1	-1	-1	-1	-1	-1	-1	-1	-1	-1	-1	-1	-1
Scaffold_6;HRSCAF_216_182486705	6	182486705	1	1	1	1	1	-1	1	1	1	1	1	1	1	1	-1	1	1	-1	-1	-1	1	1	-1	-1	1	1	1	1	1	1	1	1	1	0	1	1	1	1	1	1	1	1	1	1	1	1	1
Scaffold_6;HRSCAF_216_182486734	6	182486734	-1	-1	-1	-1	-1	-1	-1	-1	-1	-1	-1	-1	-1	-1	-1	-1	-1	-1	-1	-1	-1	-1	-1	-1	-1	-1	-1	-1	-1	-1	-1	-1	-1	-1	-1	-1	-1	-1	-1	-1	-1	-1	-1	-1	-1	-1	-1
Scaffold_6;HRSCAF_216_182918774	6	182918774	-1	-1	-1	-1	-1	1	-1	-1	-1	-1	-1	-1	-1	-1	1	-1	-1	1	1	1	-1	-1	1	1	-1	-1	-1	-1	-1	-1	-1	-1	-1	0	-1	-1	-1	-1	-1	-1	-1	-1	-1	-1	-1	-1	-1
Scaffold_6;HRSCAF_216_183172388	6	183172388	-1	-1	-1	-1	-1	-1	-1	-1	-1	-1	-1	-1	-1	-1	-1	-1	-1	-1	-1	-1	-1	-1	-1	-1	-1	-1	-1	-1	-1	-1	-1	-1	-1	-1	-1	-1	-1	-1	-1	-1	-1	-1	-1	-1	-1	-1	-1
Scaffold_6;HRSCAF_216_184373129	6	184373129	-1	-1	-1	-1	-1	-1	-1	-1	-1	0	-1	-1	-1	-1	-1	-1	-1	-1	-1	-1	-1	-1	-1	-1	-1	-1	-1	-1	-1	-1	-1	-1	-1	-1	-1	-1	-1	-1	-1	-1	-1	-1	-1	-1	-1	-1	-1
Scaffold_6;HRSCAF_216_184654242	6	184654242	-1	-1	-1	-1	-1	1	-1	0	-1	-1	-1	-1	-1	-1	1	-1	-1	1	1	1	-1	-1	1	0	-1	-1	-1	-1	-1	-1	-1	-1	-1	0	-1	-1	-1	-1	-1	-1	-1	-1	-1	-1	-1	-1	-1
Scaffold_6;HRSCAF_216_186416141	6	186416141	-1	-1	-1	-1	-1	-1	-1	1	-1	-1	-1	-1	-1	-1	-1	-1	-1	-1	-1	-1	-1	-1	-1	-1	-1	-1	-1	-1	-1	-1	-1	-1	-1	-1	-1	-1	-1	-1	-1	-1	-1	-1	-1	-1	-1	-1	-1
Scaffold_6;HRSCAF_216_186925634	6	186925634	-1	-1	-1	-1	-1	-1	-1	-1	-1	-1	-1	-1	-1	-1	-1	-1	-1	-1	-1	-1	-1	-1	-1	-1	-1	-1	-1	-1	-1	-1	-1	-1	-1	-1	-1	-1	-1	-1	-1	-1	-1	-1	-1	-1	-1	-1	-1
Scaffold_6;HRSCAF_216_187722107	6	187722107	-1	-1	-1	-1	-1	1	-1	-1	-1	-1	-1	-1	-1	-1	1	-1	-1	1	1	1	-1	-1	1	1	-1	-1	-1	-1	-1	-1	-1	-1	-1	1	-1	-1	-1	-1	-1	-1	-1	-1	-1	-1	-1	-1	-1
Scaffold_6;HRSCAF_216_189561337	6	189561337	-1	-1	-1	-1	-1	-1	-1	1	-1	-1	-1	-1	-1	-1	1	-1	-1	1	1	-1	-1	-1	1	1	-1	-1	-1	-1	-1	-1	-1	-1	-1	1	-1	-1	-1	-1	-1	-1	-1	-1	-1	-1	-1	-1	-1
Scaffold_6;HRSCAF_216_189929759	6	189929759	-1	-1	-1	-1	-1	-1	-1	-1	-1	-1	-1	-1	-1	-1	-1	-1	-1	-1	-1	-1	-1	-1	-1	-1	-1	-1	-1	-1	-1	-1	-1	-1	-1	-1	-1	-1	-1	-1	-1	-1	-1	-1	-1	-1	-1	-1	-1
Scaffold_6;HRSCAF_216_189929779	6	189929779	-1	1	1	1	-1	1	1	-1	1	1	1	1	-1	1	1	-1	-1	1	1	1	-1	1	1	1	1	1	1	-1	-1	1	1	1	1	1	1	1	-1	1	1	1	0	-1	1	-1	1	1	1
Scaffold_6;HRSCAF_216_190053026	6	190053026	1	-1	-1	-1	1	-1	-1	-1	-1	-1	-1	-1	1	-1	-1	1	1	-1	-1	-1	1	-1	-1	-1	-1	-1	-1	1	1	-1	-1	-1	-1	-1	-1	-1	1	-1	-1	-1	-1	1	-1	1	-1	-1	-1
Scaffold_6;HRSCAF_216_190261718	6	190261718	1	-1	-1	-1	1	-1	-1	1	-1	-1	-1	-1	1	-1	1	1	1	1	1	-1	1	-1	1	-1	-1	-1	-1	1	1	-1	-1	-1	-1	0	-1	-1	1	-1	-1	-1	-1	1	-1	1	-1	-1	-1
Scaffold_6;HRSCAF_216_190799851	6	190799851	-1	-1	-1	-1	-1	-1	-1	-1	-1	-1	-1	-1	-1	-1	-1	-1	-1	-1	-1	-1	-1	-1	-1	-1	-1	-1	-1	-1	-1	-1	-1	-1	-1	-1	-1	-1	-1	-1	-1	-1	-1	-1	-1	-1	-1	-1	-1
Scaffold_6;HRSCAF_216_190799870	6	190799870	1	1	1	1	1	1	1	-1	1	1	1	1	1	1	-1	1	1	-1	-1	1	1	1	-1	1	1	1	1	1	1	1	1	1	1	1	1	1	1	1	1	1	1	1	1	1	1	1	1
Scaffold_6;HRSCAF_216_190820553	6	190820553	1	-1	-1	-1	1	-1	-1	-1	-1	-1	-1	-1	1	-1	-1	1	1	-1	-1	-1	1	-1	-1	-1	-1	-1	-1	1	1	-1	-1	-1	-1	-1	-1	-1	1	-1	-1	-1	-1	1	-1	1	-1	-1	-1
Scaffold_6;HRSCAF_216_190820623	6	190820623	1	-1	-1	-1	1	-1	-1	-1	-1	-1	-1	-1	1	-1	-1	1	1	-1	-1	-1	1	-1	-1	1	-1	-1	-1	1	1	-1	-1	-1	-1	-1	-1	-1	1	0	-1	-1	-1	1	-1	1	-1	-1	-1
Scaffold_6;HRSCAF_216_191113938	6	191113938	-1	-1	-1	-1	-1	-1	-1	1	-1	-1	-1	-1	-1	-1	-1	-1	-1	-1	-1	-1	-1	-1	-1	1	-1	-1	-1	-1	-1	-1	-1	-1	0	-1	-1	-1	-1	-1	-1	-1	-1	-1	-1	-1	-1	-1	-1
Scaffold_6;HRSCAF_216_193086553	6	193086553	-1	1	1	1	-1	1	1	-1	1	1	1	1	-1	1	-1	-1	-1	-1	-1	1	-1	1	-1	1	1	1	1	-1	-1	1	1	1	1	0	1	1	-1	1	-1	1	1	-1	1	-1	1	1	1
Scaffold_6;HRSCAF_216_193461003	6	193461003	-1	0	0	0	-1	0	0	-1	0	0	0	0	-1	0	-1	-1	-1	-1	-1	0	-1	0	-1	0	0	0	0	-1	-1	0	0	0	0	0	0	0	-1	0	-1	0	0	-1	0	-1	0	0	0
Scaffold_6;HRSCAF_216_194071182	6	194071182	-1	-1	-1	-1	-1	-1	-1	-1	-1	-1	-1	-1	-1	-1	-1	-1	-1	-1	-1	-1	-1	-1	-1	-1	-1	-1	-1	-1	-1	-1	-1	-1	-1	-1	-1	-1	-1	-1	-1	-1	-1	-1	-1	-1	-1	-1	-1
Scaffold_6;HRSCAF_216_194071187	6	194071187	-1	1	1	1	-1	1	1	-1	1	1	1	1	-1	1	-1	-1	-1	-1	-1	1	-1	1	-1	-1	1	1	1	-1	-1	1	1	1	1	-1	1	1	-1	1	-1	1	1	-1	-1	-1	-1	1	1
Scaffold_6;HRSCAF_216_194262151	6	194262151	1	1	-1	-1	1	-1	-1	0	-1	-1	-1	1	1	0	-1	1	1	-1	-1	-1	1	1	-1	1	-1	-1	-1	1	1	-1	1	-1	-1	-1	-1	-1	1	-1	1	-1	-1	1	-1	1	1	-1	-1
Scaffold_6;HRSCAF_216_195338424	6	195338424	-1	-1	-1	-1	-1	-1	-1	-1	-1	-1	-1	-1	-1	-1	-1	-1	-1	-1	-1	-1	-1	-1	-1	-1	-1	-1	-1	-1	-1	-1	-1	-1	-1	-1	-1	-1	-1	-1	-1	-1	-1	-1	-1	-1	-1	-1	-1
Scaffold_6;HRSCAF_216_196386662	6	196386662	-1	1	1	1	-1	1	1	-1	1	1	1	1	-1	1	-1	-1	-1	-1	-1	1	-1	1	-1	-1	1	1	1	-1	-1	1	1	1	1	0	1	1	-1	1	-1	1	1	-1	-1	-1	-1	1	1
Scaffold_6;HRSCAF_216_197213926	6	197213926	-1	-1	-1	-1	-1	-1	-1	-1	-1	-1	-1	-1	-1	-1	-1	-1	-1	-1	-1	-1	-1	-1	-1	-1	-1	-1	-1	-1	-1	-1	-1	-1	-1	-1	-1	-1	-1	-1	-1	-1	-1	-1	-1	-1	-1	-1	-1
Scaffold_6;HRSCAF_216_197451510	6	197451510	-1	-1	-1	-1	-1	-1	-1	-1	-1	-1	-1	-1	-1	-1	1	-1	-1	1	1	-1	-1	-1	1	-1	-1	-1	-1	-1	-1	-1	-1	-1	-1	0	-1	-1	-1	-1	-1	-1	-1	-1	-1	-1	-1	-1	-1
Scaffold_6;HRSCAF_216_197502432	6	197502432	-1	-1	-1	-1	-1	-1	-1	-1	-1	-1	0	-1	-1	-1	1	-1	-1	1	1	-1	-1	-1	1	-1	-1	-1	-1	-1	-1	-1	-1	-1	-1	0	-1	-1	-1	-1	-1	-1	-1	-1	-1	-1	-1	-1	-1
Scaffold_6;HRSCAF_216_197625170	6	197625170	1	-1	-1	1	1	-1	-1	-1	-1	-1	-1	-1	1	-1	-1	1	1	-1	-1	-1	1	-1	-1	1	1	-1	-1	1	1	-1	-1	-1	-1	-1	-1	-1	1	-1	1	-1	-1	1	1	1	1	-1	-1
Scaffold_6;HRSCAF_216_198396107	6	198396107	1	-1	-1	1	1	-1	-1	1	-1	-1	1	-1	1	-1	-1	1	1	-1	-1	-1	1	-1	-1	1	1	-1	-1	1	1	-1	-1	-1	-1	-1	-1	-1	1	-1	1	-1	-1	1	1	1	1	-1	-1
Scaffold_6;HRSCAF_216_198468992	6	198468992	1	-1	-1	1	1	-1	-1	-1	-1	-1	1	-1	1	-1	-1	1	1	-1	-1	-1	1	-1	-1	1	1	-1	-1	1	1	-1	-1	-1	-1	-1	-1	-1	1	-1	1	-1	-1	1	1	0	1	-1	-1
Scaffold_6;HRSCAF_216_198675869	6	198675869	-1	-1	-1	-1	-1	-1	-1	-1	-1	-1	-1	-1	-1	-1	-1	-1	-1	-1	-1	-1	-1	-1	-1	-1	-1	-1	-1	-1	-1	-1	-1	-1	-1	-1	-1	-1	-1	-1	-1	-1	-1	-1	-1	-1	-1	-1	-1
Scaffold_6;HRSCAF_216_199101935	6	199101935	-1	-1	-1	-1	-1	-1	-1	-1	-1	-1	-1	-1	-1	-1	1	-1	-1	1	0	-1	-1	-1	1	-1	-1	-1	-1	-1	-1	-1	-1	-1	-1	0	-1	-1	-1	-1	-1	-1	-1	-1	-1	-1	-1	-1	-1
Scaffold_6;HRSCAF_216_200653257	6	200653257	-1	1	1	-1	-1	1	1	-1	-1	-1	-1	-1	-1	1	-1	-1	1	-1	-1	-1	-1	1	-1	1	-1	-1	-1	-1	-1	-1	1	1	-1	-1	-1	1	-1	-1	-1	1	-1	-1	0	-1	-1	-1	1
Scaffold_6;HRSCAF_216_200653313	6	200653313	-1	-1	-1	-1	-1	-1	-1	-1	-1	-1	-1	-1	-1	-1	-1	-1	-1	-1	-1	-1	-1	-1	-1	-1	-1	-1	-1	-1	-1	-1	-1	-1	-1	-1	-1	-1	-1	-1	-1	-1	-1	-1	-1	-1	-1	-1	-1
Scaffold_6;HRSCAF_216_200768644	6	200768644	1	1	1	1	1	1	1	-1	-1	-1	1	-1	1	1	-1	1	1	-1	-1	-1	1	1	-1	1	1	-1	-1	1	1	-1	1	1	-1	-1	-1	1	1	-1	1	1	-1	1	1	1	1	-1	1
Scaffold_6;HRSCAF_216_202119145	6	202119145	1	-1	-1	1	1	-1	-1	-1	-1	-1	1	-1	1	-1	1	1	0	1	1	-1	1	-1	1	1	1	-1	-1	1	1	-1	-1	-1	-1	0	-1	-1	1	-1	1	-1	-1	1	0	1	1	-1	-1
Scaffold_6;HRSCAF_216_202202484	6	202202484	-1	1	1	-1	-1	1	1	1	1	1	-1	1	-1	1	-1	-1	1	-1	-1	1	-1	1	-1	-1	-1	1	1	-1	-1	1	1	1	1	0	1	1	-1	1	-1	1	1	-1	0	-1	-1	1	1
Scaffold_6;HRSCAF_216_203427448	6	203427448	-1	-1	-1	-1	-1	-1	-1	-1	-1	-1	-1	-1	-1	-1	-1	-1	-1	-1	-1	-1	-1	-1	-1	-1	-1	-1	-1	-1	-1	-1	-1	-1	-1	-1	-1	-1	-1	-1	-1	-1	-1	-1	-1	-1	-1	-1	-1
Scaffold_6;HRSCAF_216_203813185	6	203813185	-1	0	1	-1	-1	1	1	-1	1	1	-1	1	-1	1	-1	-1	-1	-1	-1	1	-1	1	-1	-1	0	1	1	-1	-1	1	1	1	1	-1	1	1	-1	1	-1	1	1	-1	-1	-1	-1	1	1
Scaffold_6;HRSCAF_216_204871421	6	204871421	1	-1	-1	1	1	-1	-1	-1	-1	-1	-1	-1	1	-1	-1	1	-1	-1	-1	-1	1	-1	-1	-1	1	-1	-1	1	1	0	-1	-1	-1	-1	-1	-1	1	-1	1	-1	-1	1	1	1	1	-1	-1
Scaffold_6;HRSCAF_216_204871499	6	204871499	-1	1	1	-1	-1	1	1	1	1	1	1	1	-1	1	-1	-1	1	-1	-1	1	-1	1	-1	-1	-1	1	1	-1	-1	1	1	1	1	0	1	1	-1	1	0	1	1	-1	-1	-1	-1	1	1
Scaffold_6;HRSCAF_216_205026358	6	205026358	-1	-1	-1	-1	-1	-1	-1	-1	-1	-1	-1	-1	-1	-1	-1	-1	-1	-1	-1	-1	-1	-1	-1	1	-1	-1	-1	-1	-1	-1	-1	-1	-1	-1	-1	-1	-1	-1	-1	-1	-1	-1	-1	-1	-1	-1	-1
Scaffold_6;HRSCAF_216_205399808	6	205399808	-1	-1	-1	-1	-1	-1	-1	-1	-1	-1	-1	-1	-1	-1	0	0	-1	-1	-1	-1	-1	-1	-1	-1	-1	-1	-1	-1	-1	-1	-1	-1	-1	-1	-1	-1	-1	-1	-1	-1	-1	-1	-1	-1	-1	-1	-1
Scaffold_6;HRSCAF_216_206065974	6	206065974	-1	-1	1	-1	-1	1	-1	-1	-1	-1	1	-1	-1	-1	-1	-1	1	-1	-1	-1	-1	1	-1	-1	-1	-1	-1	-1	-1	-1	-1	-1	-1	-1	-1	-1	-1	-1	-1	-1	-1	-1	-1	-1	-1	-1	-1
Scaffold_6;HRSCAF_216_206353663	6	206353663	-1	-1	-1	-1	-1	-1	-1	-1	-1	-1	-1	-1	-1	-1	-1	-1	-1	-1	-1	-1	-1	-1	-1	-1	-1	-1	-1	-1	-1	-1	-1	-1	-1	-1	-1	-1	-1	-1	-1	-1	-1	-1	-1	-1	-1	-1	-1
Scaffold_6;HRSCAF_216_206353684	6	206353684	-1	-1	-1	-1	-1	-1	-1	-1	-1	-1	-1	-1	-1	-1	-1	-1	-1	-1	-1	-1	-1	-1	-1	-1	-1	-1	-1	-1	-1	-1	-1	-1	-1	-1	-1	-1	-1	-1	-1	-1	-1	-1	-1	-1	-1	-1	-1
Scaffold_6;HRSCAF_216_206840097	6	206840097	-1	-1	-1	-1	-1	-1	-1	-1	-1	-1	-1	-1	-1	-1	-1	-1	-1	-1	-1	-1	-1	-1	-1	-1	-1	-1	-1	-1	-1	-1	-1	-1	-1	-1	-1	-1	-1	-1	-1	-1	-1	-1	-1	-1	-1	-1	-1
Scaffold_6;HRSCAF_216_206840101	6	206840101	-1	-1	-1	-1	-1	-1	-1	-1	-1	-1	-1	-1	-1	-1	-1	-1	-1	-1	-1	-1	-1	-1	-1	-1	-1	-1	-1	-1	-1	-1	-1	-1	-1	-1	-1	-1	-1	-1	-1	-1	-1	-1	-1	-1	-1	-1	-1
Scaffold_6;HRSCAF_216_206925207	6	206925207	-1	-1	-1	-1	-1	-1	-1	-1	-1	-1	-1	-1	-1	-1	-1	-1	-1	1	1	-1	-1	-1	-1	-1	-1	-1	-1	-1	-1	-1	-1	-1	-1	-1	-1	-1	-1	-1	-1	-1	-1	-1	-1	-1	-1	-1	-1
Scaffold_6;HRSCAF_216_207630587	6	207630587	-1	-1	-1	-1	-1	-1	-1	-1	-1	-1	-1	-1	-1	-1	-1	-1	-1	-1	-1	-1	-1	-1	-1	-1	-1	-1	-1	-1	-1	-1	-1	-1	-1	-1	-1	-1	-1	-1	-1	-1	-1	-1	-1	-1	-1	-1	-1
Scaffold_6;HRSCAF_216_207663433	6	207663433	-1	1	-1	-1	-1	-1	1	-1	1	1	-1	1	-1	1	1	-1	-1	-1	-1	1	-1	-1	1	-1	-1	1	1	-1	-1	1	-1	1	1	1	1	1	-1	1	-1	1	1	1	-1	-1	-1	1	1
Scaffold_6;HRSCAF_216_207745778	6	207745778	1	1	-1	1	-1	-1	1	1	1	1	-1	1	1	1	1	1	-1	-1	-1	1	1	-1	1	-1	1	1	1	1	1	1	1	1	1	1	1	1	1	1	1	1	1	1	1	1	1	1	1
Scaffold_6;HRSCAF_216_207745852	6	207745852	-1	-1	-1	-1	-1	-1	-1	-1	-1	-1	-1	-1	-1	-1	-1	-1	-1	-1	-1	-1	-1	-1	-1	1	-1	-1	-1	-1	-1	-1	-1	-1	-1	-1	-1	-1	-1	-1	-1	-1	-1	-1	-1	-1	-1	-1	-1
Scaffold_6;HRSCAF_216_207818309	6	207818309	-1	-1	-1	-1	-1	-1	-1	1	-1	-1	-1	-1	-1	-1	-1	-1	-1	-1	-1	-1	-1	-1	-1	-1	-1	-1	-1	-1	-1	-1	-1	-1	-1	-1	-1	-1	-1	-1	-1	-1	-1	-1	-1	-1	-1	-1	-1
Scaffold_6;HRSCAF_216_207973175	6	207973175	-1	-1	-1	-1	-1	-1	-1	-1	-1	-1	-1	-1	-1	-1	-1	-1	-1	-1	-1	-1	-1	-1	-1	-1	-1	-1	-1	-1	-1	-1	-1	-1	-1	-1	-1	-1	-1	-1	-1	-1	-1	-1	-1	-1	-1	-1	-1
Scaffold_6;HRSCAF_216_208059711	6	208059711	-1	-1	-1	-1	-1	-1	-1	0	-1	-1	-1	-1	-1	-1	-1	-1	-1	1	1	-1	-1	-1	-1	-1	-1	-1	-1	-1	-1	-1	-1	-1	-1	-1	-1	-1	-1	-1	-1	-1	-1	-1	-1	-1	-1	-1	-1
Scaffold_6;HRSCAF_216_208505291	6	208505291	-1	-1	-1	-1	-1	-1	-1	-1	-1	-1	-1	-1	-1	-1	-1	-1	-1	-1	-1	-1	-1	-1	-1	-1	-1	-1	-1	-1	-1	-1	1	-1	-1	-1	-1	-1	-1	-1	-1	-1	-1	-1	-1	-1	-1	-1	-1
Scaffold_6;HRSCAF_216_208759752	6	208759752	-1	-1	-1	-1	-1	-1	-1	-1	-1	-1	-1	-1	-1	-1	-1	-1	-1	-1	-1	-1	-1	-1	-1	-1	-1	-1	-1	-1	-1	-1	-1	-1	-1	-1	-1	-1	-1	-1	-1	-1	-1	-1	-1	-1	-1	-1	-1
Scaffold_6;HRSCAF_216_208781420	6	208781420	-1	-1	-1	-1	-1	-1	-1	-1	1	1	-1	1	-1	1	-1	-1	-1	-1	-1	1	-1	-1	-1	-1	-1	1	1	-1	-1	1	-1	1	1	0	1	-1	-1	1	-1	-1	1	-1	-1	-1	-1	-1	-1
Scaffold_6;HRSCAF_216_208819228	6	208819228	1	-1	-1	1	-1	-1	-1	-1	-1	-1	-1	-1	1	-1	-1	1	-1	1	1	-1	1	-1	-1	-1	1	-1	-1	1	1	-1	-1	-1	-1	-1	-1	-1	1	-1	1	-1	-1	-1	1	1	1	-1	-1
Scaffold_6;HRSCAF_216_209039141	6	209039141	-1	-1	-1	-1	-1	-1	-1	-1	-1	-1	-1	-1	-1	-1	-1	-1	-1	-1	-1	-1	-1	-1	-1	-1	-1	-1	-1	-1	-1	-1	-1	-1	-1	-1	-1	-1	-1	-1	-1	-1	-1	-1	-1	-1	-1	-1	-1
Scaffold_6;HRSCAF_216_209512129	6	209512129	-1	-1	1	-1	1	1	-1	-1	1	1	1	1	-1	0	-1	-1	1	1	-1	-1	-1	1	-1	1	-1	1	1	-1	-1	1	1	1	1	0	1	1	-1	-1	-1	-1	-1	-1	-1	0	-1	-1	-1
Scaffold_6;HRSCAF_216_210022919	6	210022919	-1	-1	1	-1	-1	1	-1	1	1	0	-1	1	-1	1	-1	-1	1	1	1	1	-1	1	-1	-1	-1	0	1	-1	-1	1	1	1	1	0	1	1	-1	1	-1	-1	1	-1	-1	-1	-1	1	-1
Scaffold_6;HRSCAF_216_210022936	6	210022936	1	1	-1	1	1	-1	1	-1	-1	0	1	-1	1	-1	1	1	-1	-1	-1	-1	1	-1	1	1	1	-1	-1	1	1	-1	-1	-1	-1	0	-1	-1	1	-1	1	1	-1	1	1	1	1	-1	1
Scaffold_6;HRSCAF_216_210539552	6	210539552	-1	-1	-1	-1	-1	-1	-1	-1	1	1	-1	1	-1	1	-1	-1	-1	-1	-1	1	-1	-1	-1	-1	-1	1	1	-1	-1	0	1	1	-1	0	1	1	-1	-1	-1	-1	1	-1	-1	-1	-1	1	-1
Scaffold_6;HRSCAF_216_210724096	6	210724096	-1	-1	-1	-1	-1	-1	-1	1	-1	0	-1	-1	-1	-1	-1	-1	-1	1	1	-1	-1	-1	-1	1	-1	-1	-1	-1	-1	-1	-1	-1	-1	-1	-1	-1	-1	1	-1	-1	-1	-1	-1	-1	-1	-1	-1
Scaffold_6;HRSCAF_216_210852899	6	210852899	0	1	-1	-1	-1	-1	-1	-1	-1	-1	0	-1	1	-1	1	1	-1	-1	-1	-1	-1	-1	0	-1	1	-1	-1	0	-1	-1	-1	-1	-1	-1	-1	-1	1	-1	-1	-1	-1	-1	1	1	1	-1	-1
Scaffold_6;HRSCAF_216_210852923	6	210852923	-1	-1	-1	-1	-1	-1	-1	-1	-1	-1	-1	-1	-1	-1	-1	-1	-1	-1	-1	-1	-1	-1	-1	-1	-1	-1	-1	-1	-1	-1	-1	-1	-1	-1	-1	-1	-1	-1	-1	-1	-1	-1	-1	-1	-1	-1	-1
Scaffold_6;HRSCAF_216_210906647	6	210906647	-1	-1	-1	1	-1	-1	1	1	1	1	-1	1	-1	1	-1	-1	1	1	1	1	1	-1	-1	1	-1	1	1	-1	1	0	1	1	-1	0	1	1	-1	1	1	1	1	-1	-1	-1	-1	-1	1
Scaffold_6;HRSCAF_216_211418747	6	211418747	-1	-1	1	-1	-1	1	1	-1	1	1	-1	-1	-1	-1	-1	-1	-1	-1	-1	-1	-1	1	-1	-1	-1	1	1	-1	-1	0	1	1	-1	-1	1	0	-1	-1	-1	1	-1	1	-1	-1	-1	-1	1
Scaffold_6;HRSCAF_216_211751555	6	211751555	-1	1	-1	-1	-1	-1	-1	1	-1	-1	1	1	1	1	1	1	1	1	1	1	-1	-1	1	-1	1	-1	-1	1	-1	0	-1	-1	1	0	-1	-1	1	1	-1	-1	1	-1	1	1	1	1	-1
Scaffold_6;HRSCAF_216_211864114	6	211864114	-1	-1	-1	-1	-1	-1	-1	-1	-1	-1	-1	-1	-1	-1	-1	-1	-1	-1	-1	-1	-1	-1	-1	-1	-1	-1	-1	-1	-1	-1	-1	-1	-1	-1	-1	-1	-1	-1	-1	-1	-1	-1	-1	-1	-1	-1	-1
Scaffold_6;HRSCAF_216_211985510	6	211985510	-1	1	1	-1	1	1	-1	-1	-1	-1	1	1	1	1	1	1	1	-1	-1	1	-1	1	1	-1	1	0	-1	1	-1	0	-1	-1	1	0	-1	-1	1	-1	-1	-1	1	1	1	1	1	-1	-1
Scaffold_6;HRSCAF_216_212286282	6	212286282	1	-1	-1	1	-1	-1	-1	-1	-1	-1	-1	-1	-1	-1	-1	-1	-1	-1	-1	-1	1	-1	-1	-1	-1	-1	-1	-1	1	-1	-1	-1	-1	-1	-1	-1	-1	-1	1	-1	-1	-1	-1	-1	-1	-1	-1
Scaffold_6;HRSCAF_216_212395586	6	212395586	-1	-1	1	-1	1	1	-1	1	-1	-1	-1	-1	-1	-1	-1	-1	-1	1	1	-1	-1	1	-1	0	-1	-1	-1	-1	-1	-1	-1	-1	-1	-1	-1	-1	-1	1	-1	-1	-1	1	-1	-1	-1	1	-1
Scaffold_6;HRSCAF_216_212422399	6	212422399	1	1	-1	1	-1	-1	1	-1	1	1	1	1	1	1	1	1	1	-1	-1	1	1	-1	1	0	1	1	1	1	1	1	1	1	1	1	1	1	1	-1	1	1	1	-1	1	1	1	-1	1
Scaffold_6;HRSCAF_216_212590430	6	212590430	-1	1	1	-1	1	1	-1	-1	-1	-1	1	1	1	1	1	1	1	-1	-1	1	-1	1	1	-1	1	-1	-1	0	-1	-1	-1	-1	-1	0	-1	0	1	-1	0	-1	1	1	1	1	1	-1	-1
Scaffold_6;HRSCAF_216_212634942	6	212634942	-1	-1	-1	-1	-1	-1	-1	-1	-1	-1	-1	-1	-1	-1	-1	-1	-1	-1	-1	-1	-1	-1	-1	-1	-1	-1	-1	-1	-1	-1	-1	-1	-1	-1	-1	-1	-1	-1	-1	-1	-1	-1	-1	-1	-1	-1	-1
Scaffold_6;HRSCAF_216_212892601	6	212892601	1	1	-1	1	-1	-1	-1	1	-1	-1	1	1	1	1	1	1	1	-1	-1	1	1	-1	1	1	1	-1	-1	1	1	-1	-1	-1	-1	0	-1	-1	1	-1	1	-1	1	-1	1	1	1	-1	-1
Scaffold_6;HRSCAF_216_212892617	6	212892617	-1	-1	-1	-1	-1	-1	1	-1	1	1	-1	-1	-1	-1	-1	-1	-1	-1	-1	-1	-1	-1	-1	-1	-1	1	1	-1	-1	1	1	1	1	0	1	1	-1	-1	-1	1	-1	-1	-1	-1	-1	-1	1
Scaffold_6;HRSCAF_216_213050525	6	213050525	-1	1	-1	-1	-1	-1	-1	-1	-1	-1	1	1	1	1	1	1	1	-1	-1	1	-1	-1	1	-1	1	-1	-1	1	-1	-1	-1	-1	-1	0	-1	-1	1	-1	-1	-1	1	-1	1	1	1	-1	-1
Scaffold_6;HRSCAF_216_213050575	6	213050575	-1	1	-1	-1	-1	-1	1	1	1	1	1	1	1	1	1	1	1	-1	-1	1	-1	-1	1	-1	1	1	1	1	-1	1	1	1	1	1	1	1	1	-1	-1	1	1	-1	1	1	1	-1	1
Scaffold_6;HRSCAF_216_213261441	6	213261441	-1	-1	1	-1	1	1	-1	-1	-1	-1	-1	-1	-1	-1	-1	-1	-1	1	-1	-1	-1	1	-1	-1	-1	-1	-1	-1	-1	-1	-1	-1	-1	-1	-1	-1	-1	-1	-1	-1	-1	1	-1	-1	-1	-1	-1
Scaffold_6;HRSCAF_216_213284392	6	213284392	-1	-1	-1	-1	-1	-1	-1	-1	-1	-1	-1	-1	-1	-1	-1	-1	-1	-1	1	-1	-1	-1	-1	-1	-1	-1	-1	-1	-1	-1	-1	-1	-1	-1	-1	-1	-1	1	-1	-1	-1	-1	-1	-1	-1	1	-1
Scaffold_6;HRSCAF_216_213372403	6	213372403	0	-1	1	1	1	1	-1	1	-1	-1	-1	-1	-1	-1	-1	-1	-1	1	1	-1	1	1	-1	1	-1	-1	-1	-1	1	0	-1	-1	1	-1	-1	-1	-1	1	1	-1	-1	1	-1	-1	-1	1	-1
Scaffold_6;HRSCAF_216_213526217	6	213526217	-1	1	-1	-1	-1	-1	-1	-1	-1	-1	1	-1	1	-1	1	1	1	-1	-1	-1	-1	-1	1	-1	1	-1	-1	0	-1	-1	-1	-1	-1	0	-1	-1	1	-1	-1	-1	-1	-1	1	1	1	-1	-1
Scaffold_6;HRSCAF_216_213741714	6	213741714	-1	-1	-1	-1	-1	-1	-1	-1	-1	-1	-1	-1	-1	-1	-1	-1	-1	-1	1	-1	-1	-1	-1	1	-1	-1	-1	-1	-1	-1	-1	-1	-1	-1	-1	-1	-1	1	-1	-1	-1	-1	-1	-1	-1	-1	-1
Scaffold_6;HRSCAF_216_213755280	6	213755280	-1	-1	-1	-1	-1	-1	-1	-1	-1	-1	-1	-1	-1	-1	-1	-1	-1	-1	1	-1	-1	-1	-1	-1	-1	-1	-1	-1	-1	-1	-1	-1	-1	-1	-1	-1	-1	1	-1	-1	-1	-1	-1	-1	-1	-1	-1
Scaffold_6;HRSCAF_216_216059855	6	216059855	1	-1	1	1	1	1	-1	1	1	1	-1	1	1	1	-1	-1	-1	1	-1	1	1	1	-1	1	-1	1	1	1	1	1	1	1	1	0	1	1	-1	-1	1	-1	1	1	-1	-1	-1	1	-1
Scaffold_6;HRSCAF_216_216351432	6	216351432	1	-1	1	1	1	1	1	1	-1	-1	-1	1	1	1	-1	-1	-1	1	1	1	1	1	-1	1	-1	-1	-1	1	1	-1	-1	-1	-1	-1	-1	-1	-1	1	1	1	1	1	-1	-1	-1	1	1
Scaffold_6;HRSCAF_216_216888539	6	216888539	-1	-1	-1	-1	-1	-1	-1	-1	-1	-1	-1	-1	-1	-1	-1	-1	-1	-1	-1	-1	-1	-1	-1	-1	-1	-1	-1	-1	-1	-1	-1	-1	-1	-1	-1	-1	-1	-1	-1	-1	-1	-1	-1	-1	-1	-1	-1
Scaffold_6;HRSCAF_216_217593865	6	217593865	-1	-1	-1	-1	-1	-1	-1	-1	-1	-1	-1	-1	-1	-1	-1	-1	-1	-1	-1	-1	-1	-1	-1	-1	-1	-1	-1	-1	-1	-1	-1	-1	-1	-1	-1	-1	-1	-1	-1	-1	-1	-1	-1	-1	-1	-1	-1
Scaffold_6;HRSCAF_216_219929481	6	219929481	-1	-1	1	-1	-1	-1	-1	-1	-1	-1	-1	-1	-1	-1	-1	-1	-1	-1	1	-1	-1	-1	-1	1	-1	-1	-1	-1	-1	-1	-1	-1	-1	-1	-1	-1	-1	-1	-1	-1	-1	-1	-1	-1	-1	-1	-1
Scaffold_6;HRSCAF_216_220115108	6	220115108	1	1	1	1	1	1	-1	1	1	1	1	-1	1	-1	1	1	1	1	1	-1	1	1	1	-1	1	1	1	1	1	1	1	-1	-1	1	1	1	1	-1	1	-1	-1	1	1	1	1	-1	-1
Scaffold_6;HRSCAF_216_220115125	6	220115125	-1	0	-1	0	-1	-1	-1	-1	-1	0	0	-1	-1	-1	0	-1	0	-1	-1	-1	-1	-1	0	-1	0	-1	0	0	0	-1	0	-1	0	-1	0	0	-1	0	-1	-1	0	-1	-1	0	-1	-1	-1
Scaffold_6;HRSCAF_216_221467590	6	221467590	-1	-1	-1	-1	1	1	1	1	1	1	-1	1	-1	1	1	-1	-1	1	-1	1	-1	1	-1	-1	-1	1	1	-1	-1	1	1	-1	-1	0	1	1	-1	1	-1	1	1	1	-1	-1	-1	1	1
Scaffold_6;HRSCAF_216_221528076	6	221528076	-1	-1	-1	-1	-1	0	0	0	-1	-1	-1	-1	0	-1	0	0	-1	0	-1	-1	-1	-1	-1	-1	-1	-1	0	-1	0	0	-1	-1	-1	0	0	-1	-1	-1	-1	0	0	-1	0	-1	-1	0	-1
Scaffold_6;HRSCAF_216_223242283	6	223242283	1	-1	-1	1	-1	-1	-1	-1	-1	-1	-1	-1	1	-1	-1	-1	-1	-1	-1	-1	1	-1	-1	-1	-1	-1	-1	1	1	-1	-1	-1	-1	-1	-1	-1	-1	-1	1	-1	-1	-1	-1	-1	-1	-1	-1
Scaffold_6;HRSCAF_216_223892405	6	223892405	-1	-1	1	-1	-1	-1	-1	-1	-1	-1	-1	-1	-1	-1	-1	-1	-1	-1	1	-1	-1	-1	-1	-1	-1	-1	-1	-1	-1	-1	-1	-1	-1	-1	-1	-1	-1	-1	-1	-1	-1	-1	-1	-1	-1	-1	-1
Scaffold_6;HRSCAF_216_223895209	6	223895209	1	-1	-1	1	1	-1	-1	-1	-1	-1	-1	-1	1	-1	-1	-1	-1	-1	-1	-1	1	-1	-1	-1	-1	-1	-1	1	1	-1	-1	1	1	-1	-1	-1	-1	-1	1	-1	-1	-1	-1	-1	-1	-1	-1
Scaffold_6;HRSCAF_216_223895211	6	223895211	1	1	-1	1	1	1	1	1	-1	-1	1	1	1	1	-1	1	1	1	-1	1	1	1	1	-1	1	-1	-1	1	1	-1	-1	1	1	0	-1	-1	1	1	1	1	1	1	1	1	1	1	1
Scaffold_6;HRSCAF_216_224336389	6	224336389	1	1	-1	1	1	-1	-1	0	1	1	-1	0	1	1	0	-1	-1	-1	-1	0	1	-1	-1	1	-1	-1	-1	1	0	1	0	-1	-1	0	1	1	-1	0	0	1	-1	-1	-1	-1	-1	1	-1
Scaffold_6;HRSCAF_216_224680347	6	224680347	-1	-1	-1	-1	-1	-1	-1	-1	-1	-1	-1	-1	-1	-1	-1	-1	-1	-1	-1	-1	-1	-1	-1	-1	-1	-1	-1	-1	-1	-1	-1	-1	-1	-1	-1	-1	-1	-1	-1	-1	-1	-1	-1	-1	-1	-1	-1
Scaffold_6;HRSCAF_216_224924817	6	224924817	-1	-1	1	-1	-1	-1	-1	-1	-1	-1	-1	-1	-1	-1	-1	-1	-1	-1	1	-1	-1	-1	-1	-1	-1	-1	-1	-1	-1	-1	-1	-1	-1	-1	-1	-1	-1	-1	-1	-1	-1	-1	-1	-1	-1	-1	-1
Scaffold_6;HRSCAF_216_226422385	6	226422385	1	-1	-1	-1	-1	-1	-1	-1	-1	-1	0	-1	-1	-1	-1	1	1	0	-1	-1	-1	-1	1	-1	1	1	1	-1	-1	-1	-1	-1	-1	-1	-1	-1	1	-1	-1	-1	-1	-1	1	1	1	-1	-1
Scaffold_6;HRSCAF_216_226997718	6	226997718	-1	1	-1	1	-1	-1	-1	-1	-1	-1	-1	-1	1	-1	-1	-1	-1	-1	-1	-1	1	-1	-1	-1	-1	-1	-1	1	1	-1	-1	-1	-1	-1	-1	-1	-1	-1	-1	-1	-1	-1	-1	-1	-1	-1	-1
Scaffold_6;HRSCAF_216_227934403	6	227934403	-1	-1	-1	1	-1	1	-1	-1	-1	-1	-1	-1	1	-1	-1	-1	-1	-1	-1	-1	-1	1	-1	-1	-1	-1	-1	1	-1	-1	-1	-1	-1	-1	-1	-1	-1	-1	-1	-1	-1	-1	-1	-1	-1	-1	-1
Scaffold_6;HRSCAF_216_228392265	6	228392265	-1	1	1	-1	-1	-1	1	-1	-1	-1	-1	-1	-1	-1	-1	-1	-1	-1	1	-1	-1	-1	-1	-1	-1	-1	-1	-1	-1	-1	-1	1	1	-1	-1	-1	-1	-1	-1	-1	-1	1	-1	-1	-1	-1	1
Scaffold_6;HRSCAF_216_228549358	6	228549358	-1	-1	-1	-1	-1	-1	-1	-1	-1	-1	-1	-1	-1	-1	-1	-1	-1	-1	-1	-1	-1	-1	-1	-1	-1	-1	-1	-1	-1	-1	-1	-1	-1	-1	-1	-1	-1	-1	-1	-1	-1	-1	-1	-1	-1	-1	1
Scaffold_6;HRSCAF_216_228715346	6	228715346	-1	-1	-1	-1	-1	-1	-1	-1	-1	-1	-1	-1	-1	-1	-1	-1	-1	-1	-1	-1	-1	-1	-1	-1	-1	-1	-1	-1	-1	-1	-1	1	1	-1	-1	-1	-1	-1	-1	-1	-1	1	-1	-1	-1	-1	-1
Scaffold_6;HRSCAF_216_228823121	6	228823121	-1	-1	-1	-1	-1	-1	-1	-1	-1	-1	-1	-1	-1	-1	-1	-1	-1	-1	-1	-1	-1	-1	-1	-1	-1	-1	-1	-1	-1	-1	-1	-1	-1	-1	-1	-1	-1	-1	-1	-1	-1	-1	-1	-1	-1	-1	-1
Scaffold_6;HRSCAF_216_228823137	6	228823137	-1	-1	-1	-1	-1	-1	-1	-1	-1	-1	-1	-1	-1	-1	-1	-1	-1	-1	-1	-1	-1	-1	-1	-1	-1	-1	-1	-1	-1	-1	-1	1	1	-1	-1	-1	-1	-1	-1	-1	-1	1	-1	-1	-1	-1	1
Scaffold_6;HRSCAF_216_229502148	6	229502148	-1	-1	-1	-1	-1	-1	-1	-1	-1	-1	-1	-1	-1	-1	-1	-1	-1	-1	-1	-1	-1	-1	-1	-1	-1	-1	-1	-1	-1	-1	-1	-1	-1	-1	-1	-1	-1	-1	-1	-1	-1	-1	-1	-1	-1	-1	1
Scaffold_6;HRSCAF_216_230099842	6	230099842	-1	-1	-1	1	-1	-1	1	1	1	1	-1	-1	1	-1	1	-1	-1	-1	-1	-1	1	-1	-1	-1	-1	-1	-1	1	1	1	1	1	1	0	1	1	-1	-1	1	-1	-1	1	-1	-1	-1	1	1
Scaffold_6;HRSCAF_216_230455846	6	230455846	-1	-1	-1	1	-1	-1	1	-1	1	1	-1	-1	1	1	1	-1	-1	-1	-1	-1	1	-1	-1	-1	-1	-1	-1	1	1	1	1	1	1	-1	1	1	-1	-1	1	1	-1	1	-1	-1	-1	-1	0
Scaffold_6;HRSCAF_216_230455863	6	230455863	-1	-1	-1	1	-1	-1	1	-1	1	0	-1	-1	1	1	1	-1	-1	-1	-1	-1	0	-1	-1	-1	-1	-1	-1	1	1	1	1	1	1	-1	1	1	-1	-1	1	1	-1	1	-1	-1	-1	-1	0
Scaffold_6;HRSCAF_216_231136015	6	231136015	-1	-1	-1	-1	-1	-1	-1	-1	-1	-1	-1	-1	-1	-1	-1	-1	-1	-1	-1	-1	-1	-1	-1	-1	-1	-1	-1	-1	-1	-1	-1	-1	-1	-1	-1	-1	-1	-1	-1	-1	-1	-1	-1	-1	-1	-1	-1
Scaffold_6;HRSCAF_216_233866230	6	233866230	-1	-1	-1	1	-1	-1	-1	-1	-1	-1	-1	-1	1	-1	-1	-1	-1	-1	-1	-1	1	-1	-1	-1	-1	-1	-1	-1	-1	-1	-1	-1	-1	-1	-1	-1	-1	-1	-1	-1	-1	-1	-1	-1	-1	-1	-1
Scaffold_6;HRSCAF_216_233866258	6	233866258	1	-1	-1	-1	1	1	-1	1	1	-1	-1	1	-1	1	-1	1	1	1	-1	1	-1	1	1	1	1	1	0	-1	-1	-1	-1	-1	-1	0	-1	-1	1	1	1	0	1	-1	1	1	1	1	1
Scaffold_6;HRSCAF_216_234359967	6	234359967	-1	-1	-1	-1	-1	-1	-1	-1	-1	-1	-1	-1	-1	-1	-1	-1	-1	-1	-1	-1	-1	-1	-1	-1	-1	-1	-1	-1	-1	-1	-1	-1	-1	-1	-1	-1	-1	-1	-1	-1	-1	-1	-1	-1	-1	-1	-1
Scaffold_6;HRSCAF_216_234360001	6	234360001	-1	-1	-1	-1	-1	-1	1	-1	-1	1	-1	-1	-1	-1	1	-1	-1	-1	-1	-1	-1	-1	-1	-1	-1	-1	-1	1	1	1	1	1	1	0	1	1	-1	-1	-1	-1	-1	1	-1	-1	-1	-1	-1
Scaffold_6;HRSCAF_216_235692713	6	235692713	-1	-1	-1	-1	-1	-1	-1	-1	-1	-1	-1	-1	-1	-1	-1	-1	-1	-1	-1	-1	-1	-1	-1	-1	-1	-1	-1	-1	-1	-1	-1	-1	-1	-1	-1	-1	-1	-1	-1	-1	-1	-1	-1	-1	-1	-1	-1
Scaffold_6;HRSCAF_216_236799628	6	236799628	-1	-1	-1	-1	-1	-1	-1	-1	-1	-1	-1	-1	-1	-1	-1	-1	-1	-1	-1	-1	-1	-1	-1	-1	-1	-1	-1	-1	-1	-1	-1	-1	-1	-1	-1	-1	-1	-1	-1	-1	-1	-1	-1	-1	-1	-1	-1
Scaffold_6;HRSCAF_216_236954744	6	236954744	1	1	1	-1	1	-1	-1	1	-1	-1	1	-1	-1	-1	1	-1	0	-1	1	-1	1	-1	1	-1	1	0	1	-1	-1	-1	-1	-1	-1	0	-1	-1	-1	-1	-1	-1	-1	-1	1	1	-1	-1	-1
Scaffold_6;HRSCAF_216_237159645	6	237159645	-1	-1	-1	-1	-1	-1	1	-1	-1	0	-1	-1	-1	-1	-1	-1	-1	-1	-1	-1	-1	-1	-1	1	-1	-1	-1	1	1	1	1	1	1	0	1	1	-1	-1	-1	-1	-1	-1	-1	-1	1	-1	-1
Scaffold_6;HRSCAF_216_237565973	6	237565973	-1	1	1	-1	-1	-1	-1	1	-1	-1	1	-1	-1	-1	-1	-1	-1	-1	1	-1	-1	-1	-1	-1	-1	-1	-1	-1	-1	-1	-1	-1	-1	-1	-1	-1	-1	-1	-1	-1	-1	-1	-1	-1	-1	1	-1
Scaffold_6;HRSCAF_216_237924827	6	237924827	-1	1	1	-1	-1	-1	1	-1	1	1	1	-1	-1	1	-1	-1	-1	-1	1	-1	-1	-1	-1	1	-1	-1	-1	1	1	1	1	1	1	0	1	1	-1	-1	1	1	-1	-1	-1	-1	1	-1	1
Scaffold_6;HRSCAF_216_238086276	6	238086276	-1	-1	-1	-1	-1	1	-1	-1	-1	-1	-1	1	-1	-1	-1	1	-1	1	-1	1	-1	1	-1	-1	-1	-1	-1	-1	-1	-1	-1	-1	-1	-1	-1	-1	1	1	-1	-1	1	-1	-1	-1	-1	1	-1
Scaffold_6;HRSCAF_216_238306258	6	238306258	1	-1	-1	-1	1	-1	-1	-1	-1	-1	-1	-1	-1	-1	1	-1	1	-1	-1	-1	1	-1	1	1	1	1	1	-1	1	-1	-1	-1	-1	0	-1	-1	-1	-1	-1	-1	-1	1	1	1	1	-1	-1
Scaffold_6;HRSCAF_216_238781273	6	238781273	-1	-1	-1	-1	-1	-1	-1	-1	-1	-1	-1	-1	-1	-1	-1	-1	-1	-1	-1	-1	-1	-1	-1	-1	-1	-1	-1	-1	-1	-1	-1	-1	-1	-1	-1	-1	-1	-1	-1	-1	-1	-1	-1	-1	-1	1	-1
Scaffold_6;HRSCAF_216_239196083	6	239196083	-1	-1	-1	-1	-1	-1	-1	-1	-1	-1	-1	-1	-1	-1	-1	-1	-1	-1	-1	-1	-1	-1	-1	1	-1	-1	-1	-1	-1	-1	-1	-1	-1	-1	-1	-1	-1	-1	-1	-1	-1	1	-1	-1	-1	1	-1
Scaffold_6;HRSCAF_216_239298922	6	239298922	-1	1	1	1	-1	-1	1	-1	-1	1	1	-1	1	-1	-1	-1	-1	-1	1	-1	-1	-1	-1	-1	-1	-1	-1	1	-1	1	1	1	1	0	1	0	-1	-1	-1	-1	-1	1	-1	-1	-1	1	-1
Scaffold_6;HRSCAF_216_240470449	6	240470449	1	-1	-1	1	1	1	-1	1	-1	-1	-1	1	1	1	1	1	1	1	-1	1	1	1	1	1	-1	1	1	-1	1	-1	-1	-1	-1	0	-1	-1	1	1	-1	1	1	1	1	1	1	1	1
Scaffold_6;HRSCAF_216_241145891	6	241145891	-1	-1	-1	-1	-1	-1	-1	1	-1	-1	-1	-1	-1	-1	-1	-1	-1	-1	-1	-1	-1	-1	-1	-1	-1	-1	-1	-1	-1	-1	-1	-1	-1	-1	-1	-1	-1	-1	-1	-1	-1	-1	-1	-1	-1	-1	-1
Scaffold_6;HRSCAF_216_241247599	6	241247599	-1	-1	-1	-1	-1	-1	-1	-1	-1	-1	-1	1	-1	-1	-1	-1	-1	-1	-1	1	-1	-1	-1	1	-1	-1	-1	-1	-1	-1	-1	-1	-1	-1	-1	-1	-1	1	-1	-1	1	1	-1	-1	-1	-1	-1
Scaffold_6;HRSCAF_216_241581525	6	241581525	-1	-1	-1	1	-1	-1	-1	-1	-1	-1	-1	-1	-1	-1	-1	-1	-1	-1	-1	-1	-1	-1	-1	-1	-1	-1	-1	-1	-1	-1	-1	-1	-1	-1	-1	-1	-1	-1	-1	-1	-1	-1	-1	-1	-1	-1	-1
Scaffold_6;HRSCAF_216_242354249	6	242354249	1	-1	-1	-1	1	1	-1	-1	-1	-1	-1	-1	1	1	1	1	1	1	-1	-1	-1	1	1	-1	-1	1	1	-1	-1	-1	-1	-1	-1	0	-1	-1	1	-1	-1	1	-1	-1	-1	0	-1	-1	1
Scaffold_6;HRSCAF_216_242954890	6	242954890	-1	-1	-1	-1	-1	-1	1	1	1	1	-1	-1	-1	-1	-1	-1	-1	-1	-1	-1	1	-1	-1	1	1	-1	-1	1	1	1	1	1	1	0	1	1	-1	-1	1	-1	-1	-1	1	-1	1	-1	-1
Scaffold_6;HRSCAF_216_242954979	6	242954979	-1	-1	-1	-1	-1	-1	-1	-1	-1	-1	-1	-1	-1	-1	-1	-1	-1	-1	-1	-1	-1	-1	-1	-1	-1	-1	-1	-1	-1	-1	-1	-1	-1	-1	-1	-1	-1	-1	-1	-1	-1	-1	-1	-1	-1	-1	-1
Scaffold_6;HRSCAF_216_242958124	6	242958124	1	1	1	1	1	1	-1	-1	-1	-1	1	1	1	1	1	1	1	1	1	1	-1	1	1	-1	-1	1	1	-1	-1	-1	-1	-1	-1	0	-1	-1	1	1	-1	1	1	1	-1	1	-1	1	1
Scaffold_6;HRSCAF_216_243456631	6	243456631	0	-1	-1	0	-1	0	0	0	0	0	-1	0	0	0	-1	-1	0	-1	-1	0	0	0	0	0	0	0	1	0	0	0	0	0	0	0	-1	0	0	-1	-1	0	0	0	0	0	1	-1	0
Scaffold_6;HRSCAF_216_243989769	6	243989769	-1	-1	-1	-1	-1	-1	-1	-1	-1	-1	-1	-1	-1	-1	-1	-1	-1	-1	-1	-1	-1	-1	-1	-1	-1	-1	-1	-1	-1	-1	-1	-1	-1	-1	-1	-1	-1	-1	-1	-1	-1	-1	-1	-1	-1	-1	-1
Scaffold_6;HRSCAF_216_244252522	6	244252522	-1	-1	-1	-1	-1	-1	-1	-1	-1	-1	-1	-1	-1	-1	1	-1	-1	-1	-1	-1	-1	-1	-1	-1	-1	-1	-1	-1	-1	-1	-1	-1	-1	-1	-1	-1	-1	-1	-1	-1	-1	-1	-1	-1	-1	-1	-1
Scaffold_6;HRSCAF_216_244314649	6	244314649	1	-1	-1	1	1	1	-1	-1	-1	-1	-1	1	1	1	1	1	1	1	-1	1	-1	1	1	-1	-1	1	1	-1	-1	-1	-1	-1	-1	0	-1	-1	1	1	-1	1	1	1	-1	1	-1	1	1
Scaffold_6;HRSCAF_216_244903117	6	244903117	-1	-1	-1	0	-1	-1	-1	0	-1	-1	-1	1	0	1	-1	-1	-1	0	-1	1	-1	-1	-1	0	-1	-1	-1	-1	-1	-1	-1	-1	-1	-1	-1	-1	-1	1	-1	1	1	0	-1	-1	-1	-1	-1
Scaffold_6;HRSCAF_216_245235634	6	245235634	-1	-1	-1	-1	-1	-1	-1	-1	-1	-1	-1	-1	-1	-1	-1	-1	-1	-1	-1	-1	-1	-1	-1	-1	-1	-1	-1	-1	-1	-1	-1	-1	-1	-1	-1	-1	-1	-1	-1	-1	-1	-1	-1	-1	-1	-1	-1
Scaffold_6;HRSCAF_216_245766220	6	245766220	-1	-1	-1	1	-1	-1	-1	1	-1	-1	-1	-1	-1	-1	-1	-1	-1	-1	-1	-1	-1	1	-1	-1	-1	0	-1	-1	-1	-1	-1	-1	-1	-1	-1	-1	-1	-1	-1	-1	-1	-1	-1	-1	-1	-1	-1
Scaffold_6;HRSCAF_216_245828251	6	245828251	-1	-1	-1	1	-1	-1	-1	-1	-1	-1	-1	1	-1	1	-1	-1	-1	-1	-1	1	-1	-1	-1	1	-1	-1	-1	-1	-1	-1	-1	-1	-1	-1	-1	-1	-1	1	-1	1	1	-1	-1	-1	-1	-1	-1
Scaffold_6;HRSCAF_216_246115017	6	246115017	-1	-1	-1	1	-1	-1	-1	-1	-1	-1	-1	-1	-1	-1	-1	-1	-1	-1	-1	-1	-1	-1	-1	-1	-1	-1	-1	-1	-1	-1	-1	-1	-1	-1	-1	-1	-1	-1	-1	-1	-1	-1	-1	-1	-1	-1	-1
Scaffold_6;HRSCAF_216_246324594	6	246324594	-1	-1	-1	-1	-1	-1	-1	-1	-1	-1	-1	-1	-1	-1	-1	-1	-1	-1	-1	-1	-1	-1	-1	-1	-1	-1	-1	-1	-1	-1	-1	-1	-1	-1	-1	-1	-1	-1	-1	-1	-1	-1	-1	-1	-1	-1	-1
Scaffold_6;HRSCAF_216_246557449	6	246557449	1	-1	-1	-1	1	1	-1	1	-1	-1	-1	-1	1	-1	1	1	1	1	-1	-1	-1	1	1	-1	-1	-1	-1	-1	-1	-1	-1	-1	-1	0	-1	-1	1	-1	-1	-1	-1	1	-1	1	-1	-1	1
Scaffold_6;HRSCAF_216_246870806	6	246870806	-1	1	1	-1	-1	-1	-1	1	-1	-1	1	-1	-1	-1	-1	-1	-1	-1	1	-1	-1	1	-1	-1	-1	-1	-1	-1	-1	-1	-1	-1	-1	-1	-1	-1	-1	-1	-1	-1	-1	-1	-1	-1	-1	-1	-1
Scaffold_6;HRSCAF_216_246955382	6	246955382	-1	-1	-1	-1	-1	-1	-1	-1	-1	0	-1	1	-1	-1	-1	-1	-1	-1	-1	1	-1	-1	-1	1	-1	-1	-1	-1	-1	-1	-1	-1	-1	-1	-1	-1	-1	1	-1	-1	1	-1	-1	-1	-1	1	-1
Scaffold_6;HRSCAF_216_246955960	6	246955960	1	1	1	1	1	1	1	1	1	1	1	-1	1	1	1	1	1	1	1	-1	1	1	1	-1	1	1	1	1	1	1	1	1	1	1	1	1	1	-1	1	1	-1	1	1	1	1	-1	1
Scaffold_6;HRSCAF_216_247426050	6	247426050	-1	-1	-1	-1	-1	-1	-1	-1	1	-1	-1	-1	-1	1	-1	-1	-1	-1	-1	-1	-1	-1	-1	-1	-1	-1	-1	-1	-1	-1	-1	-1	-1	-1	-1	-1	-1	-1	1	1	-1	-1	-1	-1	-1	-1	-1
Scaffold_6;HRSCAF_216_247883804	6	247883804	1	-1	-1	1	-1	-1	1	0	-1	1	-1	-1	-1	-1	-1	-1	-1	-1	-1	-1	-1	-1	-1	-1	1	1	1	1	-1	1	1	-1	1	-1	1	-1	-1	-1	-1	-1	-1	-1	1	-1	1	-1	-1
Scaffold_6;HRSCAF_216_248236629	6	248236629	-1	-1	-1	-1	-1	-1	-1	1	1	-1	-1	-1	-1	1	-1	-1	-1	-1	-1	-1	-1	1	-1	-1	-1	-1	-1	-1	-1	-1	-1	-1	-1	-1	-1	-1	-1	-1	1	1	-1	-1	-1	-1	-1	1	1
Scaffold_6;HRSCAF_216_248367097	6	248367097	-1	-1	-1	-1	-1	-1	-1	-1	-1	-1	-1	-1	-1	-1	-1	-1	-1	-1	-1	-1	-1	-1	-1	-1	-1	-1	-1	-1	-1	-1	-1	-1	-1	-1	-1	-1	-1	-1	-1	-1	-1	-1	-1	-1	-1	-1	-1
Scaffold_6;HRSCAF_216_248369848	6	248369848	-1	1	1	-1	-1	-1	-1	-1	-1	-1	1	-1	-1	-1	-1	-1	-1	-1	1	-1	-1	-1	-1	-1	-1	-1	-1	-1	-1	-1	-1	-1	-1	-1	-1	-1	-1	-1	-1	-1	-1	-1	-1	-1	-1	-1	-1
Scaffold_6;HRSCAF_216_248662746	6	248662746	-1	1	1	-1	-1	-1	-1	-1	-1	-1	1	-1	-1	-1	-1	-1	-1	-1	1	-1	-1	-1	-1	-1	-1	-1	-1	-1	-1	-1	-1	-1	-1	-1	-1	-1	-1	-1	-1	-1	-1	-1	-1	-1	-1	-1	-1
Scaffold_6;HRSCAF_216_248736244	6	248736244	-1	-1	-1	-1	-1	-1	-1	1	1	-1	-1	-1	-1	1	-1	-1	-1	-1	-1	-1	-1	1	-1	-1	-1	-1	-1	-1	-1	-1	-1	-1	-1	-1	-1	-1	-1	-1	1	1	-1	-1	-1	-1	-1	1	1
Scaffold_6;HRSCAF_216_248828323	6	248828323	-1	1	1	-1	-1	-1	-1	-1	-1	-1	1	-1	-1	-1	-1	-1	-1	-1	1	-1	-1	-1	-1	-1	-1	-1	-1	-1	-1	-1	-1	-1	-1	-1	-1	-1	-1	-1	-1	-1	-1	-1	-1	-1	-1	-1	-1
Scaffold_4;HRSCAF_208_642744	7	642744	-1	1	1	-1	1	1	-1	-1	-1	-1	1	1	-1	1	-1	-1	-1	-1	-1	-1	-1	-1	-1	-1	-1	-1	-1	-1	1	1	1	1	1	0	1	0	-1	-1	-1	1	-1	-1	-1	1	-1	1	-1
Scaffold_4;HRSCAF_208_697248	7	697248	-1	-1	-1	-1	-1	-1	-1	1	1	-1	-1	-1	-1	-1	-1	-1	-1	-1	1	1	-1	1	-1	-1	-1	-1	-1	-1	-1	-1	-1	-1	-1	1	-1	-1	-1	1	1	-1	1	-1	-1	-1	-1	-1	1
Scaffold_4;HRSCAF_208_797577	7	797577	-1	-1	-1	-1	-1	-1	-1	-1	-1	-1	-1	-1	-1	-1	-1	-1	-1	1	-1	-1	-1	-1	-1	-1	-1	-1	-1	-1	-1	-1	-1	-1	-1	-1	-1	0	-1	-1	-1	-1	-1	1	-1	-1	-1	-1	-1
Scaffold_4;HRSCAF_208_1937540	7	1937540	-1	1	1	-1	1	1	-1	-1	1	-1	1	1	-1	1	-1	-1	-1	-1	-1	-1	-1	-1	-1	-1	-1	-1	-1	-1	1	1	1	1	1	0	1	-1	-1	-1	1	1	1	-1	-1	-1	-1	1	1
Scaffold_4;HRSCAF_208_2437590	7	2437590	-1	1	-1	-1	-1	-1	-1	1	-1	-1	-1	-1	-1	-1	-1	-1	-1	-1	-1	-1	-1	1	-1	-1	-1	-1	-1	-1	-1	-1	-1	-1	-1	-1	-1	-1	-1	-1	-1	-1	-1	-1	-1	-1	-1	-1	-1
Scaffold_4;HRSCAF_208_2505611	7	2505611	-1	-1	-1	-1	-1	-1	-1	-1	-1	-1	-1	-1	-1	-1	-1	-1	-1	-1	1	1	-1	-1	-1	-1	-1	-1	-1	-1	-1	-1	-1	-1	-1	-1	-1	-1	-1	-1	-1	-1	-1	-1	-1	-1	-1	-1	-1
Scaffold_4;HRSCAF_208_2734258	7	2734258	-1	1	-1	-1	-1	-1	-1	-1	-1	-1	-1	-1	-1	-1	-1	-1	-1	-1	-1	-1	-1	-1	-1	-1	-1	-1	-1	-1	-1	-1	-1	-1	-1	-1	-1	-1	-1	-1	-1	-1	-1	-1	-1	-1	-1	-1	-1
Scaffold_4;HRSCAF_208_2873786	7	2873786	-1	1	1	-1	1	1	-1	1	1	-1	1	1	-1	1	-1	-1	-1	1	-1	-1	-1	1	-1	-1	1	1	1	-1	1	1	1	1	1	0	1	1	-1	-1	1	1	1	1	-1	-1	-1	1	1
Scaffold_4;HRSCAF_208_2961520	7	2961520	-1	-1	-1	-1	-1	-1	-1	-1	-1	-1	-1	-1	-1	-1	1	0	1	1	1	1	-1	-1	1	-1	-1	-1	-1	-1	-1	-1	-1	-1	-1	0	-1	-1	1	1	-1	-1	-1	-1	-1	-1	-1	-1	-1
Scaffold_4;HRSCAF_208_2961566	7	2961566	-1	-1	-1	-1	-1	-1	1	-1	-1	1	-1	-1	-1	-1	-1	-1	-1	-1	-1	-1	1	-1	-1	1	-1	-1	-1	1	-1	-1	-1	-1	-1	-1	-1	-1	-1	-1	-1	-1	-1	-1	1	-1	1	-1	-1
Scaffold_4;HRSCAF_208_3447315	7	3447315	-1	1	-1	-1	-1	-1	-1	0	1	-1	-1	-1	-1	-1	1	1	1	-1	1	1	-1	-1	1	-1	-1	-1	-1	-1	-1	-1	-1	-1	-1	0	-1	-1	1	1	1	-1	-1	-1	-1	-1	-1	1	1
Scaffold_4;HRSCAF_208_3513910	7	3513910	-1	-1	1	-1	1	1	1	-1	1	1	1	1	-1	1	-1	-1	-1	1	-1	-1	1	-1	-1	1	1	1	1	1	0	0	1	1	1	-1	1	1	-1	-1	1	1	1	1	1	-1	1	1	1
Scaffold_4;HRSCAF_208_4143241	7	4143241	-1	-1	-1	-1	-1	-1	1	-1	-1	1	-1	-1	-1	-1	-1	-1	-1	-1	-1	-1	1	-1	-1	-1	-1	-1	-1	1	-1	-1	-1	-1	1	-1	-1	1	-1	-1	-1	-1	-1	1	1	-1	1	-1	-1
Scaffold_4;HRSCAF_208_4143261	7	4143261	-1	-1	-1	-1	-1	-1	-1	-1	1	-1	-1	-1	-1	-1	-1	-1	-1	-1	-1	-1	-1	-1	-1	-1	-1	-1	-1	-1	-1	-1	-1	-1	-1	-1	-1	-1	-1	-1	1	-1	-1	-1	-1	-1	-1	1	1
Scaffold_4;HRSCAF_208_4163217	7	4163217	-1	1	1	-1	1	1	1	1	-1	1	1	1	-1	1	-1	-1	-1	-1	-1	-1	1	1	-1	1	1	1	1	1	1	1	1	1	1	0	1	1	-1	-1	-1	1	1	1	1	-1	1	-1	-1
Scaffold_4;HRSCAF_208_4361810	7	4361810	-1	-1	-1	-1	-1	-1	-1	-1	-1	-1	-1	-1	-1	-1	-1	-1	-1	-1	-1	-1	-1	-1	-1	-1	-1	-1	-1	-1	-1	-1	-1	-1	-1	-1	-1	-1	-1	-1	-1	-1	-1	-1	-1	-1	-1	-1	-1
Scaffold_4;HRSCAF_208_4796955	7	4796955	1	1	1	1	1	1	1	1	1	1	1	1	1	1	-1	-1	-1	1	-1	-1	1	1	-1	1	1	1	1	1	1	1	1	1	-1	0	1	-1	-1	-1	1	1	1	-1	1	1	1	-1	-1
Scaffold_4;HRSCAF_208_4852389	7	4852389	-1	-1	-1	-1	-1	-1	-1	-1	-1	-1	-1	-1	-1	-1	-1	-1	-1	1	-1	-1	-1	-1	-1	-1	-1	-1	-1	-1	-1	-1	-1	-1	-1	-1	-1	-1	-1	-1	-1	-1	-1	-1	-1	-1	-1	-1	-1
Scaffold_4;HRSCAF_208_5969265	7	5969265	-1	1	1	-1	1	1	1	1	1	1	1	1	-1	1	1	1	1	1	1	1	1	1	1	1	1	1	1	1	1	1	1	1	1	1	1	1	1	1	1	1	1	1	1	-1	1	-1	-1
Scaffold_4;HRSCAF_208_7467000	7	7467000	-1	-1	-1	-1	-1	-1	-1	-1	-1	-1	-1	-1	-1	-1	-1	-1	-1	-1	-1	-1	-1	-1	-1	-1	-1	-1	-1	-1	-1	-1	-1	-1	-1	-1	-1	-1	-1	-1	-1	-1	-1	-1	-1	-1	-1	-1	-1
Scaffold_4;HRSCAF_208_8254674	7	8254674	1	1	1	1	1	1	1	1	-1	1	1	1	1	1	1	1	1	-1	1	1	1	1	1	1	1	1	1	1	1	1	1	1	1	1	1	1	1	1	-1	1	1	1	1	1	1	-1	-1
Scaffold_4;HRSCAF_208_8254698	7	8254698	-1	-1	-1	-1	-1	-1	-1	-1	-1	-1	-1	-1	-1	-1	-1	-1	-1	-1	-1	-1	-1	-1	-1	-1	-1	-1	-1	-1	-1	-1	-1	-1	-1	-1	-1	-1	-1	-1	-1	-1	-1	-1	-1	-1	-1	-1	-1
Scaffold_4;HRSCAF_208_8542128	7	8542128	1	-1	-1	1	-1	-1	-1	1	1	-1	-1	-1	1	-1	-1	-1	-1	-1	-1	-1	-1	-1	-1	-1	-1	-1	-1	-1	-1	-1	-1	-1	-1	-1	-1	-1	-1	-1	1	-1	-1	-1	-1	1	-1	1	-1
Scaffold_4;HRSCAF_208_9074736	7	9074736	1	1	-1	1	-1	-1	-1	-1	-1	-1	-1	-1	1	-1	1	1	1	-1	1	1	-1	-1	1	-1	-1	-1	-1	-1	-1	-1	-1	-1	-1	0	-1	1	1	1	-1	-1	-1	1	-1	1	-1	-1	1
Scaffold_4;HRSCAF_208_9901610	7	9901610	-1	-1	-1	-1	0	-1	-1	-1	1	0	-1	-1	-1	-1	1	1	1	-1	1	1	-1	-1	1	-1	-1	-1	-1	-1	-1	-1	-1	-1	-1	0	-1	-1	1	-1	1	-1	-1	-1	-1	-1	-1	1	1
Scaffold_4;HRSCAF_208_9979214	7	9979214	1	-1	1	1	1	1	-1	1	-1	-1	1	-1	1	-1	1	1	1	-1	1	1	-1	1	1	1	1	1	1	1	-1	-1	-1	-1	-1	0	-1	-1	1	-1	-1	-1	-1	1	-1	1	-1	1	1
Scaffold_4;HRSCAF_208_10361169	7	10361169	1	-1	1	1	1	1	1	-1	-1	1	1	-1	1	-1	-1	-1	-1	-1	-1	-1	1	1	-1	1	1	1	1	1	-1	-1	-1	-1	-1	-1	-1	-1	-1	-1	-1	-1	-1	1	1	1	1	1	-1
Scaffold_4;HRSCAF_208_11084935	7	11084935	-1	1	1	-1	1	1	-1	1	-1	-1	1	-1	-1	-1	1	1	1	-1	1	1	-1	1	1	1	1	1	1	-1	-1	-1	-1	-1	-1	0	-1	-1	1	-1	-1	-1	-1	1	-1	-1	-1	-1	1
Scaffold_4;HRSCAF_208_11288923	7	11288923	1	1	-1	1	-1	-1	-1	1	-1	-1	-1	1	1	1	-1	-1	-1	1	-1	-1	-1	-1	-1	-1	-1	-1	-1	-1	-1	-1	-1	-1	-1	-1	-1	-1	-1	1	-1	1	1	-1	-1	1	-1	-1	-1
Scaffold_4;HRSCAF_208_11930486	7	11930486	-1	-1	-1	-1	-1	-1	-1	-1	1	-1	-1	-1	-1	-1	-1	-1	-1	-1	-1	-1	-1	-1	-1	-1	-1	-1	-1	-1	-1	-1	-1	-1	-1	-1	-1	-1	-1	-1	1	-1	-1	-1	-1	-1	-1	1	-1
Scaffold_4;HRSCAF_208_11952596	7	11952596	1	1	1	1	1	1	1	1	-1	1	1	-1	1	-1	1	1	1	-1	1	1	1	1	1	1	1	1	1	1	1	1	1	1	1	1	1	1	1	-1	-1	-1	-1	1	1	1	1	-1	1
Scaffold_4;HRSCAF_208_12477685	7	12477685	-1	-1	1	-1	1	1	-1	-1	-1	-1	1	-1	-1	-1	-1	-1	-1	-1	-1	-1	-1	-1	-1	1	1	1	1	-1	-1	-1	-1	-1	-1	-1	-1	-1	-1	-1	-1	-1	-1	1	-1	-1	-1	-1	-1
Scaffold_4;HRSCAF_208_12606993	7	12606993	-1	1	-1	-1	-1	-1	-1	1	1	-1	-1	-1	-1	-1	1	1	1	-1	1	1	-1	1	1	-1	-1	-1	-1	-1	-1	-1	-1	-1	-1	0	-1	-1	1	-1	1	-1	-1	-1	-1	-1	-1	1	1
Scaffold_4;HRSCAF_208_12710292	7	12710292	-1	-1	1	-1	1	1	-1	-1	-1	-1	1	-1	-1	-1	-1	-1	-1	-1	-1	-1	-1	-1	-1	0	1	1	1	-1	-1	-1	-1	-1	-1	-1	-1	-1	-1	-1	-1	-1	-1	1	-1	-1	-1	-1	-1
Scaffold_4;HRSCAF_208_13139693	7	13139693	-1	-1	-1	-1	-1	-1	-1	-1	-1	-1	-1	-1	-1	-1	-1	-1	-1	1	-1	-1	-1	-1	-1	-1	-1	-1	-1	-1	-1	-1	-1	-1	-1	-1	-1	1	-1	-1	-1	-1	-1	-1	-1	-1	-1	-1	-1
Scaffold_4;HRSCAF_208_14017133	7	14017133	-1	1	-1	-1	-1	-1	-1	-1	-1	-1	-1	-1	-1	-1	-1	-1	-1	-1	-1	-1	-1	-1	-1	-1	-1	-1	-1	-1	-1	-1	-1	-1	-1	-1	-1	-1	-1	-1	-1	-1	-1	-1	-1	-1	-1	-1	-1
Scaffold_4;HRSCAF_208_14723697	7	14723697	-1	-1	-1	-1	-1	-1	-1	-1	-1	-1	-1	1	-1	-1	-1	-1	-1	1	-1	-1	-1	-1	-1	-1	-1	-1	-1	-1	-1	-1	-1	-1	-1	-1	-1	1	-1	1	-1	-1	1	1	-1	-1	-1	1	-1
Scaffold_4;HRSCAF_208_15165525	7	15165525	-1	-1	-1	-1	-1	-1	-1	-1	-1	-1	-1	-1	-1	-1	-1	-1	-1	-1	-1	-1	-1	1	-1	-1	-1	-1	-1	-1	-1	-1	-1	-1	-1	-1	-1	-1	-1	-1	-1	-1	-1	-1	-1	-1	-1	-1	-1
Scaffold_4;HRSCAF_208_15736206	7	15736206	1	-1	1	1	-1	1	-1	1	-1	-1	1	-1	1	1	1	1	1	-1	1	1	-1	-1	1	-1	1	1	1	-1	-1	-1	-1	-1	0	1	-1	-1	1	-1	-1	1	-1	-1	-1	1	-1	-1	1
Scaffold_4;HRSCAF_208_16080500	7	16080500	1	1	-1	1	1	-1	1	-1	1	1	-1	-1	1	-1	-1	-1	-1	-1	-1	-1	1	-1	-1	1	-1	-1	-1	1	1	1	1	1	-1	0	1	-1	-1	-1	1	-1	-1	-1	1	1	1	-1	-1
Scaffold_4;HRSCAF_208_16382421	7	16382421	1	-1	1	1	-1	-1	-1	1	1	-1	1	1	1	1	0	1	1	1	1	1	-1	-1	1	-1	-1	-1	-1	-1	-1	-1	-1	-1	1	1	-1	1	1	1	1	0	1	1	-1	1	-1	1	1
Scaffold_4;HRSCAF_208_16973026	7	16973026	1	-1	1	1	-1	1	-1	1	-1	-1	1	-1	1	1	1	1	1	-1	1	1	-1	-1	1	-1	1	1	1	-1	-1	-1	-1	-1	-1	0	-1	-1	1	-1	-1	0	-1	-1	-1	1	-1	-1	1
Scaffold_4;HRSCAF_208_18145263	7	18145263	-1	-1	-1	-1	-1	-1	-1	-1	-1	-1	-1	-1	-1	-1	-1	-1	-1	-1	-1	-1	-1	-1	-1	-1	-1	-1	-1	-1	-1	-1	-1	-1	-1	-1	-1	-1	-1	-1	-1	-1	-1	-1	-1	-1	-1	-1	-1
Scaffold_4;HRSCAF_208_18145274	7	18145274	-1	-1	1	-1	-1	1	-1	1	-1	0	1	-1	-1	1	0	-1	1	-1	1	1	-1	-1	1	-1	0	1	1	-1	-1	-1	-1	-1	-1	0	-1	-1	1	-1	-1	1	0	-1	-1	-1	-1	-1	1
Scaffold_4;HRSCAF_208_19249902	7	19249902	-1	1	-1	-1	-1	-1	-1	-1	-1	-1	-1	-1	-1	-1	-1	-1	-1	-1	-1	-1	-1	-1	-1	-1	-1	-1	-1	-1	-1	-1	-1	-1	-1	-1	-1	-1	-1	-1	-1	-1	-1	-1	-1	-1	-1	-1	-1
Scaffold_4;HRSCAF_208_19449812	7	19449812	-1	-1	-1	-1	1	-1	-1	-1	1	-1	-1	1	-1	-1	-1	0	-1	1	-1	-1	-1	1	-1	-1	-1	-1	-1	-1	-1	-1	-1	-1	1	-1	-1	1	-1	1	1	-1	1	1	-1	-1	-1	1	-1
Scaffold_4;HRSCAF_208_20144739	7	20144739	1	-1	-1	1	-1	1	1	-1	1	1	-1	-1	1	-1	-1	-1	-1	-1	-1	-1	1	1	-1	1	1	1	1	1	1	1	1	1	-1	0	1	-1	-1	-1	1	-1	-1	-1	1	1	1	-1	-1
Scaffold_4;HRSCAF_208_20458530	7	20458530	1	-1	-1	1	-1	-1	-1	-1	1	-1	-1	1	1	-1	-1	-1	-1	1	-1	-1	-1	-1	-1	-1	-1	-1	-1	-1	1	-1	-1	-1	1	-1	-1	1	-1	1	1	-1	1	1	-1	1	-1	1	-1
Scaffold_4;HRSCAF_208_21408962	7	21408962	-1	-1	-1	-1	-1	1	-1	-1	-1	-1	-1	-1	-1	-1	-1	-1	-1	-1	-1	-1	-1	1	-1	-1	1	1	1	-1	-1	-1	-1	-1	-1	-1	-1	-1	-1	-1	-1	-1	-1	-1	-1	-1	-1	-1	-1
Scaffold_4;HRSCAF_208_21546927	7	21546927	-1	-1	-1	-1	1	1	1	-1	-1	1	-1	-1	-1	-1	-1	-1	-1	-1	-1	-1	1	1	-1	1	1	1	1	1	-1	1	1	1	-1	1	1	-1	-1	-1	-1	-1	-1	-1	1	-1	1	-1	-1
Scaffold_4;HRSCAF_208_22173087	7	22173087	-1	1	1	-1	1	-1	-1	1	-1	-1	1	-1	-1	1	1	1	1	-1	1	1	-1	1	1	-1	0	-1	-1	-1	-1	-1	-1	-1	-1	0	-1	-1	1	-1	-1	1	-1	-1	-1	-1	-1	-1	1
Scaffold_4;HRSCAF_208_22191310	7	22191310	-1	-1	-1	-1	-1	1	-1	-1	-1	-1	-1	1	-1	-1	-1	-1	-1	1	-1	-1	-1	-1	-1	-1	0	1	0	-1	-1	-1	-1	-1	1	-1	-1	1	-1	1	-1	-1	1	1	-1	-1	-1	1	-1
Scaffold_4;HRSCAF_208_22289170	7	22289170	-1	-1	-1	-1	1	-1	-1	1	-1	-1	-1	-1	-1	-1	-1	-1	-1	-1	-1	-1	-1	-1	-1	-1	-1	-1	-1	-1	-1	-1	-1	-1	-1	-1	-1	-1	-1	-1	-1	-1	-1	-1	-1	-1	-1	-1	-1
Scaffold_4;HRSCAF_208_22474819	7	22474819	-1	-1	-1	-1	-1	-1	-1	-1	-1	-1	-1	1	-1	-1	-1	-1	-1	1	-1	-1	-1	-1	-1	-1	-1	-1	-1	-1	-1	-1	-1	-1	1	-1	-1	1	-1	1	-1	-1	1	1	-1	-1	-1	1	-1
Scaffold_4;HRSCAF_208_22638839	7	22638839	-1	1	0	-1	-1	1	-1	-1	-1	-1	1	-1	-1	-1	-1	-1	-1	-1	-1	-1	-1	-1	-1	-1	0	1	1	-1	-1	-1	-1	-1	-1	-1	-1	-1	-1	-1	-1	-1	-1	-1	-1	-1	-1	-1	-1
Scaffold_4;HRSCAF_208_22910109	7	22910109	-1	-1	-1	-1	-1	-1	-1	-1	-1	-1	-1	-1	-1	-1	-1	-1	-1	-1	-1	-1	-1	-1	-1	-1	-1	-1	-1	-1	-1	-1	-1	-1	-1	-1	-1	-1	-1	-1	-1	-1	-1	-1	-1	-1	-1	-1	-1
Scaffold_4;HRSCAF_208_23033447	7	23033447	-1	-1	-1	-1	-1	-1	-1	-1	-1	-1	-1	-1	-1	-1	-1	-1	-1	-1	-1	-1	-1	-1	-1	-1	-1	-1	-1	-1	-1	-1	-1	-1	-1	-1	-1	-1	-1	-1	-1	-1	-1	-1	-1	-1	-1	-1	-1
Scaffold_4;HRSCAF_208_23521367	7	23521367	-1	1	1	-1	1	1	1	1	1	1	1	1	-1	-1	-1	-1	-1	1	-1	-1	1	-1	-1	1	1	1	1	1	-1	1	1	1	1	0	1	1	-1	1	0	-1	-1	1	1	-1	1	1	-1
Scaffold_4;HRSCAF_208_24400336	7	24400336	-1	-1	-1	-1	1	-1	-1	-1	-1	-1	-1	-1	-1	0	0	1	1	-1	0	1	-1	-1	0	-1	-1	-1	-1	-1	-1	-1	-1	-1	-1	0	-1	-1	1	-1	-1	0	1	-1	-1	-1	-1	-1	0
Scaffold_4;HRSCAF_208_25492162	7	25492162	-1	-1	-1	-1	-1	-1	-1	-1	-1	-1	-1	-1	-1	-1	-1	-1	-1	-1	-1	-1	-1	-1	-1	-1	-1	-1	-1	-1	-1	-1	-1	-1	-1	-1	-1	-1	-1	-1	-1	-1	-1	-1	-1	-1	-1	-1	-1
Scaffold_4;HRSCAF_208_26342183	7	26342183	-1	-1	-1	-1	-1	-1	-1	-1	-1	-1	-1	-1	-1	1	1	1	1	-1	1	1	-1	-1	1	-1	-1	-1	-1	-1	-1	-1	-1	-1	-1	0	-1	-1	1	-1	-1	1	1	-1	-1	-1	-1	-1	1
Scaffold_4;HRSCAF_208_26486812	7	26486812	-1	-1	-1	-1	-1	-1	-1	-1	-1	-1	-1	-1	-1	-1	-1	-1	-1	-1	-1	-1	-1	-1	-1	-1	-1	-1	-1	-1	-1	-1	-1	-1	-1	-1	-1	-1	-1	-1	-1	-1	-1	-1	-1	-1	-1	-1	-1
Scaffold_4;HRSCAF_208_26856632	7	26856632	-1	1	1	-1	-1	1	1	-1	-1	-1	1	0	-1	-1	-1	-1	-1	1	-1	1	1	-1	-1	-1	1	1	1	-1	-1	-1	-1	-1	1	-1	-1	1	-1	1	-1	-1	-1	1	-1	-1	-1	1	-1
Scaffold_4;HRSCAF_208_26912665	7	26912665	1	-1	-1	1	1	-1	-1	1	1	1	-1	-1	1	-1	1	1	1	-1	-1	-1	-1	1	1	1	-1	-1	-1	1	1	1	1	1	-1	1	1	-1	1	-1	1	-1	-1	-1	1	1	1	-1	-1
Scaffold_4;HRSCAF_208_27110784	7	27110784	-1	-1	-1	-1	-1	-1	-1	-1	-1	-1	-1	-1	-1	-1	-1	-1	-1	-1	-1	-1	-1	-1	-1	-1	-1	-1	-1	-1	-1	-1	-1	-1	-1	-1	-1	-1	-1	-1	-1	-1	-1	-1	-1	-1	-1	-1	-1
Scaffold_4;HRSCAF_208_27208156	7	27208156	1	-1	-1	1	-1	-1	-1	-1	-1	-1	-1	-1	1	-1	1	1	1	-1	-1	-1	-1	-1	1	-1	-1	-1	-1	1	1	-1	-1	-1	-1	0	-1	-1	1	-1	0	-1	-1	-1	-1	1	-1	-1	-1
Scaffold_4;HRSCAF_208_27243852	7	27243852	1	-1	-1	1	-1	-1	-1	-1	-1	-1	-1	-1	1	-1	1	1	1	-1	-1	-1	-1	-1	1	-1	-1	-1	-1	1	1	-1	-1	-1	-1	0	-1	-1	1	-1	0	-1	-1	-1	-1	1	-1	-1	-1
Scaffold_4;HRSCAF_208_28150680	7	28150680	-1	-1	-1	-1	-1	-1	-1	-1	-1	-1	-1	-1	-1	1	-1	-1	-1	-1	1	-1	-1	1	-1	-1	-1	-1	-1	-1	-1	-1	-1	-1	-1	-1	-1	-1	-1	-1	-1	1	1	-1	-1	-1	-1	-1	1
Scaffold_4;HRSCAF_208_28409809	7	28409809	1	1	1	1	1	1	1	1	-1	-1	1	-1	1	-1	1	1	1	1	-1	-1	1	1	1	-1	1	1	1	1	1	-1	-1	-1	1	0	-1	1	1	-1	0	-1	-1	1	-1	1	-1	-1	-1
Scaffold_4;HRSCAF_208_29389255	7	29389255	-1	-1	-1	-1	-1	-1	-1	-1	-1	-1	-1	-1	-1	-1	-1	-1	-1	-1	-1	-1	-1	-1	-1	-1	-1	-1	-1	-1	-1	-1	-1	-1	-1	-1	-1	-1	-1	-1	-1	-1	-1	-1	-1	-1	-1	-1	-1
Scaffold_4;HRSCAF_208_30140972	7	30140972	-1	-1	-1	-1	-1	-1	-1	-1	1	-1	-1	-1	-1	-1	-1	-1	-1	1	-1	-1	1	1	-1	-1	-1	-1	-1	-1	-1	-1	-1	-1	1	-1	-1	1	-1	-1	0	-1	-1	-1	-1	-1	-1	-1	-1
Scaffold_4;HRSCAF_208_30140976	7	30140976	-1	-1	-1	-1	1	-1	-1	1	-1	-1	-1	-1	-1	1	-1	-1	-1	-1	1	-1	-1	-1	-1	-1	-1	-1	-1	-1	-1	-1	-1	-1	-1	-1	-1	-1	-1	-1	-1	1	1	-1	-1	-1	-1	-1	1
Scaffold_4;HRSCAF_208_30220965	7	30220965	1	1	1	1	-1	1	1	-1	1	-1	1	-1	1	-1	1	-1	1	-1	-1	-1	-1	-1	1	-1	1	-1	-1	1	1	-1	-1	-1	-1	0	-1	-1	-1	-1	1	-1	-1	1	-1	1	-1	-1	-1
Scaffold_4;HRSCAF_208_30223816	7	30223816	-1	-1	-1	-1	-1	-1	-1	1	-1	1	-1	1	-1	1	-1	1	-1	1	1	1	1	1	-1	1	-1	1	1	-1	-1	1	1	1	1	0	1	1	1	1	-1	1	1	-1	1	-1	1	1	1
Scaffold_4;HRSCAF_208_30762691	7	30762691	-1	-1	-1	-1	-1	-1	-1	1	1	-1	-1	-1	-1	-1	-1	-1	-1	-1	-1	-1	-1	-1	-1	-1	-1	-1	-1	-1	-1	-1	-1	-1	-1	-1	-1	-1	-1	-1	0	-1	-1	-1	-1	-1	-1	-1	-1
Scaffold_4;HRSCAF_208_31036664	7	31036664	-1	-1	-1	-1	-1	-1	0	1	-1	1	-1	1	-1	1	-1	-1	-1	-1	1	1	-1	1	-1	1	-1	1	1	-1	-1	1	1	1	-1	0	1	-1	-1	1	0	1	1	-1	1	-1	1	1	1
Scaffold_4;HRSCAF_208_31190310	7	31190310	-1	-1	-1	-1	1	-1	-1	-1	-1	-1	-1	-1	-1	-1	-1	1	-1	1	-1	-1	-1	-1	-1	-1	-1	-1	-1	-1	-1	-1	-1	-1	1	-1	-1	1	1	-1	-1	-1	-1	-1	-1	-1	-1	-1	-1
Scaffold_4;HRSCAF_208_31428419	7	31428419	-1	-1	-1	-1	-1	-1	-1	-1	-1	1	-1	1	-1	1	-1	-1	-1	-1	1	1	-1	1	-1	-1	1	1	1	1	-1	1	1	1	-1	0	1	-1	-1	1	-1	1	1	-1	1	-1	1	1	1
Scaffold_4;HRSCAF_208_31594147	7	31594147	-1	1	-1	-1	1	-1	1	-1	-1	1	-1	1	-1	-1	-1	-1	-1	-1	-1	1	-1	1	-1	1	1	1	1	1	-1	1	1	1	-1	0	1	-1	-1	1	-1	-1	-1	-1	1	-1	1	1	-1
Scaffold_4;HRSCAF_208_31634725	7	31634725	-1	1	-1	-1	-1	-1	-1	-1	-1	-1	-1	-1	-1	-1	-1	-1	-1	-1	-1	-1	-1	-1	-1	-1	-1	-1	-1	-1	-1	-1	-1	-1	-1	-1	-1	-1	-1	-1	-1	-1	-1	-1	-1	-1	-1	-1	-1
Scaffold_4;HRSCAF_208_31646486	7	31646486	-1	-1	-1	-1	-1	-1	-1	-1	-1	-1	-1	-1	-1	-1	-1	-1	-1	-1	-1	-1	-1	-1	-1	-1	-1	-1	-1	-1	-1	-1	-1	-1	-1	-1	-1	-1	-1	-1	-1	-1	-1	-1	-1	-1	-1	-1	-1
Scaffold_4;HRSCAF_208_31774304	7	31774304	-1	-1	-1	-1	-1	-1	-1	-1	-1	-1	-1	-1	-1	-1	-1	-1	-1	-1	-1	-1	-1	-1	-1	1	-1	-1	-1	-1	-1	-1	-1	-1	-1	-1	-1	-1	-1	-1	-1	-1	-1	-1	-1	-1	-1	-1	-1
Scaffold_4;HRSCAF_208_33989812	7	33989812	-1	0	-1	-1	-1	-1	-1	1	-1	-1	-1	-1	-1	-1	-1	-1	-1	-1	-1	-1	-1	-1	-1	1	-1	-1	-1	-1	-1	-1	-1	-1	-1	-1	-1	-1	-1	-1	-1	-1	-1	-1	-1	-1	-1	-1	-1
Scaffold_4;HRSCAF_208_34129365	7	34129365	-1	-1	-1	-1	-1	-1	-1	-1	-1	-1	-1	-1	-1	-1	-1	-1	-1	-1	-1	-1	-1	-1	-1	-1	-1	-1	-1	-1	-1	-1	-1	-1	-1	-1	-1	-1	-1	-1	-1	-1	-1	-1	-1	-1	-1	-1	-1
Scaffold_4;HRSCAF_208_34367623	7	34367623	0	-1	-1	-1	1	-1	-1	-1	-1	-1	-1	-1	-1	-1	-1	-1	-1	-1	-1	-1	-1	-1	-1	1	-1	-1	-1	-1	-1	-1	-1	-1	-1	-1	-1	-1	-1	-1	-1	-1	-1	-1	-1	-1	-1	-1	-1
Scaffold_4;HRSCAF_208_34569767	7	34569767	-1	-1	-1	-1	-1	-1	-1	-1	-1	-1	-1	-1	-1	-1	-1	1	-1	1	-1	-1	-1	-1	-1	-1	-1	-1	-1	-1	-1	-1	-1	-1	-1	-1	-1	-1	0	-1	-1	-1	-1	-1	-1	-1	-1	-1	-1
Scaffold_4;HRSCAF_208_34569796	7	34569796	-1	-1	-1	-1	1	-1	-1	-1	-1	1	-1	1	-1	-1	-1	-1	-1	-1	-1	-1	1	1	-1	1	1	-1	-1	1	-1	1	1	1	1	0	1	1	0	1	-1	-1	-1	-1	1	-1	1	1	-1
Scaffold_4;HRSCAF_208_35162212	7	35162212	1	-1	-1	1	1	-1	-1	-1	-1	0	-1	-1	1	-1	1	-1	1	-1	-1	-1	-1	-1	1	-1	-1	-1	-1	-1	1	-1	-1	-1	-1	0	-1	-1	-1	-1	1	-1	-1	-1	-1	1	-1	-1	-1
Scaffold_4;HRSCAF_208_35820225	7	35820225	-1	-1	-1	-1	-1	-1	-1	-1	-1	-1	-1	-1	-1	-1	-1	-1	-1	-1	-1	-1	-1	-1	-1	-1	-1	-1	-1	-1	-1	-1	-1	-1	-1	-1	-1	-1	-1	-1	-1	-1	-1	-1	-1	-1	-1	-1	-1
Scaffold_4;HRSCAF_208_35828412	7	35828412	-1	-1	-1	-1	-1	-1	-1	1	-1	-1	-1	-1	-1	-1	-1	1	-1	1	-1	-1	1	-1	-1	-1	-1	-1	-1	-1	-1	-1	-1	-1	1	-1	-1	1	1	-1	-1	-1	-1	-1	-1	-1	-1	-1	-1
Scaffold_4;HRSCAF_208_36540318	7	36540318	0	-1	1	-1	1	1	-1	-1	1	-1	1	-1	-1	-1	-1	-1	-1	-1	-1	-1	-1	-1	-1	-1	-1	1	0	-1	-1	-1	-1	-1	-1	-1	-1	-1	-1	-1	-1	-1	-1	-1	-1	-1	-1	-1	-1
Scaffold_4;HRSCAF_208_37917963	7	37917963	-1	-1	1	-1	-1	1	-1	1	-1	-1	1	-1	-1	-1	-1	-1	-1	-1	-1	-1	1	-1	-1	-1	-1	1	1	-1	-1	-1	-1	-1	1	-1	-1	1	-1	-1	-1	-1	-1	-1	-1	-1	-1	-1	-1
Scaffold_4;HRSCAF_208_38012795	7	38012795	-1	-1	1	-1	-1	1	-1	1	-1	-1	1	-1	-1	-1	-1	-1	-1	-1	-1	-1	1	-1	-1	-1	-1	1	1	-1	-1	-1	-1	-1	1	-1	-1	1	-1	-1	-1	-1	-1	-1	-1	-1	-1	-1	-1
Scaffold_4;HRSCAF_208_38581006	7	38581006	1	-1	-1	1	-1	-1	1	-1	-1	1	-1	1	1	-1	1	-1	1	-1	-1	-1	-1	1	1	-1	1	-1	-1	1	1	1	1	1	-1	1	1	-1	-1	1	1	-1	-1	-1	1	1	1	1	-1
Scaffold_4;HRSCAF_208_39213674	7	39213674	-1	-1	-1	-1	-1	-1	-1	-1	-1	-1	-1	-1	-1	-1	-1	-1	-1	-1	-1	-1	-1	-1	-1	-1	-1	-1	-1	-1	-1	-1	-1	-1	-1	-1	-1	-1	-1	-1	-1	-1	-1	-1	-1	-1	-1	-1	-1
Scaffold_4;HRSCAF_208_39454608	7	39454608	-1	1	1	-1	1	1	1	1	1	0	1	-1	-1	1	-1	-1	-1	-1	1	1	1	-1	-1	1	-1	1	1	-1	-1	-1	-1	-1	1	-1	-1	1	-1	-1	-1	1	1	1	-1	-1	-1	-1	1
Scaffold_4;HRSCAF_208_39479791	7	39479791	-1	1	-1	-1	1	-1	-1	1	-1	-1	-1	-1	-1	1	-1	-1	-1	-1	1	1	-1	-1	-1	-1	-1	-1	-1	-1	-1	-1	-1	-1	-1	-1	-1	-1	-1	-1	-1	1	1	-1	-1	-1	-1	-1	1
Scaffold_4;HRSCAF_208_39768516	7	39768516	-1	-1	1	-1	-1	1	-1	-1	-1	-1	1	-1	-1	-1	-1	-1	-1	-1	-1	-1	1	-1	-1	1	-1	1	1	-1	-1	-1	-1	-1	1	-1	-1	1	-1	-1	-1	-1	-1	1	-1	-1	-1	-1	-1
Scaffold_4;HRSCAF_208_40073647	7	40073647	-1	-1	-1	-1	1	-1	1	1	1	-1	-1	-1	-1	1	-1	-1	-1	-1	1	1	-1	-1	-1	-1	-1	-1	-1	-1	-1	-1	-1	-1	-1	-1	-1	-1	-1	-1	-1	1	1	-1	-1	-1	-1	-1	1
Scaffold_4;HRSCAF_208_40925294	7	40925294	-1	1	-1	-1	-1	-1	-1	-1	-1	-1	-1	-1	-1	-1	-1	-1	-1	-1	-1	-1	-1	-1	-1	-1	-1	-1	-1	-1	-1	-1	-1	-1	-1	-1	-1	-1	-1	-1	-1	-1	-1	-1	-1	-1	-1	-1	-1
Scaffold_4;HRSCAF_208_41471024	7	41471024	-1	-1	-1	-1	-1	-1	-1	-1	-1	-1	-1	-1	-1	-1	-1	-1	-1	-1	-1	-1	-1	-1	-1	-1	-1	-1	-1	-1	-1	-1	-1	-1	-1	-1	-1	-1	-1	-1	-1	-1	-1	-1	-1	-1	-1	-1	-1
Scaffold_4;HRSCAF_208_41525983	7	41525983	1	-1	-1	1	1	-1	-1	-1	-1	1	-1	1	1	1	1	-1	1	-1	1	1	-1	-1	1	1	1	-1	-1	1	1	1	1	1	-1	1	1	-1	-1	1	1	1	1	-1	1	1	1	1	1
Scaffold_4;HRSCAF_208_41562649	7	41562649	-1	-1	1	-1	-1	1	-1	-1	-1	-1	0	-1	-1	-1	-1	-1	-1	-1	-1	-1	1	-1	-1	-1	-1	1	1	-1	-1	-1	-1	-1	1	-1	-1	1	-1	-1	-1	-1	-1	1	-1	-1	-1	-1	-1
Scaffold_4;HRSCAF_208_41632361	7	41632361	-1	-1	1	-1	-1	1	1	-1	1	-1	1	-1	-1	-1	-1	1	-1	1	-1	-1	1	-1	-1	-1	-1	1	1	-1	-1	-1	-1	-1	1	-1	-1	1	1	-1	-1	-1	-1	1	-1	-1	-1	-1	-1
Scaffold_4;HRSCAF_208_41937652	7	41937652	-1	-1	-1	-1	0	-1	-1	-1	-1	-1	-1	-1	-1	-1	-1	-1	-1	-1	-1	-1	-1	-1	-1	-1	-1	-1	-1	-1	-1	-1	-1	-1	-1	-1	-1	-1	-1	-1	-1	-1	-1	-1	-1	-1	-1	-1	-1
Scaffold_4;HRSCAF_208_44386476	7	44386476	-1	-1	1	-1	-1	1	-1	-1	-1	-1	1	-1	-1	-1	-1	-1	-1	-1	-1	-1	1	-1	-1	-1	-1	1	1	-1	-1	-1	-1	-1	1	-1	-1	1	-1	-1	-1	-1	-1	1	-1	-1	-1	-1	-1
Scaffold_4;HRSCAF_208_45407234	7	45407234	-1	-1	-1	-1	-1	-1	-1	-1	-1	-1	-1	1	-1	-1	-1	-1	-1	-1	-1	-1	0	-1	-1	-1	1	-1	-1	-1	-1	0	-1	-1	1	-1	-1	1	-1	1	-1	-1	-1	-1	0	-1	0	-1	-1
Scaffold_4;HRSCAF_208_45407256	7	45407256	-1	-1	-1	-1	-1	-1	0	-1	-1	0	-1	-1	-1	-1	-1	-1	-1	-1	-1	-1	-1	-1	-1	-1	-1	-1	-1	-1	-1	0	0	0	-1	-1	-1	-1	-1	-1	-1	-1	-1	-1	0	-1	0	-1	-1
Scaffold_4;HRSCAF_208_45587116	7	45587116	1	1	1	1	1	1	1	1	1	1	1	0	1	1	1	1	1	0	1	1	1	1	1	1	1	1	1	1	1	1	1	1	1	1	1	1	1	1	1	1	1	1	0	1	1	1	1
Scaffold_4;HRSCAF_208_46924229	7	46924229	1	-1	-1	1	-1	-1	-1	-1	-1	0	-1	1	1	-1	1	-1	1	-1	-1	-1	-1	-1	1	-1	1	-1	-1	1	1	1	1	1	-1	1	1	-1	-1	1	1	-1	-1	-1	1	1	1	1	-1
Scaffold_4;HRSCAF_208_48748667	7	48748667	-1	-1	1	-1	-1	1	-1	-1	-1	-1	1	-1	-1	-1	-1	-1	-1	-1	-1	-1	1	-1	-1	1	-1	1	1	-1	-1	-1	-1	-1	1	-1	-1	1	-1	-1	-1	-1	-1	1	-1	-1	-1	-1	-1
Scaffold_4;HRSCAF_208_50102262	7	50102262	-1	-1	-1	-1	-1	-1	-1	-1	-1	-1	-1	-1	-1	-1	-1	-1	-1	-1	-1	-1	-1	-1	-1	-1	-1	-1	-1	-1	-1	-1	-1	-1	-1	-1	-1	-1	-1	-1	-1	-1	-1	-1	-1	-1	-1	-1	-1
Scaffold_4;HRSCAF_208_50175392	7	50175392	-1	-1	-1	-1	-1	-1	-1	-1	-1	-1	-1	-1	-1	-1	-1	-1	-1	-1	-1	-1	-1	-1	-1	-1	-1	-1	-1	-1	-1	-1	-1	-1	-1	-1	-1	-1	-1	-1	-1	-1	-1	-1	-1	-1	-1	-1	-1
Scaffold_4;HRSCAF_208_50559732	7	50559732	-1	1	1	-1	-1	1	1	1	1	-1	1	-1	-1	-1	-1	1	-1	-1	-1	-1	1	1	-1	1	-1	1	1	-1	-1	-1	-1	-1	1	-1	-1	1	1	-1	-1	-1	-1	1	-1	-1	-1	-1	-1
Scaffold_4;HRSCAF_208_50559867	7	50559867	1	-1	-1	1	1	-1	-1	-1	-1	1	-1	1	1	1	1	-1	1	1	1	1	-1	-1	1	-1	1	-1	-1	1	1	1	1	1	-1	1	1	-1	-1	1	1	1	1	-1	1	1	1	1	1
Scaffold_4;HRSCAF_208_51910875	7	51910875	-1	-1	-1	-1	-1	-1	-1	-1	-1	-1	-1	-1	-1	-1	-1	-1	-1	-1	-1	-1	-1	-1	-1	-1	-1	-1	-1	-1	-1	-1	-1	-1	-1	-1	-1	-1	-1	-1	-1	-1	-1	-1	-1	-1	-1	-1	-1
Scaffold_4;HRSCAF_208_52384079	7	52384079	-1	-1	-1	-1	-1	-1	-1	-1	-1	-1	-1	-1	-1	-1	-1	-1	-1	-1	-1	-1	-1	-1	-1	1	-1	-1	-1	-1	-1	1	-1	-1	-1	-1	1	0	-1	-1	-1	-1	-1	-1	-1	-1	-1	-1	-1
Scaffold_4;HRSCAF_208_54112747	7	54112747	-1	-1	-1	-1	-1	-1	-1	-1	-1	-1	-1	-1	-1	-1	-1	-1	-1	-1	-1	-1	-1	-1	-1	1	-1	-1	-1	-1	-1	-1	-1	-1	-1	-1	-1	-1	-1	-1	-1	-1	-1	-1	-1	-1	-1	-1	-1
Scaffold_4;HRSCAF_208_54248621	7	54248621	-1	-1	1	-1	-1	1	-1	0	1	-1	1	-1	-1	-1	-1	-1	-1	-1	-1	-1	1	-1	-1	1	-1	1	1	-1	-1	-1	-1	-1	1	-1	-1	1	-1	-1	-1	-1	-1	1	-1	-1	-1	-1	-1
Scaffold_4;HRSCAF_208_54494576	7	54494576	1	-1	-1	1	1	-1	1	-1	-1	1	-1	1	1	1	1	-1	1	1	1	1	-1	1	1	-1	1	-1	-1	1	1	1	1	1	-1	1	1	-1	-1	1	1	1	1	-1	1	1	1	1	1
Scaffold_4;HRSCAF_208_55178844	7	55178844	-1	-1	-1	-1	-1	-1	-1	-1	-1	-1	-1	-1	-1	-1	-1	-1	-1	-1	-1	-1	-1	-1	-1	-1	-1	-1	-1	-1	-1	-1	-1	-1	-1	-1	-1	-1	-1	-1	-1	-1	-1	-1	-1	-1	-1	-1	-1
Scaffold_4;HRSCAF_208_55433633	7	55433633	-1	-1	-1	-1	-1	-1	-1	-1	-1	-1	-1	-1	-1	-1	-1	-1	-1	-1	-1	-1	-1	-1	-1	1	-1	-1	-1	-1	-1	-1	-1	-1	-1	-1	-1	-1	-1	-1	-1	-1	-1	-1	-1	-1	-1	-1	-1
Scaffold_4;HRSCAF_208_55794101	7	55794101	-1	-1	-1	-1	-1	-1	-1	-1	-1	-1	-1	-1	-1	-1	-1	-1	-1	-1	-1	-1	-1	-1	-1	-1	-1	-1	-1	-1	-1	-1	-1	-1	-1	-1	-1	-1	-1	-1	-1	-1	-1	-1	-1	-1	-1	-1	-1
Scaffold_4;HRSCAF_208_56246802	7	56246802	-1	-1	1	-1	-1	-1	-1	-1	-1	-1	1	-1	-1	-1	-1	-1	-1	-1	-1	-1	1	-1	-1	-1	-1	-1	-1	-1	-1	-1	-1	-1	1	-1	-1	1	-1	-1	-1	-1	-1	1	-1	-1	-1	-1	-1
Scaffold_4;HRSCAF_208_57388948	7	57388948	-1	-1	-1	-1	-1	-1	-1	1	0	-1	-1	-1	-1	-1	-1	1	-1	-1	-1	-1	-1	-1	-1	-1	-1	-1	-1	-1	-1	-1	-1	-1	-1	-1	-1	-1	1	-1	-1	-1	-1	-1	-1	-1	-1	-1	-1
Scaffold_4;HRSCAF_208_58791217	7	58791217	-1	-1	-1	-1	-1	-1	-1	-1	-1	-1	-1	-1	-1	-1	-1	-1	-1	-1	-1	-1	-1	-1	-1	1	-1	0	-1	-1	-1	-1	-1	-1	-1	-1	-1	-1	-1	-1	-1	-1	-1	-1	-1	-1	-1	-1	-1
Scaffold_4;HRSCAF_208_58936706	7	58936706	-1	1	1	-1	-1	-1	-1	1	-1	-1	1	-1	-1	-1	-1	-1	-1	-1	-1	-1	-1	-1	-1	-1	-1	-1	-1	-1	-1	1	-1	-1	1	-1	1	1	-1	-1	-1	-1	-1	1	-1	-1	-1	-1	-1
Scaffold_4;HRSCAF_208_59084892	7	59084892	-1	-1	-1	-1	-1	-1	-1	-1	-1	-1	-1	-1	-1	-1	-1	-1	-1	-1	-1	-1	-1	-1	-1	-1	-1	-1	-1	-1	-1	-1	-1	-1	-1	-1	1	-1	-1	-1	-1	-1	-1	-1	-1	-1	-1	-1	-1
Scaffold_4;HRSCAF_208_60707010	7	60707010	-1	-1	-1	-1	-1	-1	-1	-1	-1	-1	-1	-1	-1	-1	-1	-1	-1	-1	-1	-1	-1	-1	-1	-1	-1	-1	-1	-1	-1	-1	-1	-1	-1	-1	-1	-1	-1	-1	-1	-1	-1	-1	-1	-1	-1	-1	-1
Scaffold_4;HRSCAF_208_61907460	7	61907460	-1	-1	1	-1	-1	-1	-1	-1	-1	-1	1	-1	-1	-1	-1	-1	-1	-1	-1	-1	-1	-1	-1	-1	-1	-1	-1	-1	-1	1	-1	-1	1	-1	-1	1	-1	-1	-1	-1	-1	1	-1	-1	-1	-1	-1
Scaffold_4;HRSCAF_208_62964884	7	62964884	-1	-1	1	-1	-1	-1	-1	-1	-1	-1	1	-1	-1	-1	-1	-1	-1	-1	-1	-1	-1	-1	-1	-1	-1	-1	0	-1	-1	1	-1	-1	0	-1	-1	1	-1	-1	-1	-1	-1	0	-1	-1	-1	-1	-1
Scaffold_4;HRSCAF_208_64705652	7	64705652	-1	-1	1	-1	-1	-1	-1	-1	-1	-1	1	-1	-1	-1	-1	-1	-1	-1	-1	-1	-1	-1	-1	-1	-1	-1	-1	-1	-1	1	-1	-1	1	-1	1	1	-1	-1	-1	-1	-1	1	-1	-1	-1	-1	-1
Scaffold_4;HRSCAF_208_64705680	7	64705680	1	-1	-1	1	1	1	-1	-1	1	0	-1	-1	1	1	1	-1	1	1	1	1	1	-1	1	1	-1	1	1	-1	1	-1	-1	-1	-1	0	-1	-1	-1	-1	1	1	1	-1	1	1	1	-1	1
Scaffold_4;HRSCAF_208_65095427	7	65095427	-1	-1	-1	-1	-1	-1	-1	-1	-1	-1	-1	-1	-1	-1	-1	-1	-1	-1	-1	-1	-1	1	-1	1	-1	-1	-1	-1	-1	-1	-1	-1	-1	-1	-1	-1	-1	-1	-1	-1	-1	-1	-1	-1	-1	-1	-1
Scaffold_4;HRSCAF_208_65464263	7	65464263	1	-1	1	1	1	1	1	-1	1	1	1	1	1	1	1	0	1	1	1	1	1	1	1	1	1	1	1	1	1	1	1	1	1	1	1	1	-1	1	1	1	1	1	1	1	1	1	1
Scaffold_4;HRSCAF_208_66100573	7	66100573	1	1	-1	1	1	1	1	1	1	1	1	1	1	1	1	-1	1	1	1	1	1	1	1	-1	1	1	1	1	1	-1	1	1	-1	1	1	-1	-1	1	1	1	1	-1	1	1	1	1	1
Scaffold_4;HRSCAF_208_68659976	7	68659976	-1	-1	-1	-1	-1	-1	-1	-1	-1	-1	-1	-1	-1	-1	-1	-1	-1	-1	-1	-1	-1	-1	-1	-1	-1	-1	-1	-1	-1	-1	-1	-1	-1	-1	-1	-1	-1	-1	-1	-1	-1	-1	-1	-1	-1	-1	-1
Scaffold_4;HRSCAF_208_71451774	7	71451774	-1	-1	-1	-1	-1	-1	-1	-1	-1	-1	-1	-1	-1	-1	-1	-1	-1	-1	-1	-1	-1	-1	-1	1	-1	-1	-1	-1	-1	-1	-1	-1	-1	-1	-1	-1	-1	-1	-1	-1	-1	-1	-1	-1	-1	-1	-1
Scaffold_4;HRSCAF_208_72060055	7	72060055	-1	1	-1	-1	-1	-1	-1	1	-1	-1	-1	-1	-1	-1	-1	-1	-1	-1	-1	-1	-1	-1	-1	-1	-1	-1	-1	-1	-1	-1	-1	-1	-1	-1	-1	-1	-1	-1	-1	-1	-1	-1	-1	-1	-1	-1	-1
Scaffold_4;HRSCAF_208_72541486	7	72541486	-1	-1	-1	-1	-1	-1	-1	1	-1	-1	-1	-1	-1	-1	-1	-1	-1	-1	-1	-1	-1	-1	-1	-1	-1	-1	-1	-1	-1	-1	-1	-1	-1	-1	-1	-1	-1	-1	-1	-1	-1	-1	-1	-1	-1	-1	-1
Scaffold_4;HRSCAF_208_74702686	7	74702686	-1	-1	-1	-1	-1	-1	-1	-1	-1	-1	-1	-1	-1	-1	-1	-1	-1	-1	-1	-1	-1	-1	-1	-1	-1	-1	-1	-1	-1	-1	-1	-1	-1	-1	1	-1	-1	-1	-1	-1	-1	-1	-1	-1	-1	-1	-1
Scaffold_4;HRSCAF_208_78169472	7	78169472	-1	-1	-1	-1	-1	-1	-1	-1	-1	-1	-1	-1	-1	-1	-1	-1	-1	-1	-1	-1	-1	-1	-1	-1	-1	-1	-1	-1	-1	-1	-1	-1	-1	-1	-1	-1	-1	-1	-1	-1	-1	-1	-1	-1	-1	-1	-1
Scaffold_4;HRSCAF_208_79729070	7	79729070	1	1	-1	1	1	-1	-1	1	1	-1	1	1	1	-1	-1	-1	-1	1	-1	-1	1	-1	-1	-1	-1	-1	-1	-1	1	-1	-1	-1	-1	0	-1	-1	-1	1	1	-1	-1	-1	1	1	1	1	-1
Scaffold_4;HRSCAF_208_83126921	7	83126921	-1	-1	-1	-1	-1	-1	-1	-1	-1	-1	-1	-1	-1	-1	-1	-1	-1	-1	-1	-1	-1	-1	-1	-1	-1	-1	-1	-1	-1	-1	-1	-1	-1	-1	1	-1	-1	-1	-1	-1	-1	-1	-1	-1	-1	-1	-1
Scaffold_4;HRSCAF_208_84675925	7	84675925	-1	-1	-1	-1	-1	-1	-1	-1	-1	-1	-1	-1	-1	-1	-1	-1	-1	-1	-1	-1	-1	-1	-1	-1	-1	-1	-1	-1	-1	-1	-1	-1	-1	-1	-1	-1	-1	-1	-1	-1	-1	-1	-1	-1	-1	-1	-1
Scaffold_4;HRSCAF_208_84850493	7	84850493	1	1	-1	1	1	-1	-1	1	1	0	1	1	1	-1	-1	-1	-1	1	-1	-1	1	1	-1	-1	-1	-1	-1	-1	1	-1	-1	-1	-1	-1	-1	-1	-1	1	1	-1	-1	-1	1	1	1	1	-1
Scaffold_4;HRSCAF_208_86166675	7	86166675	-1	1	-1	-1	-1	-1	-1	1	-1	-1	-1	-1	-1	-1	-1	-1	-1	-1	-1	-1	-1	-1	-1	-1	-1	-1	-1	-1	-1	-1	-1	-1	-1	-1	1	-1	-1	-1	-1	-1	-1	-1	-1	-1	-1	-1	-1
Scaffold_4;HRSCAF_208_86864991	7	86864991	1	1	-1	1	1	-1	-1	1	1	-1	1	1	1	-1	-1	-1	-1	1	-1	-1	1	-1	-1	-1	-1	-1	-1	-1	1	-1	-1	-1	-1	-1	1	-1	-1	1	1	-1	-1	-1	1	1	1	1	-1
Scaffold_4;HRSCAF_208_87768784	7	87768784	1	1	0	1	1	-1	1	1	1	1	1	1	1	-1	-1	1	-1	1	-1	-1	1	-1	-1	1	1	1	1	1	1	1	1	1	1	-1	1	1	1	1	1	-1	-1	1	1	1	1	1	-1
Scaffold_4;HRSCAF_208_88118896	7	88118896	0	0	0	0	0	-1	0	0	0	0	0	0	0	-1	-1	0	-1	0	-1	-1	0	-1	-1	0	0	0	0	0	0	0	0	0	0	-1	0	0	0	0	0	-1	-1	0	0	0	0	0	-1
Scaffold_4;HRSCAF_208_99606478	7	99606478	1	1	-1	1	1	-1	-1	-1	1	-1	1	1	1	-1	-1	-1	-1	1	-1	-1	1	-1	-1	-1	-1	-1	-1	-1	1	-1	-1	-1	-1	-1	-1	-1	-1	1	1	-1	-1	-1	1	1	1	1	-1
Scaffold_4;HRSCAF_208_116947979	7	116947979	-1	1	1	-1	-1	-1	1	1	-1	1	-1	-1	-1	-1	-1	1	-1	-1	-1	-1	-1	-1	-1	-1	1	1	1	1	-1	1	1	1	1	0	-1	1	1	-1	-1	-1	-1	1	-1	-1	-1	-1	-1
Scaffold_4;HRSCAF_208_127051516	7	127051516	-1	-1	-1	-1	-1	-1	-1	-1	-1	-1	-1	-1	-1	-1	-1	-1	-1	-1	-1	-1	-1	-1	-1	-1	-1	-1	-1	-1	-1	-1	-1	-1	-1	-1	-1	-1	-1	-1	-1	-1	-1	-1	-1	-1	-1	-1	-1
Scaffold_4;HRSCAF_208_127051517	7	127051517	-1	-1	-1	-1	-1	-1	-1	-1	-1	-1	-1	-1	-1	-1	-1	-1	-1	-1	-1	-1	-1	-1	-1	-1	-1	-1	-1	-1	-1	-1	-1	-1	-1	-1	-1	-1	-1	-1	-1	-1	-1	-1	-1	-1	-1	-1	-1
[truncated: 1,389 more rows]
[truncated: 48 more columns]
